# Supplementary material for: Total plasma N-glycomic signature of SARS-CoV-2 infection
Source: iScience. 2024 Jun 24;27(7):110374. doi: 10.1016/j.isci.2024.110374 (PMC11294702; doi:10.1016/j.isci.2024.110374)
Supplement: Table S1. Detailed participant characteristics, sample information and curated data, related to STAR Methods — Lines shaded in red were included in the PCA analysis. However, this same analysis identified these three samples as possible outliers (all from case identified as P084) and were excluded from further analysis. Participant number starting with P=Patient, C=Control, V=VisuCon. Participant numbers match with our previous study on IgG in relation to COVID-19 [S1]. Datapoints can be matched by 'Timepoint'. None of the participants had received a COVID-19 vaccine, however treatment regime as well as diagnostic methods varied between the two waves. For instance, hydrochloroquine was frequently used in the first wave, while patients received corticosteroids such as dexamethasone during the second wave. Criteria for hospital admission also differed between the waves, mainly determined by capacity and national guidelines, and PCR-testing was more frequently used during the second wave, possibly resulting in earlier diagnosis. [file mmc2.xlsx]

## Sheet: Table S1-Cohort Characteristics
Spectrum	Participant number	Sex	Age group	Days since onset of symptoms	Timepoint	Intensive care (once admitted to ICU = ICU)	ICU / non-ICU per sample	Severity score	BMI group	H5N2	H3N3F1	H4N3	H3N4	H6N2	H4N3F1	H5N3	H3N4F1	H4N4	H3N5	H7N2	H5N3F1	H4N3E1	H4N4F1	H5N4	H3N5F1	H4N5	H8N2	H4N3F1E1	H5N3E1	H5N4F1	H4N5F1	H4N3F2L1	H5N5	H9N2	H5N4L1	H6N3E1	H4N4F1E1	H5N4E1	H5N5F1	H4N5E1	H5N4F1L1	H4N7	H5N4F1E1	H4N5F1E1	H5N5E1	H5N4L2	H3N4F2E1L1	H5N5E1Ac1	H5N4E1L1
20210407_Plate1_Horizontal_ZigZag_A_01.xy	P001	male	Working-age population (15-64 years)	36	0	ICU	ICU	13	Normal	0.000193727	0.000237957	0.000152729	0.000557837	0.000793195	0.0004058	0.000149597	0.0227627	0.000846566	0.000804318	0.000619563	0.000164373	0.0161554	0.0119506	0.0011195	0.00213667	0.000838212	0.00150221	0.00214241	0.00167066	0.00253605	0.00280028	0.00173351	0.000642061	0.00162354	0.00384159	0.000676526	0.00512292	0.0519978	0.00101663	0.00130937	0.00422572	0.00104346	0.0207011	0.00283463	0.00151018	0.000556641	0.000952721	0.00275815	0.0166239
20210407_Plate1_Horizontal_ZigZag_A_03.xy	P001	male	Working-age population (15-64 years)	41	1	ICU	ICU	13	Normal	0.000407122	0.00039346	0.000183822	0.000611187	0.00113631	0.000512708	0.000156763	0.0302051	0.000935497	0.000993531	0.000777764	0.000193072	0.0119264	0.0150319	0.00134339	0.00320131	0.00107686	0.00239784	0.00247608	0.00184176	0.00335378	0.00420037	0.00164509	0.00064815	0.00364364	0.00364302	0.000830178	0.0055682	0.0427849	0.00134382	0.00155077	0.00474602	0.000955925	0.0240115	0.00393152	0.00152755	0.000732541	0.000991441	0.00271418	0.0199627
20210407_Plate1_Horizontal_ZigZag_A_04.xy	P010	male	Working-age population (15-64 years)	39	1	ICU	ICU	14	Obese	0.000380592	0.000163529	0.000206416	0.000232295	0.00104152	0.000331978	0.000187485	0.00848797	0.000767206	0.000651211	0.000799431	0.000121899	0.0121856	0.0101078	0.00142983	0.00105926	0.00101585	0.00215388	0.00176448	0.00210884	0.00278455	0.00195933	0.00175546	0.000608783	0.00333125	0.00402937	0.000981121	0.00270107	0.0529365	0.00108847	0.00162402	0.00456445	0.000812733	0.00987383	0.00154949	0.00180326	0.000793212	0.00101999	0.00300935	0.0243328
20210407_Plate1_Horizontal_ZigZag_A_05.xy	P001	male	Working-age population (15-64 years)	43	2	ICU	ICU	10	Normal	0.000692317	0.000729303	0.0003414	0.0010274	0.00143803	0.000726745	0.000228698	0.0402772	0.0012757	0.00166152	0.00106627	0.000287934	0.0118497	0.0220335	0.00199255	0.00443408	0.00156933	0.00270083	0.003447	0.00212216	0.00529804	0.00578531	0.00166342	0.000837243	0.00414664	0.0035818	0.000986005	0.00612465	0.0493658	0.00168312	0.00173066	0.00525151	0.0010475	0.0248229	0.00444021	0.00181875	0.00121935	0.000704759	0.00258713	0.027857
20210407_Plate1_Horizontal_ZigZag_A_06.xy	P010	male	Working-age population (15-64 years)	44	2	ICU	ICU	13	Obese	0.000191632	8.70916e-05	0.000119936	0.00014654	0.00077296	0.000208922	0.000119649	0.006658	0.00053361	0.000563298	0.000537887	0.000117084	0.0103315	0.00750832	0.00107527	0.000940654	0.000912587	0.00177804	0.00124858	0.00148016	0.00210637	0.00161417	0.0012725	0.000483363	0.00280038	0.00413898	0.000806231	0.00216282	0.0477517	0.00102517	0.00157163	0.00339532	0.000631905	0.00879226	0.00125675	0.00174944	0.000695766	0.000904531	0.00244202	0.0211712
20210407_Plate1_Horizontal_ZigZag_A_07.xy	P001	male	Working-age population (15-64 years)	46	3	ICU	ICU	11	Normal	0.000705392	0.00067732	0.000359148	0.000789637	0.00146935	0.000704703	0.000210122	0.0307024	0.00123806	0.00137539	0.00111856	0.000226492	0.010742	0.0197471	0.00198138	0.00377703	0.00153894	0.002648	0.00329213	0.00203472	0.00541308	0.00535614	0.00159785	0.000730067	0.0040614	0.00369668	0.000979458	0.00537503	0.0476423	0.00185088	0.00183778	0.00516374	0.00108994	0.0214188	0.00379297	0.00173623	0.00131917	0.000585084	0.00257103	0.0325424
20210407_Plate1_Horizontal_ZigZag_A_08.xy	P010	male	Working-age population (15-64 years)	46	3	ICU	ICU	11	Obese	0.000246692	0.000141801	0.000169074	0.000191435	0.00084818	0.000255912	0.000130558	0.00667281	0.000579824	0.000540909	0.000606539	0.000105696	0.0100341	0.00837073	0.0012073	0.000980886	0.000910851	0.00206372	0.00139468	0.00132884	0.00255335	0.00187527	0.00107922	0.000493123	0.00355585	0.00297338	0.00087599	0.00238964	0.04509	0.00114341	0.00157964	0.00340142	0.00060941	0.00967365	0.00131361	0.00173315	0.000744962	0.000653994	0.0024225	0.0206428
20210407_Plate1_Horizontal_ZigZag_A_09.xy	P001	male	Working-age population (15-64 years)	48	4	ICU	ICU	12	Normal	0.000590193	0.000570161	0.000343012	0.000618004	0.00118203	0.000581885	0.000219329	0.0244963	0.000964548	0.00116636	0.000826264	0.000231224	0.0111289	0.015109	0.00172835	0.0032278	0.00125206	0.00220955	0.0029319	0.00209539	0.00437526	0.00425258	0.00172874	0.000699563	0.00309501	0.00427478	0.00100655	0.00454816	0.0462675	0.00160505	0.00150683	0.00521392	0.00104672	0.0176748	0.00324341	0.00166387	0.00153281	0.000748413	0.00257817	0.0394236
20210407_Plate1_Horizontal_ZigZag_A_11.xy	P001	male	Working-age population (15-64 years)	50	5	ICU	ICU	11	Normal	0.000567246	0.00057452	0.000363371	0.000665225	0.00104368	0.000602354	0.000224012	0.0244829	0.00104072	0.00121636	0.00096048	0.000233582	0.0121866	0.0148294	0.00173422	0.00309376	0.00127983	0.00174761	0.0028805	0.0023074	0.00422439	0.00379212	0.00190708	0.000692119	0.00253571	0.00430854	0.000957886	0.00431308	0.0423612	0.00155669	0.00161807	0.00540101	0.00095133	0.014877	0.00262927	0.00145106	0.00141447	0.000787797	0.0027621	0.0348005
20210407_Plate1_Horizontal_ZigZag_A_12.xy	V006					visucon		-2		0.000746198	0.000288491	0.000535298	0.000338993	0.00154391	0.000604156	0.000362622	0.00653592	0.00127351	0.000703584	0.00133602	0.000176966	0.0136062	0.0172241	0.0031032	0.00269454	0.00141597	0.00274873	0.00184594	0.00309472	0.0107856	0.00547953	0.00180977	0.000859024	0.00424656	0.00476109	0.00190309	0.00365353	0.113996	0.00221539	0.00204893	0.00540233	0.000870967	0.0175797	0.00143641	0.00334277	0.00106616	0.000651316	0.00300926	0.0296661
20210407_Plate1_Horizontal_ZigZag_A_13.xy	P001	male	Working-age population (15-64 years)	53	6	ICU	ICU	12	Normal	0.00053599	0.000611248	0.000341741	0.000708502	0.000971811	0.00053429	0.000185442	0.0253173	0.000981401	0.00117877	0.000766848	0.000167281	0.0116623	0.0160998	0.00157851	0.00347908	0.00129038	0.00141191	0.00276039	0.00193277	0.00414372	0.00393084	0.00133757	0.000582011	0.00222832	0.00325793	0.000998438	0.00420451	0.0400501	0.00143666	0.00159173	0.00513467	0.0008093	0.0146526	0.00260125	0.0015316	0.00136025	0.000554214	0.00244058	0.0284934
20210407_Plate1_Horizontal_ZigZag_A_15.xy	P001	male	Working-age population (15-64 years)	55	7	ICU	ICU	12	Normal	0.000680132	0.00069285	0.000397159	0.00073063	0.00122188	0.000691787	0.000250707	0.0273696	0.00110674	0.00129328	0.000933846	0.000239196	0.0112946	0.0196069	0.00195242	0.00371264	0.00147895	0.00200714	0.00300608	0.00219056	0.00533238	0.00453429	0.00165663	0.000687958	0.00312224	0.00383707	0.00113387	0.00476205	0.0418408	0.00160216	0.00171075	0.00559521	0.000921261	0.0164606	0.00292186	0.00181971	0.00140078	0.00056892	0.00268464	0.0276156
20210407_Plate1_Horizontal_ZigZag_A_17.xy	P001	male	Working-age population (15-64 years)	57	8	ICU	ICU	13	Normal	0.000650751	0.000649064	0.000397827	0.000682545	0.00121735	0.000714271	0.000247707	0.0268564	0.00114582	0.00111879	0.000973432	0.000258031	0.0123086	0.0196743	0.00216662	0.00360018	0.00145193	0.0020555	0.00306688	0.00237425	0.00530987	0.00424292	0.00201627	0.000840137	0.00322282	0.00414925	0.00114413	0.00473499	0.0413364	0.00158495	0.0017392	0.00574557	0.00103109	0.0162082	0.00280397	0.00165024	0.00143579	0.000680521	0.00270556	0.0271015
20210407_Plate1_Horizontal_ZigZag_A_19.xy	P001	male	Working-age population (15-64 years)	60	9	ICU	ICU	9	Normal	0.000541431	0.000551863	0.000309988	0.000592033	0.000992611	0.000523684	0.000192911	0.0259968	0.000841106	0.000938429	0.000652581	0.000196526	0.0110188	0.0196578	0.0015447	0.00332907	0.00119688	0.0017748	0.00234186	0.00194105	0.00476833	0.00383781	0.0015471	0.000614868	0.00261844	0.00387516	0.00105589	0.00436661	0.0395847	0.00140959	0.00174031	0.00505838	0.000882484	0.0157096	0.00252732	0.00147817	0.00106651	0.000718709	0.00234565	0.0258076
20210407_Plate1_Horizontal_ZigZag_A_23.xy	P001	male	Working-age population (15-64 years)	64	11	ICU	ICU	6	Normal	0.000493154	0.000557389	0.000498561	0.000754112	0.00140372	0.000705871	0.000206302	0.0266153	0.00110734	0.000996837	0.00103063	0.000202739	0.0125529	0.0211661	0.00200876	0.00397285	0.00115158	0.00233015	0.00270186	0.00179807	0.00576222	0.00422457	0.00102438	0.000538753	0.00409102	0.00305806	0.00115793	0.00451319	0.0435871	0.00161112	0.00141178	0.00553673	0.000783556	0.0166663	0.00252746	0.00146742	0.00145786	0.000156644	0.00236382	0.0290456
20210407_Plate1_Horizontal_ZigZag_C_01.xy	P002	male	Elderly population (>64 years)	24	0	ICU	ICU	11	Normal	0.000374995	0.000176671	0.000211473	0.000376972	0.00107048	0.000257486	0.000162021	0.00880194	0.0008504	0.000692108	0.000677363	0.000117024	0.00965552	0.0120431	0.00204494	0.0022376	0.00111135	0.00188998	0.0011507	0.00178309	0.00405946	0.00328796	0.0013452	0.000671549	0.00335068	0.00339428	0.00113426	0.00289895	0.0545059	0.00129102	0.00136788	0.00365139	0.000555703	0.0100473	0.00173087	0.00167536	0.00067737	0.000575129	0.00226562	0.0194729
20210407_Plate1_Horizontal_ZigZag_C_02.xy	P011	male	Working-age population (15-64 years)	21	1	ICU	ICU	13	Overweight	0.000235454	0.000110578	0.000191361	0.000310251	0.000629011	0.000192432	0.000117223	0.00667159	0.000711691	0.00061139	0.000457716	0.000100504	0.0116048	0.00706167	0.00128234	0.00124843	0.000819005	0.00107361	0.00118211	0.00181854	0.00244495	0.00169149	0.00122927	0.000389484	0.00144801	0.00375276	0.00111502	0.00233271	0.0596225	0.000826616	0.00124232	0.0033894	0.00057502	0.00893265	0.00142269	0.00167502	0.000507011	0.00075549	0.00246858	0.0194246
20210407_Plate1_Horizontal_ZigZag_C_03.xy	P002	male	Elderly population (>64 years)	29	1	ICU	ICU	12	Normal	0.000851205	0.000429534	0.000478159	0.000688171	0.00149603	0.000530184	0.000212173	0.0145507	0.00140437	0.000977312	0.000922333	0.000192315	0.0101898	0.0168822	0.00210108	0.00321543	0.00125382	0.00255312	0.0019364	0.00210251	0.00574448	0.00430615	0.00181126	0.000771896	0.00384654	0.0036136	0.00108924	0.00383175	0.0545171	0.0014263	0.00156958	0.00466944	0.00100111	0.0127659	0.00212456	0.00195908	0.000863005	0.000854451	0.00295284	0.0190671
20210407_Plate1_Horizontal_ZigZag_C_04.xy	P011	male	Working-age population (15-64 years)	26	2	ICU	ICU	17	Overweight	0.000377745	0.000188521	0.000268634	0.000386503	0.000952137	0.000265374	0.000144121	0.00921648	0.000840775	0.000753164	0.00062967	0.000129278	0.013256	0.00846249	0.00158902	0.00183192	0.000995493	0.00178559	0.0014287	0.00197142	0.00261663	0.00222728	0.00159462	0.000541984	0.0027282	0.00382071	0.00117497	0.00287398	0.0689824	0.00094243	0.0014294	0.00389155	0.000682597	0.00971258	0.00189245	0.00179824	0.000658253	0.000808419	0.00268846	0.0205049
20210407_Plate1_Horizontal_ZigZag_C_05.xy	P002	male	Elderly population (>64 years)	31	2	ICU	ICU	11	Normal	0.000683354	0.00036636	0.000343323	0.000620608	0.00131382	0.000452193	0.000213718	0.0148932	0.00124226	0.000807326	0.000876804	0.000172385	0.0108747	0.0185763	0.0020813	0.00343948	0.00122741	0.00251555	0.00168368	0.00201263	0.0061833	0.0044772	0.0015304	0.000698299	0.00434402	0.00336723	0.00114663	0.003887	0.0592645	0.00141559	0.00144557	0.00404843	0.000729143	0.0131321	0.00196809	0.00171928	0.000817749	0.000553631	0.00253106	0.0185641
20210407_Plate1_Horizontal_ZigZag_C_06.xy	P011	male	Working-age population (15-64 years)	28	3	ICU	ICU	16	Overweight	0.000283498	0.000147385	0.000186632	0.000303197	0.00078787	0.000196202	0.00010136	0.00886981	0.000678519	0.00070086	0.000518763	9.35661e-05	0.0100145	0.0078971	0.00138366	0.00184846	0.000866523	0.0016495	0.00127961	0.00171831	0.00245065	0.00227956	0.00120171	0.000465612	0.0025754	0.00356781	0.00106132	0.00282087	0.0693286	0.000887252	0.00128622	0.00341311	0.000623378	0.0106715	0.00198468	0.00177217	0.000688122	0.000626399	0.00252425	0.0207936
20210407_Plate1_Horizontal_ZigZag_C_07.xy	P002	male	Elderly population (>64 years)	34	3	ICU	ICU	9	Normal	0.000538565	0.000348357	0.000336374	0.00061368	0.00114581	0.000426192	0.000198125	0.0139556	0.00119675	0.000873786	0.000834913	0.000151515	0.00978494	0.0185108	0.0021027	0.00365917	0.00137975	0.00217318	0.00164423	0.00189213	0.00608251	0.00496337	0.00139044	0.000701813	0.00371743	0.00331668	0.00111291	0.00407949	0.0554841	0.00157795	0.00175014	0.00404935	0.000693668	0.012976	0.00205804	0.00197196	0.000917916	0.000576191	0.00209063	0.0185241
20210407_Plate1_Horizontal_ZigZag_C_08.xy	P011	male	Working-age population (15-64 years)	31	4	ICU	ICU	12	Overweight	0.000265915	0.000214758	0.000298658	0.000435973	0.000768471	0.000305201	0.000149145	0.0104985	0.000921823	0.000804645	0.000537249	0.000136608	0.012171	0.00878923	0.00172887	0.00203663	0.000999579	0.00152753	0.0017771	0.00172318	0.00265436	0.00243905	0.00138818	0.000533231	0.00219254	0.00353742	0.000923693	0.00317307	0.0700317	0.00107248	0.00153697	0.00391918	0.000683923	0.0110171	0.0021195	0.001835	0.00065564	0.000587567	0.00221327	0.0205876
20210407_Plate1_Horizontal_ZigZag_C_09.xy	P002	male	Elderly population (>64 years)	36	4	ICU	ICU	7	Normal	0.000577827	0.000372652	0.000354742	0.000611826	0.00126306	0.000479266	0.000255089	0.0147353	0.00124602	0.000887464	0.000943267	0.000180958	0.00993316	0.0187314	0.00215232	0.00393111	0.00143826	0.00241079	0.00178396	0.00209319	0.00640673	0.00527771	0.00164229	0.000738142	0.00411373	0.00326521	0.00116888	0.00418754	0.0546207	0.00157952	0.00175065	0.0040174	0.000788833	0.0133802	0.00214881	0.00199836	0.000765016	0.000614135	0.00240497	0.0179624
20210407_Plate1_Horizontal_ZigZag_C_10.xy	P011	male	Working-age population (15-64 years)	33	5	ICU	ICU	12	Overweight	0.000462394	0.000333651	0.000414363	0.000538645	0.00108796	0.000380038	0.000179617	0.0142589	0.00106337	0.00100792	0.000731775	0.000169146	0.0134778	0.0116465	0.0020628	0.00252184	0.00118822	0.00212134	0.0020431	0.00208395	0.00340282	0.00284184	0.0016895	0.00060862	0.00315396	0.00373654	0.00117513	0.00358304	0.0823185	0.00124246	0.00153281	0.00429177	0.000780587	0.0126107	0.00229242	0.00191977	0.000735277	0.000600081	0.00264016	0.0214123
20210407_Plate1_Horizontal_ZigZag_C_11.xy	P002	male	Elderly population (>64 years)	38	5	ICU	ICU	8	Normal	0.000772682	0.000454798	0.000415923	0.000700457	0.00155387	0.000552314	0.000305772	0.0160288	0.00141843	0.00109415	0.00109973	0.00021928	0.0102744	0.0208214	0.00221137	0.00456536	0.00158384	0.00298509	0.00179358	0.00236363	0.00711929	0.00575638	0.00187643	0.000817285	0.00470737	0.00373118	0.00136796	0.00419925	0.048637	0.00172777	0.00204407	0.004152	0.000768563	0.013362	0.00234308	0.00232121	0.000754295	0.000673986	0.0025473	0.0175179
20210407_Plate1_Horizontal_ZigZag_C_12.xy	P011	male	Working-age population (15-64 years)	35	6	ICU	ICU	13	Overweight	0.000320336	0.000238067	0.000320516	0.000440775	0.000941369	0.000350809	0.000149387	0.0107815	0.000957691	0.000818683	0.000644854	0.000155513	0.0112629	0.00982004	0.00183803	0.00207376	0.00101371	0.00185406	0.00180871	0.00176285	0.0032154	0.00265248	0.00134361	0.000541344	0.00297365	0.00330181	0.00102513	0.00326414	0.0710882	0.00119233	0.00150298	0.00388574	0.000697646	0.0123297	0.00197225	0.00184788	0.000698065	0.000553792	0.00232227	0.0193186
20210407_Plate1_Horizontal_ZigZag_C_13.xy	P002	male	Elderly population (>64 years)	41	6	ICU	ICU	7	Normal	0.000474915	0.000338053	0.000291844	0.000632341	0.00109902	0.000421684	0.000203866	0.0184985	0.00116732	0.000945082	0.000693332	0.00015128	0.00995591	0.021358	0.00208486	0.00510045	0.00149652	0.00200511	0.00158244	0.00221591	0.00632323	0.00579185	0.00165433	0.000717772	0.00306159	0.00391957	0.00119932	0.00470432	0.0547876	0.00157655	0.00201354	0.00436368	0.000715196	0.0142947	0.00217186	0.00204369	0.000917891	0.000740676	0.00235131	0.0197916
20210407_Plate1_Horizontal_ZigZag_C_14.xy	P011	male	Working-age population (15-64 years)	38	7	ICU	ICU	12	Overweight	0.000444158	0.000285761	0.000351472	0.000524845	0.000935736	0.000328684	0.000202073	0.0137067	0.00095081	0.00105428	0.000682372	0.000185833	0.0130801	0.00977679	0.00177183	0.00248135	0.00122417	0.00182712	0.00187359	0.00255053	0.00284099	0.00250709	0.00188183	0.00059949	0.00236515	0.00423155	0.00121094	0.00306482	0.071532	0.00105873	0.00160885	0.00433114	0.000741232	0.0106683	0.00205184	0.00181829	0.000677997	0.000928119	0.00288488	0.0192544
20210407_Plate1_Horizontal_ZigZag_C_15.xy	P002	male	Elderly population (>64 years)	43	7	ICU	non-ICU	7	Normal	0.000767095	0.000484908	0.000458221	0.000809114	0.00140899	0.000569127	0.000290461	0.0189857	0.0015549	0.00111028	0.00118738	0.000259356	0.0114358	0.0222592	0.00254184	0.00551914	0.00170651	0.0026264	0.00201318	0.00260554	0.00739152	0.00650781	0.00201646	0.000892008	0.00413612	0.00383369	0.00138554	0.0049476	0.0559984	0.0018096	0.00203389	0.00494329	0.000787199	0.0149538	0.00219679	0.00255994	0.0011265	0.000723633	0.00264924	0.0198148
20210407_Plate1_Horizontal_ZigZag_C_16.xy	P011	male	Working-age population (15-64 years)	40	8	ICU	ICU	7	Overweight	0.000425867	0.000263848	0.000397349	0.000463339	0.00103118	0.000326107	0.000158853	0.0102434	0.000960283	0.000906688	0.000702923	0.000145802	0.0125505	0.00899487	0.00186398	0.00220894	0.00117574	0.00184722	0.00177993	0.00204361	0.00305128	0.00261907	0.00153116	0.000526537	0.00304849	0.00353031	0.00110836	0.00285528	0.0642354	0.00113929	0.00160433	0.00433404	0.000685706	0.0100159	0.00184012	0.00192938	0.000672672	0.000644699	0.00247399	0.0176813
20210407_Plate1_Horizontal_ZigZag_C_17.xy	V001					visucon		-2		0.0006445	0.000301931	0.000500191	0.00029894	0.00135896	0.000531519	0.000385088	0.00664535	0.00121288	0.000859958	0.00121486	0.000263531	0.0130253	0.0163672	0.00260228	0.00275283	0.0015879	0.00249147	0.00199931	0.00347059	0.009662	0.00533022	0.00245321	0.000947678	0.00305995	0.00589904	0.00166294	0.00389432	0.0882331	0.00215754	0.00247606	0.00562148	0.000952453	0.0165654	0.0016673	0.0032967	0.000986873	0.00111452	0.00298829	0.02827
20210407_Plate1_Horizontal_ZigZag_C_20.xy	P011	male	Working-age population (15-64 years)	45	10	ICU	ICU	2	Overweight	0.000516956	0.000378585	0.000439168	0.000683271	0.00131637	0.000425583	0.000172704	0.0150725	0.00116289	0.00109454	0.000821001	0.000164827	0.013623	0.0120774	0.00221347	0.00310412	0.00129167	0.00211659	0.00204945	0.00216003	0.00385255	0.00305856	0.00123235	0.000551687	0.00401319	0.00317402	0.00139402	0.00347534	0.0772119	0.00128335	0.00166487	0.00468635	0.000697309	0.0125591	0.00193532	0.00196167	0.000845446	0.000434643	0.00250607	0.0207222
20210407_Plate1_Horizontal_ZigZag_C_22.xy	P011	male	Working-age population (15-64 years)	49	11	ICU	non-ICU	0	Overweight	0.00069784	0.000421229	0.000495243	0.000847345	0.00148928	0.000473871	0.000274278	0.0176561	0.00133021	0.00151212	0.00122936	0.000175848	0.0129385	0.013981	0.00259618	0.00367796	0.00172442	0.00281416	0.00227892	0.0031084	0.00500883	0.00376242	0.0017625	0.00076399	0.00445574	0.00376722	0.00174831	0.00381069	0.0775817	0.00145005	0.00211535	0.00497713	0.000821408	0.0141151	0.00214504	0.00254394	0.000863521	0.000678973	0.00281219	0.0191171
20210407_Plate1_Horizontal_ZigZag_E_01.xy	P003	male	Elderly population (>64 years)	23	1	ICU	ICU	12	Overweight	0.000992415	0.000376143	0.00057326	0.000520712	0.00154254	0.00056606	0.000243269	0.00817416	0.00130669	0.000738423	0.00131097	0.000146687	0.0142435	0.0149379	0.00254517	0.00153918	0.00107057	0.00270756	0.00403854	0.00271507	0.00517392	0.00323586	0.00222797	0.000681949	0.00310307	0.00564503	0.00120743	0.00409018	0.0796632	0.0016159	0.00155914	0.00545671	0.00123422	0.0177752	0.0018482	0.00195496	0.00148396	0.00112961	0.00333595	0.0336887
20210407_Plate1_Horizontal_ZigZag_E_02.xy	P012	female	Elderly population (>64 years)	23	0	ICU	ICU	14	Overweight	0.000516609	0.00030258	0.000333808	0.000364929	0.00081832	0.000397096	0.000178712	0.00878777	0.00106248	0.000904294	0.000762473	9.892e-05	0.00855728	0.0161588	0.00186293	0.00238785	0.00138695	0.00176917	0.00215675	0.00168479	0.00563574	0.00454388	0.00123433	0.000628654	0.00221957	0.00376852	0.0011816	0.00330365	0.066022	0.00144999	0.00181888	0.00374922	0.00071382	0.0145457	0.00193219	0.00229446	0.000933498	0.000504733	0.00233287	0.0222949
20210407_Plate1_Horizontal_ZigZag_E_03.xy	P003	male	Elderly population (>64 years)	28	2	ICU	ICU	12	Overweight	0.000564972	0.000234767	0.000396467	0.000348208	0.00111011	0.00039762	0.000218005	0.0074325	0.000927765	0.000601684	0.000934806	0.000184015	0.0130585	0.0116509	0.00202692	0.0014332	0.000968225	0.00227636	0.00268485	0.00232266	0.00397794	0.00255109	0.00198486	0.00062332	0.00281471	0.0056373	0.00103975	0.00308595	0.0846842	0.00113537	0.00141831	0.00482636	0.000834665	0.0141076	0.00147531	0.00160114	0.000957751	0.00103215	0.00300365	0.0326512
20210407_Plate1_Horizontal_ZigZag_E_04.xy	P012	female	Elderly population (>64 years)	28	1	ICU	ICU	6	Overweight	0.000687738	0.000411395	0.000511828	0.00050541	0.00113204	0.000536681	0.00024468	0.0107458	0.00133252	0.000892334	0.00089706	0.000152563	0.0110149	0.0189357	0.00245413	0.00268498	0.0014044	0.0021967	0.00306857	0.00217683	0.00726191	0.00485292	0.00140788	0.000678912	0.00308538	0.00399263	0.00137717	0.00378336	0.0883084	0.00157182	0.00179398	0.00432839	0.000962138	0.0177194	0.00170337	0.00207435	0.00102863	0.000426609	0.00240154	0.026927
20210407_Plate1_Horizontal_ZigZag_E_05.xy	P003	male	Elderly population (>64 years)	30	3	ICU	ICU	14	Overweight	0.000561259	0.000220821	0.00035672	0.000317564	0.00111205	0.000383016	0.000200824	0.00678756	0.00093571	0.000516391	0.000957089	0.000147889	0.013177	0.0112252	0.00193545	0.00133409	0.000858878	0.002285	0.00241852	0.00216066	0.00405057	0.00245349	0.00159108	0.000526322	0.00283744	0.00465404	0.00109102	0.00303692	0.0841599	0.00104707	0.0012187	0.00450565	0.00079403	0.014212	0.00139567	0.00148271	0.000918088	0.000883943	0.002933	0.030936
20210407_Plate1_Horizontal_ZigZag_E_06.xy	P012	female	Elderly population (>64 years)	30	2	ICU	ICU	7	Overweight	0.000563471	0.000259819	0.000358701	0.000340859	0.000982761	0.00042401	0.00023334	0.00857195	0.000991813	0.000723223	0.000865813	0.000179987	0.0106105	0.0152338	0.00204462	0.00217242	0.00120356	0.00225286	0.00239845	0.00243666	0.00566883	0.0037082	0.00163845	0.000641633	0.00338047	0.00454116	0.00133222	0.0032766	0.0753638	0.00129265	0.00156232	0.0040556	0.000769321	0.0135965	0.00138411	0.00176179	0.000767828	0.000719061	0.00253621	0.0225358
20210407_Plate1_Horizontal_ZigZag_E_07.xy	P003	male	Elderly population (>64 years)	33	4	ICU	ICU	13	Overweight	0.000518761	0.000211024	0.000408988	0.000265204	0.00085845	0.00035388	0.000219385	0.00553012	0.000872775	0.000546485	0.000821082	0.000186433	0.0139501	0.00880832	0.00171708	0.00118506	0.000886723	0.00172122	0.00232607	0.0021113	0.00324803	0.00215874	0.00174318	0.000484075	0.00198941	0.00461081	0.000907515	0.002822	0.0680501	0.000937795	0.00127917	0.00468837	0.000718887	0.0102308	0.00149629	0.00148087	0.000914311	0.000897692	0.00331633	0.0263208
20210407_Plate1_Horizontal_ZigZag_E_08.xy	P012	female	Elderly population (>64 years)	33	3	ICU	ICU	10	Overweight	0.000323269	0.000176822	0.000268249	0.000255654	0.000693378	0.000313479	0.000159317	0.00710839	0.000763165	0.000559007	0.00054867	0.000118467	0.0106854	0.0113498	0.00154436	0.00167004	0.000856109	0.00146931	0.00184292	0.00177583	0.00386543	0.0028937	0.00133194	0.000467969	0.00222463	0.0035219	0.000985711	0.00270088	0.0683232	0.00108012	0.00116171	0.00355285	0.000652535	0.010715	0.00128915	0.0014311	0.000717759	0.000661107	0.00264985	0.02154
20210407_Plate1_Horizontal_ZigZag_E_09.xy	P003	male	Elderly population (>64 years)	35	5	ICU	ICU	10	Overweight	0.00062576	0.000227559	0.000450914	0.000288134	0.00114451	0.000399151	0.000241451	0.00515766	0.000907731	0.000572359	0.00101376	0.000192821	0.0134376	0.0101042	0.0019921	0.00117889	0.000973978	0.00235856	0.00220386	0.00212633	0.00416843	0.00243567	0.00160254	0.000496449	0.00325036	0.00423937	0.00107081	0.00286007	0.0758882	0.00106532	0.00125856	0.0045732	0.000716888	0.0117153	0.00136163	0.00165679	0.000829626	0.000768607	0.0033475	0.0233749
20210407_Plate1_Horizontal_ZigZag_E_10.xy	P012	female	Elderly population (>64 years)	35	4	ICU	ICU	9	Overweight	0.000405778	0.000161869	0.000238591	0.000247095	0.000813486	0.000246228	0.000153179	0.00789286	0.000701511	0.000600137	0.000619903	0.000111777	0.00954649	0.0120437	0.00165598	0.0016024	0.00101792	0.00199172	0.00152103	0.00185046	0.00399546	0.00279465	0.00135695	0.000492832	0.00311352	0.00403264	0.00108632	0.00249318	0.07084	0.00110353	0.00126737	0.00350309	0.000551722	0.0105867	0.00124443	0.00169651	0.000590856	0.000819909	0.00260034	0.0206426
20210407_Plate1_Horizontal_ZigZag_E_11.xy	P003	male	Elderly population (>64 years)	37	6	ICU	ICU	11	Overweight	0.000619605	0.000235476	0.000475122	0.000307326	0.000961094	0.000391206	0.00019774	0.00623081	0.000915971	0.000528085	0.000850141	0.000164093	0.0144055	0.00970173	0.00205706	0.00128926	0.000867452	0.00183844	0.00221245	0.00202144	0.00378943	0.00245042	0.00136928	0.000475707	0.00275907	0.00378933	0.000961307	0.00301521	0.0753998	0.00101056	0.00104322	0.0046566	0.000664153	0.011011	0.00133914	0.00147383	0.000944235	0.000803513	0.00338591	0.0265479
20210407_Plate1_Horizontal_ZigZag_E_12.xy	P012	female	Elderly population (>64 years)	37	5	ICU	ICU	14	Overweight	0.000596331	0.000275214	0.000428074	0.000353781	0.00102349	0.000394714	0.000202382	0.00960755	0.000966522	0.000768401	0.000789601	0.000208535	0.0125048	0.0133627	0.00211269	0.0018928	0.0011559	0.00233768	0.00213278	0.00209066	0.00440066	0.00309821	0.00157903	0.000585566	0.00379355	0.00410329	0.00119353	0.00286516	0.0800349	0.00115021	0.00132666	0.00439658	0.000711025	0.0115347	0.00137268	0.00167155	0.00072082	0.000666493	0.00282291	0.0213618
20210407_Plate1_Horizontal_ZigZag_E_13.xy	P003	male	Elderly population (>64 years)	40	7	ICU	ICU	13	Overweight	0.000375806	0.000152824	0.000268682	0.000191642	0.000614887	0.000234773	0.000146591	0.00608563	0.000618514	0.000505847	0.000528378	0.0001275	0.0125363	0.00789874	0.00143786	0.0011845	0.000741287	0.00125247	0.00165559	0.00176445	0.00250688	0.00181238	0.00152138	0.000419335	0.00159591	0.00536521	0.000819572	0.00245067	0.0702297	0.000817151	0.00116957	0.00431669	0.000567651	0.00870369	0.00125377	0.00129331	0.000875547	0.00105531	0.00317775	0.0274937
20210407_Plate1_Horizontal_ZigZag_E_14.xy	P012	female	Elderly population (>64 years)	40	6	ICU	ICU	7	Overweight	0.000819624	0.000675084	0.000759688	0.000914183	0.00151807	0.000766781	0.000331519	0.0193428	0.00175518	0.00158367	0.00118737	0.000198724	0.017711	0.0186624	0.00307364	0.00345588	0.00161669	0.00207644	0.00372036	0.00319612	0.00487827	0.00471268	0.00272906	0.000832193	0.00260175	0.0043492	0.00117644	0.00478052	0.080213	0.00171843	0.0021955	0.00683654	0.00127277	0.013688	0.00254037	0.00202821	0.00109469	0.0011681	0.00399647	0.0243737
20210407_Plate1_Horizontal_ZigZag_E_15.xy	P003	male	Elderly population (>64 years)	42	8	ICU	non-ICU	13	Overweight	0.000465527	0.000233538	0.000408663	0.000276797	0.000826436	0.000320263	0.00020562	0.00687737	0.000815952	0.000626546	0.000771653	0.000181975	0.0147176	0.00922316	0.0019078	0.00142388	0.000935779	0.00152632	0.00216444	0.00207713	0.00316232	0.00226874	0.00180366	0.000567782	0.00209964	0.00487102	0.000906298	0.00301118	0.0755189	0.00100334	0.00128561	0.00529828	0.000625611	0.0095551	0.00134394	0.00143352	0.000909785	0.000938806	0.00335795	0.0267384
20210407_Plate1_Horizontal_ZigZag_E_16.xy	P012	female	Elderly population (>64 years)	42	7	ICU	non-ICU	3	Overweight	0.00104269	0.000704659	0.000692758	0.000844546	0.00173868	0.000768374	0.000312004	0.0215178	0.00165087	0.00151194	0.00120078	0.000247718	0.0149987	0.0234715	0.00318908	0.00391881	0.00188175	0.00277521	0.00346346	0.00310559	0.00658237	0.00533591	0.00242784	0.000935453	0.00459562	0.00415502	0.00140277	0.00466108	0.0810278	0.00180469	0.00196871	0.0059471	0.00113343	0.0159273	0.00225333	0.00196471	0.00107434	0.000738356	0.00309891	0.0231008
20210407_Plate1_Horizontal_ZigZag_E_18.xy	P012	female	Elderly population (>64 years)	44	8	ICU	non-ICU	2	Overweight	0.000731795	0.000465037	0.000501605	0.000556047	0.00140579	0.000553242	0.000270663	0.0181319	0.00126003	0.00122653	0.00103738	0.00019437	0.0117652	0.0214262	0.00250023	0.00340184	0.00161832	0.00272613	0.00272702	0.00260181	0.0063517	0.00486987	0.00192386	0.000813559	0.00465835	0.00465396	0.00138803	0.0039951	0.0751524	0.00157479	0.00199001	0.00502926	0.000888191	0.0153383	0.00203822	0.00206439	0.000945972	0.000859062	0.00267351	0.0219531
20210407_Plate1_Horizontal_ZigZag_E_19.xy	P003	male	Elderly population (>64 years)	47	10	ICU	ICU	7	Overweight	0.000322138	0.000157625	0.000260591	0.000207513	0.00079154	0.000269659	0.000169593	0.00658151	0.000683233	0.000481147	0.000672239	0.000121688	0.0116922	0.0092337	0.00180254	0.00154104	0.000830415	0.0017697	0.00187106	0.0018059	0.00319708	0.00218315	0.00175928	0.000531139	0.00254755	0.00556951	0.000878948	0.00281124	0.0845374	0.00111765	0.00137439	0.0048388	0.000713052	0.0107888	0.00133999	0.00153278	0.00102262	0.000967455	0.00277917	0.0301234
20210407_Plate1_Horizontal_ZigZag_E_20.xy	P012	female	Elderly population (>64 years)	47	9	ICU	non-ICU	1	Overweight	0.000996134	0.000622748	0.000689398	0.000765018	0.00172779	0.000672736	0.000313169	0.0172337	0.00152253	0.00118684	0.00106596	0.000220972	0.0127073	0.0181769	0.0030107	0.00347496	0.00158899	0.00219737	0.00303242	0.00258681	0.00572827	0.00470568	0.00209234	0.000834736	0.00372399	0.0041248	0.00135124	0.00418546	0.0711485	0.00195182	0.00196542	0.00650029	0.00114121	0.0145545	0.00198282	0.00212186	0.00123781	0.000691063	0.00342825	0.0244121
20210407_Plate1_Horizontal_ZigZag_E_21.xy	P003	male	Elderly population (>64 years)	49	11	ICU	ICU	7	Overweight	0.000694911	0.000301589	0.000478204	0.000354862	0.00124095	0.000445075	0.000235127	0.0091886	0.000988454	0.000636942	0.00103249	0.000168867	0.0144284	0.0124466	0.00233129	0.00203094	0.001042	0.0024725	0.00244864	0.00220431	0.00465069	0.00284341	0.00171682	0.000566793	0.00378285	0.00474716	0.001105	0.00352016	0.0837648	0.00125451	0.00130398	0.00548639	0.000709035	0.0123684	0.00149815	0.00176398	0.00112038	0.000721054	0.003135	0.0302548
20210407_Plate1_Horizontal_ZigZag_E_23.xy	P003	male	Elderly population (>64 years)	51	12	ICU	ICU	7	Overweight	0.000542646	0.000223273	0.000371013	0.000249742	0.00107897	0.000372584	0.000196117	0.00696913	0.000782873	0.00054737	0.000892323	0.000153442	0.011779	0.0104996	0.00202726	0.00171051	0.00093637	0.00246068	0.00216288	0.0018945	0.00422501	0.00263455	0.0015819	0.000599426	0.003835	0.00500999	0.00105216	0.00304102	0.0780597	0.00129613	0.00136931	0.0049156	0.00071083	0.0120204	0.0013623	0.00176933	0.0010542	0.00072544	0.00275133	0.0302543
20210407_Plate1_Horizontal_ZigZag_G_01.xy	P004	male	Elderly population (>64 years)	40	0	ICU	ICU	13	Overweight	0.000848394	0.000164256	0.00053301	0.000195857	0.00110989	0.000319981	0.00019253	0.00315178	0.000845068	0.000694662	0.000802589	0.000142174	0.0210939	0.00405073	0.00220443	0.000822074	0.000804335	0.00176292	0.00266339	0.00252665	0.00182771	0.00173515	0.00177482	0.000502597	0.00272413	0.00426681	0.00120301	0.00286854	0.0865841	0.00100691	0.000908611	0.00682502	0.000998668	0.0139165	0.00132806	0.00187499	0.00101344	0.000962091	0.00360602	0.0154632
20210407_Plate1_Horizontal_ZigZag_G_02.xy	P013	male	Elderly population (>64 years)	10	0	ICU	ICU	11	Overweight	0.000135207	5.70179e-05	0.000135872	0.000159163	0.000593728	0.000161557	0.000112016	0.00304982	0.000512748	0.000353532	0.000421412	7.04343e-05	0.00974072	0.00508461	0.00111676	0.00117352	0.000546343	0.00106409	0.000891223	0.00131703	0.0019638	0.00160885	0.00095861	0.000303581	0.00164438	0.00354136	0.00087697	0.00178754	0.0535317	0.000759506	0.000889017	0.00367515	0.000478445	0.00695213	0.000958983	0.00128519	0.00081736	0.00068341	0.00240197	0.0227109
20210407_Plate1_Horizontal_ZigZag_G_04.xy	P013	male	Elderly population (>64 years)	15	1	ICU	ICU	10	Overweight	0.000348871	0.000123912	0.000229014	0.000267993	0.0010402	0.000224855	0.000154174	0.00643115	0.000731523	0.000515116	0.000743396	0.0001012	0.0107886	0.00841301	0.00156403	0.00184323	0.000814331	0.00212156	0.00139571	0.00192312	0.00279622	0.00242348	0.00117557	0.00044172	0.00376211	0.00389734	0.00126206	0.00251096	0.0690736	0.000912851	0.001067	0.00427167	0.000560622	0.00935827	0.00117133	0.00142944	0.000982386	0.000699592	0.00267604	0.0247613
20210407_Plate1_Horizontal_ZigZag_G_05.xy	P005	female	Elderly population (>64 years)	37	0	ICU	ICU	10	Overweight	0.000429515	0.000237435	0.000209602	0.000315455	0.00107361	0.000310148	0.00015946	0.0163233	0.0006616	0.000700167	0.00074735	0.000154408	0.0102049	0.0154888	0.00146003	0.00227072	0.00099962	0.00235374	0.00172973	0.00200945	0.00409339	0.00288337	0.00125057	0.000477197	0.00356191	0.00387623	0.00129263	0.00318689	0.0518702	0.00102998	0.00159979	0.00413383	0.000641124	0.0128138	0.00169186	0.00192459	0.000743734	0.000731384	0.00259707	0.018799
20210407_Plate1_Horizontal_ZigZag_G_06.xy	P013	male	Elderly population (>64 years)	17	2	ICU	ICU	13	Overweight	0.000435101	0.000192951	0.000284448	0.000298864	0.001165	0.000264119	0.000143656	0.00634511	0.000776559	0.000543522	0.000734767	0.000127092	0.0114642	0.00793502	0.00167604	0.00192752	0.000784009	0.00209894	0.00151899	0.00182728	0.00264841	0.00249567	0.00110304	0.000442835	0.00366892	0.00371248	0.00120012	0.00255303	0.0676624	0.0010315	0.00105466	0.00452405	0.000571569	0.00925201	0.00129692	0.00137114	0.00115406	0.000511314	0.00249198	0.0250885
20210407_Plate1_Horizontal_ZigZag_G_07.xy	P005	female	Elderly population (>64 years)	42	1	ICU	ICU	14	Overweight	0.000439925	0.000235224	0.00026083	0.00025243	0.000965643	0.00031411	0.000146596	0.0099841	0.0006624	0.000533109	0.000641981	0.000136746	0.0117378	0.0107142	0.00150013	0.00166643	0.000848027	0.00217987	0.00194729	0.0017608	0.00327747	0.00240699	0.00123026	0.000459142	0.00312215	0.00344007	0.00116868	0.00286486	0.0549627	0.0011413	0.00130177	0.00435211	0.000650521	0.0112333	0.00141834	0.00175	0.000947947	0.000616642	0.00259367	0.022585
20210407_Plate1_Horizontal_ZigZag_G_08.xy	P013	male	Elderly population (>64 years)	20	3	ICU	ICU	10	Overweight	0.000438404	0.000210559	0.000347639	0.000370362	0.00100373	0.000286882	0.000179624	0.00817733	0.000854332	0.000616655	0.000723372	0.000154693	0.0130275	0.00747758	0.00179127	0.00200568	0.000835064	0.00181738	0.00193471	0.00198899	0.00237027	0.0023753	0.00138336	0.000439981	0.00291967	0.00418669	0.00107118	0.00257575	0.0737691	0.001073	0.00110916	0.00468216	0.000628442	0.00859443	0.00126318	0.00124646	0.00134857	0.000652928	0.00276144	0.0273036
20210407_Plate1_Horizontal_ZigZag_G_09.xy	P005	female	Elderly population (>64 years)	44	2	ICU	ICU	12	Overweight	0.000618668	0.00031589	0.000326428	0.000376153	0.00136396	0.000371271	0.000195448	0.0140432	0.000816018	0.00085461	0.000866116	0.000178973	0.0120601	0.0146921	0.00178304	0.00189504	0.00117691	0.00258994	0.00197463	0.00215135	0.00419928	0.00272026	0.00143588	0.000572709	0.00337269	0.0037133	0.00124554	0.00302867	0.0577903	0.00111149	0.00178675	0.00431326	0.000750009	0.0122825	0.00140892	0.00215225	0.0006673	0.000759613	0.00275701	0.019929
20210407_Plate1_Horizontal_ZigZag_G_10.xy	P013	male	Elderly population (>64 years)	22	4	ICU	ICU	12	Overweight	0.000547511	0.000254634	0.000418921	0.000399779	0.00124864	0.000367459	0.000225826	0.00921764	0.000913768	0.000746917	0.000931084	0.000152515	0.0131337	0.0088879	0.0020931	0.00226615	0.00097422	0.00237244	0.00206567	0.0022969	0.00293968	0.00285964	0.00174766	0.000567375	0.00341118	0.0045658	0.00117919	0.00274602	0.0824225	0.00127889	0.00126593	0.00511844	0.000690091	0.00926	0.00144606	0.00139869	0.00134558	0.000750878	0.00284233	0.0287545
20210407_Plate1_Horizontal_ZigZag_G_11.xy	P005	female	Elderly population (>64 years)	47	3	ICU	ICU	15	Overweight	0.000344766	0.000169053	0.000228006	0.000199873	0.000904409	0.000250349	0.000166367	0.00657477	0.000612305	0.000574955	0.000629583	0.000163132	0.012902	0.00710953	0.00126343	0.00121582	0.000817523	0.00183116	0.00160816	0.00187329	0.00225761	0.00183399	0.00157683	0.000513143	0.00260802	0.0041909	0.000941013	0.00226307	0.0466603	0.000946007	0.00122776	0.00443454	0.000658924	0.00755618	0.00120439	0.00165093	0.000663643	0.000881342	0.00306606	0.0197645
20210407_Plate1_Horizontal_ZigZag_G_12.xy	P013	male	Elderly population (>64 years)	24	5	ICU	non-ICU	4	Overweight	0.000578057	0.000263493	0.000504458	0.000388418	0.00123181	0.000357283	0.000193167	0.00758981	0.00092957	0.000733096	0.000986934	0.000173409	0.0110478	0.00873575	0.00244999	0.00228621	0.0010948	0.00245313	0.00203037	0.002016	0.00330688	0.00277211	0.00168424	0.000732695	0.00401346	0.00393082	0.0011279	0.00267157	0.0664947	0.00108559	0.00133192	0.00502446	0.000703104	0.0100107	0.00163838	0.00178832	0.00125462	0.00064578	0.00282085	0.024497
20210407_Plate1_Horizontal_ZigZag_G_13.xy	P004	male	Elderly population (>64 years)	68	1	ICU	ICU	16	Overweight	0.00037848	0.000195564	0.00036932	0.000244142	0.000781031	0.000285999	0.000125938	0.0055276	0.000670283	0.000741707	0.000553494	0.000124376	0.013486	0.00472108	0.00167461	0.00142557	0.000807863	0.00130537	0.00197087	0.00202637	0.00167054	0.00181351	0.00127925	0.000428475	0.00209691	0.00327887	0.00111607	0.00286029	0.0735401	0.000908262	0.00118298	0.00551916	0.000799759	0.0106462	0.00156132	0.00128241	0.000789205	0.000614405	0.00262831	0.0148482
20210407_Plate1_Horizontal_ZigZag_G_14.xy	P013	male	Elderly population (>64 years)	27	6	ICU	non-ICU	2	Overweight	0.000702392	0.000399509	0.000513412	0.000620529	0.00137964	0.000463001	0.000253916	0.0126974	0.00124699	0.000955411	0.00103893	0.000211981	0.0146348	0.0121204	0.00270089	0.00341569	0.00130362	0.00218017	0.00243806	0.00253257	0.0039961	0.00365739	0.00165497	0.000623613	0.00289734	0.00425751	0.0013312	0.00352192	0.0757922	0.0013288	0.00142829	0.00602613	0.000728286	0.0112585	0.00171071	0.00184041	0.00162038	0.000558527	0.00308441	0.026825
20210407_Plate1_Horizontal_ZigZag_G_15.xy	V002					visucon		-2		0.000684551	0.000286634	0.000538875	0.000290798	0.00127489	0.000559223	0.000316814	0.00584302	0.00123218	0.000729095	0.00116675	0.000214137	0.0138133	0.0150043	0.00293888	0.00250854	0.00136126	0.00236758	0.00196729	0.00322299	0.00936573	0.00502863	0.00207688	0.000769909	0.00344013	0.00486966	0.00159963	0.00352177	0.115381	0.00197474	0.00191276	0.00511329	0.000822422	0.0163264	0.00145004	0.00313218	0.00101665	0.000804957	0.00306273	0.0274511
20210407_Plate1_Horizontal_ZigZag_G_16.xy	P013	male	Elderly population (>64 years)	29	7	ICU	non-ICU	1	Overweight	0.000833874	0.000453552	0.000566971	0.000698673	0.0017773	0.000535067	0.000359528	0.0145156	0.00131794	0.00120101	0.00131923	0.000277269	0.0133735	0.0132533	0.00288091	0.00391248	0.00168133	0.00287093	0.00272946	0.00323528	0.00452273	0.00394411	0.002459	0.000846666	0.00398686	0.00524571	0.00142172	0.00353593	0.0750694	0.00155734	0.00214794	0.00688319	0.000907415	0.0119191	0.00201738	0.00222818	0.00181783	0.000895069	0.00283267	0.0251408
20210407_Plate1_Horizontal_ZigZag_G_18.xy	V007					visucon		-2		0.000755683	0.000302824	0.000462745	0.000332168	0.00147636	0.000560295	0.000367313	0.00729767	0.00126635	0.000953359	0.00136418	0.000249655	0.0122548	0.0194353	0.0028636	0.00273791	0.00189472	0.00281052	0.00171719	0.00311559	0.0120427	0.00569417	0.00203026	0.00097168	0.00362937	0.00501946	0.00174985	0.00386748	0.093261	0.00236255	0.00275655	0.0049465	0.000829241	0.018963	0.00153876	0.00398507	0.00102716	0.000763966	0.00270678	0.0274471
20210407_Plate1_Horizontal_ZigZag_G_21.xy	V003					visucon		-2		0.000671767	0.000292824	0.00049725	0.000352535	0.00142984	0.000614963	0.000354416	0.00673678	0.00133213	0.000919385	0.0012359	0.000207094	0.0129561	0.0177265	0.00274937	0.00279701	0.00169186	0.00249039	0.00189478	0.00309141	0.0107103	0.00558929	0.00202224	0.000888729	0.00335007	0.00486431	0.00157063	0.0037837	0.0904236	0.00236237	0.00264839	0.00533359	0.000945529	0.0173808	0.00171921	0.003818	0.00104835	0.000787838	0.00303272	0.0280324
20210407_Plate1_Horizontal_ZigZag_I_01.xy	P006	male	Working-age population (15-64 years)	32	1	ICU	ICU	13	Overweight	0.000392572	0.000379008	0.000266002	0.000558797	0.000831612	0.000431056	0.000163404	0.0234048	0.00105024	0.000675769	0.000571355	0.000148684	0.0109171	0.021121	0.00162695	0.00200161	0.00101863	0.00174233	0.00176256	0.00182888	0.00540641	0.00295626	0.00133296	0.000497239	0.00251328	0.00342246	0.00104139	0.00341599	0.0502985	0.00125677	0.00113597	0.00353521	0.000688466	0.0144906	0.00173323	0.00140951	0.000607963	0.000734431	0.00272897	0.0185412
20210407_Plate1_Horizontal_ZigZag_I_02.xy	P014	female	Working-age population (15-64 years)	13	0	ICU	ICU	11	Normal	0.000438523	9.5921e-05	0.000183083	8.48407e-05	0.0011736	0.000271675	0.00017304	0.00224917	0.000495707	0.000297226	0.000851265	0.000111819	0.00944792	0.00684943	0.0012001	0.000757463	0.000500117	0.00201376	0.00198971	0.00162883	0.00510275	0.00218844	0.000916425	0.000318406	0.00226072	0.00366888	0.000941215	0.00188282	0.0471221	0.00125153	0.000791959	0.00330313	0.000740473	0.0165703	0.000829261	0.00125163	0.00111268	0.000633332	0.00245445	0.034628
20210407_Plate1_Horizontal_ZigZag_I_03.xy	P006	male	Working-age population (15-64 years)	37	2	ICU	ICU	8	Overweight	0.000410015	0.000444891	0.000298725	0.000633458	0.000998955	0.000468135	0.000176141	0.0295317	0.0011626	0.000787575	0.000636416	0.000221167	0.0102455	0.0274898	0.00187233	0.00285098	0.00128822	0.00212486	0.0018865	0.00189477	0.0069428	0.00384749	0.00140001	0.000643611	0.0034327	0.00364255	0.00101088	0.00392052	0.0571388	0.00144904	0.00119707	0.00363443	0.000690439	0.01712	0.00200029	0.00172015	0.000676813	0.000640484	0.00246639	0.0200248
20210407_Plate1_Horizontal_ZigZag_I_04.xy	P014	female	Working-age population (15-64 years)	18	2	ICU	ICU	12	Normal	0.000540547	0.000119018	0.000252485	0.000122541	0.00148095	0.000335306	0.000214539	0.00305497	0.000582361	0.000354274	0.00113108	0.000171031	0.0105159	0.00774098	0.00148599	0.000746634	0.000666564	0.00319556	0.00216599	0.00187496	0.00493879	0.00210303	0.00130697	0.000413765	0.00395479	0.00458338	0.000951479	0.00215909	0.0583546	0.00119719	0.00108767	0.00375013	0.000759864	0.0160026	0.00112762	0.00137073	0.000931591	0.000782036	0.00250073	0.028356
20210407_Plate1_Horizontal_ZigZag_I_05.xy	P006	male	Working-age population (15-64 years)	39	3	ICU	non-ICU	3	Overweight	0.000519141	0.000621785	0.000401534	0.000883213	0.00110395	0.000611123	0.000218089	0.0362399	0.00149842	0.00106695	0.000702511	0.000241869	0.0113407	0.0309461	0.00244618	0.00334571	0.00152848	0.00200577	0.00232332	0.0022503	0.00760825	0.00434591	0.00176799	0.00074349	0.00288278	0.00375207	0.00102006	0.00465654	0.0617387	0.00158621	0.00152533	0.0044345	0.00086731	0.0178546	0.00229891	0.00181739	0.000748862	0.000712244	0.0025047	0.0200382
20210407_Plate1_Horizontal_ZigZag_I_06.xy	P014	female	Working-age population (15-64 years)	20	3	ICU	ICU	14	Normal	0.000314359	9.85909e-05	0.000167815	8.93512e-05	0.00105364	0.000241604	0.000149514	0.00265151	0.000466621	0.000250883	0.000792287	0.000106316	0.0100791	0.00630531	0.00119515	0.000575133	0.000514442	0.00231129	0.00158404	0.00149077	0.00360156	0.00174455	0.00102116	0.000343123	0.00312466	0.00368774	0.000858293	0.00177796	0.0502058	0.00106551	0.000793798	0.00365204	0.00065296	0.0127456	0.000986281	0.00115882	0.000807441	0.000739252	0.00240642	0.0255223
20210407_Plate1_Horizontal_ZigZag_I_07.xy	P006	male	Working-age population (15-64 years)	42	4	ICU	non-ICU	2	Overweight	0.000416574	0.000497222	0.000348386	0.000657263	0.000907823	0.000545094	0.00020159	0.0242102	0.00121875	0.00073659	0.00067766	0.000239979	0.010342	0.0246472	0.00214089	0.00273934	0.0012906	0.00197751	0.00219937	0.00194739	0.00727606	0.00402507	0.00134773	0.000669452	0.00309299	0.00335235	0.0010933	0.00387484	0.0582134	0.00157518	0.00129925	0.00425421	0.000722024	0.0179558	0.00190974	0.00176199	0.000852525	0.000532139	0.00240733	0.0205949
20210407_Plate1_Horizontal_ZigZag_I_08.xy	P014	female	Working-age population (15-64 years)	23	4	ICU	ICU	10	Normal	0.00039388	0.000117059	0.000187908	0.000116727	0.00121727	0.000272932	0.000183793	0.00390467	0.000535374	0.000305151	0.00085407	0.000137615	0.0105667	0.00816757	0.00130838	0.00077935	0.000598188	0.00263497	0.00175931	0.00172602	0.00428918	0.00200867	0.00109786	0.000378612	0.00374698	0.00389948	0.000935345	0.00193936	0.052307	0.00105633	0.000896119	0.00361031	0.000680003	0.0136363	0.00111789	0.00111124	0.000908459	0.000721467	0.0025602	0.0251394
20210407_Plate1_Horizontal_ZigZag_I_09.xy	P006	male	Working-age population (15-64 years)	44	5	ICU	non-ICU	2	Overweight	0.000466734	0.000497802	0.000368263	0.000614037	0.00101745	0.000548844	0.0002179	0.0252899	0.0012031	0.000860595	0.000789757	0.000217113	0.00957478	0.0260295	0.00218994	0.0027372	0.00146058	0.00219533	0.00208759	0.00213488	0.00787071	0.0039639	0.00162425	0.000760474	0.00327839	0.00398293	0.00114035	0.00372464	0.0581707	0.0016213	0.00153136	0.00410238	0.000813697	0.0175249	0.00189361	0.0018452	0.000765616	0.000657786	0.00245949	0.0190501
20210407_Plate1_Horizontal_ZigZag_I_10.xy	P014	female	Working-age population (15-64 years)	25	5	ICU	ICU	9	Normal	0.000319319	0.000110469	0.000197302	0.000101461	0.00106891	0.000303768	0.000161482	0.00297496	0.000503226	0.000295618	0.000862081	0.000103382	0.0100493	0.00724559	0.00132814	0.000660279	0.000490281	0.00261432	0.00161128	0.00152296	0.00432391	0.00194469	0.0010069	0.000377847	0.00376679	0.0034151	0.000869466	0.00191219	0.0498145	0.00107552	0.000781602	0.00364877	0.000668227	0.01393	0.000996033	0.00104993	0.0008732	0.000592938	0.00251573	0.0246492
20210407_Plate1_Horizontal_ZigZag_I_11.xy	P006	male	Working-age population (15-64 years)	46	6	ICU	non-ICU	1	Overweight	0.000505755	0.000629278	0.00046689	0.00085284	0.000987268	0.000670952	0.00024532	0.0279601	0.00143696	0.000851993	0.000709436	0.000234008	0.0127694	0.0268431	0.00240728	0.00312203	0.00141416	0.00181574	0.00258785	0.00231474	0.00754082	0.00402063	0.00156711	0.00068552	0.00273852	0.00364562	0.00116951	0.00424469	0.0614199	0.00169549	0.0013944	0.0051054	0.000877504	0.0171102	0.00205326	0.00196403	0.000984132	0.00071162	0.00267015	0.0214808
20210407_Plate1_Horizontal_ZigZag_I_12.xy	P014	female	Working-age population (15-64 years)	27	6	ICU	ICU	11	Normal	0.000984531	0.000232616	0.000398039	0.00019834	0.00200664	0.00047101	0.000264735	0.00520036	0.00076345	0.000469907	0.00131917	0.000178093	0.0115533	0.0109348	0.00172176	0.00102456	0.000844111	0.00388743	0.002437	0.00227267	0.00633299	0.00255999	0.00132182	0.0004368	0.00518539	0.0042706	0.00116492	0.00236833	0.0524255	0.0012736	0.00107905	0.00451453	0.000785293	0.0158439	0.00130517	0.00154792	0.00115602	0.000717921	0.00289818	0.0256502
20210407_Plate1_Horizontal_ZigZag_I_13.xy	P006	male	Working-age population (15-64 years)	49	7	ICU	non-ICU	0	Overweight	0.000453923	0.000625342	0.000436015	0.000814899	0.000891831	0.000656756	0.000232583	0.0302056	0.00136163	0.000864399	0.000634321	0.000227772	0.0122665	0.0261269	0.00229362	0.00319351	0.00136764	0.00143784	0.0024287	0.00224748	0.00735143	0.00387651	0.00148619	0.000681999	0.0020246	0.00348574	0.00111531	0.00425469	0.0615281	0.00153008	0.00140868	0.00495914	0.000765754	0.016661	0.00169721	0.00175968	0.00103799	0.000597734	0.00267249	0.0220536
20210407_Plate1_Horizontal_ZigZag_I_14.xy	P014	female	Working-age population (15-64 years)	30	7	ICU	ICU	9	Normal	0.00102631	0.000357872	0.000530282	0.000257585	0.00189381	0.00051997	0.000212313	0.00600772	0.000917553	0.000516095	0.00127371	0.000182303	0.0138286	0.0112531	0.00189233	0.00118894	0.000664558	0.00282611	0.00268877	0.00255807	0.00583628	0.00283672	0.00151804	0.000543969	0.0037522	0.003599	0.00119522	0.00270482	0.0499562	0.0013999	0.000794689	0.00509792	0.000934937	0.0143983	0.00115374	0.0012513	0.00164077	0.00071625	0.0034351	0.029785
20210407_Plate1_Horizontal_ZigZag_I_15.xy	P006	male	Working-age population (15-64 years)	51	8	ICU	non-ICU	1	Overweight	0.000538519	0.000708973	0.000498393	0.000855626	0.000995107	0.000734739	0.000236319	0.0252271	0.001549	0.000790733	0.000706006	0.00019389	0.0125924	0.0265043	0.00322966	0.00311968	0.00154721	0.00184851	0.00254636	0.00233876	0.00871355	0.00435755	0.00163286	0.000903478	0.00269396	0.0033801	0.00129059	0.00430469	0.0635755	0.0018745	0.00123754	0.00517206	0.000800097	0.0176311	0.00175226	0.00215151	0.00109379	0.000501327	0.00272242	0.0222147
20210407_Plate1_Horizontal_ZigZag_I_16.xy	P014	female	Working-age population (15-64 years)	32	8	ICU	ICU	12	Normal	0.000505803	0.000128436	0.000249672	0.000123688	0.00120177	0.000307804	0.000206329	0.00390388	0.000562396	0.000365019	0.00097272	0.000184719	0.0111041	0.00780854	0.00130595	0.000887658	0.000731376	0.00270175	0.00175549	0.00241164	0.00411865	0.00197323	0.00153123	0.000459745	0.00378674	0.00540568	0.00108063	0.00214699	0.0487615	0.00100789	0.00127959	0.00415107	0.000724217	0.0103286	0.00102204	0.00118063	0.00107555	0.00100022	0.00261288	0.0261605
20210407_Plate1_Horizontal_ZigZag_I_17.xy	P006	male	Working-age population (15-64 years)	53	9	ICU	non-ICU	0	Overweight	0.000616213	0.000529451	0.000529236	0.000642283	0.00130431	0.000742186	0.000361428	0.0210422	0.00145699	0.000953757	0.000960645	0.000242231	0.0107299	0.0274682	0.00297201	0.00292297	0.00180042	0.0028002	0.00253843	0.00284317	0.0107721	0.00493163	0.00202578	0.000924189	0.00412877	0.00495694	0.0018016	0.00409061	0.0646423	0.00213757	0.00202847	0.0054946	0.00108128	0.0197812	0.00189043	0.00276195	0.000878324	0.000944483	0.00294245	0.0216049
20210407_Plate1_Horizontal_ZigZag_I_18.xy	P014	female	Working-age population (15-64 years)	34	9	ICU	ICU	10	Normal	0.000748746	0.000192797	0.00035053	0.000162896	0.00150671	0.000388228	0.000216239	0.00454447	0.000726195	0.000377021	0.00114848	0.000160948	0.0123782	0.00909768	0.00169189	0.000962247	0.000611752	0.00316759	0.00191201	0.00209549	0.00489874	0.0022772	0.00126307	0.000453052	0.00521128	0.00387929	0.00111344	0.00221218	0.0529608	0.00108736	0.00091516	0.00423623	0.000740388	0.0114504	0.00105091	0.00128442	0.00124786	0.000672947	0.00306291	0.0275141
20210407_Plate1_Horizontal_ZigZag_I_19.xy	V004					visucon		-2		0.000800611	0.000322817	0.000713956	0.00037745	0.00193068	0.000673895	0.000427647	0.00692642	0.00142657	0.000990195	0.00148745	0.000260557	0.0118802	0.019033	0.00289286	0.00273193	0.00178533	0.00312164	0.00206499	0.00334518	0.0123523	0.00592424	0.00209347	0.00100414	0.00399609	0.0051541	0.00168367	0.00374145	0.0905913	0.00253511	0.00280908	0.00540084	0.000864705	0.0191699	0.0016584	0.00429895	0.00120044	0.000969593	0.00310122	0.0264858
20210407_Plate1_Horizontal_ZigZag_I_20.xy	P014	female	Working-age population (15-64 years)	37	10	ICU	ICU	10	Normal	0.000848035	0.000213174	0.000338856	0.000166665	0.00172122	0.000432059	0.00022625	0.0058669	0.000727773	0.000421886	0.00129481	0.000207692	0.0109368	0.0109509	0.00176486	0.00122357	0.000739117	0.0036533	0.00200977	0.0022594	0.00565792	0.00260199	0.00137758	0.000473982	0.00580875	0.00460355	0.00121284	0.00232837	0.0562537	0.00121171	0.00103268	0.00426255	0.000827553	0.0131215	0.00109982	0.0014025	0.00137301	0.000746965	0.0026666	0.0264103
20210407_Plate1_Horizontal_ZigZag_I_22.xy	P014	female	Working-age population (15-64 years)	39	11	ICU	ICU	12	Normal	0.00175019	0.000406679	0.000699622	0.0003185	0.00241748	0.000641482	0.00036742	0.00787182	0.00101065	0.000686999	0.00179013	0.000252683	0.0133501	0.0132028	0.00208099	0.00160707	0.000964852	0.00466418	0.00268623	0.0030723	0.00669059	0.00328115	0.00196061	0.000522658	0.00666263	0.00564134	0.00137059	0.00272599	0.0598023	0.00140095	0.00134534	0.00570825	0.000981714	0.0140819	0.00133983	0.00187007	0.00140081	0.000902933	0.00345265	0.0255842
20210407_Plate1_Horizontal_ZigZag_I_24.xy	P014	female	Working-age population (15-64 years)	41	12	ICU	ICU	11	Normal	0.000725385	0.000190196	0.000310105	0.000159654	0.0013707	0.000338773	0.000189999	0.00537576	0.000625546	0.000308812	0.00108184	0.000164195	0.0122443	0.00980717	0.00201234	0.00109124	0.000591502	0.00311904	0.00165221	0.00208482	0.00517827	0.00231719	0.00116954	0.00048082	0.00560501	0.00386036	0.00108651	0.00208879	0.0610408	0.00119842	0.000748205	0.00444649	0.000561623	0.01133	0.000936143	0.0011602	0.00112971	0.000582499	0.00269109	0.0254784
20210407_Plate1_Horizontal_ZigZag_K_01.xy	P007	male	Working-age population (15-64 years)	12	0	ICU	ICU	13	Normal	0.000683921	0.000474187	0.000285049	0.000556673	0.001306	0.000573526	0.000197436	0.0191059	0.00122357	0.000586966	0.00104487	0.000180209	0.0117377	0.0290428	0.00200863	0.00199717	0.00097011	0.00269857	0.00232487	0.00262965	0.0085899	0.0036656	0.00147101	0.000584984	0.00445537	0.00375931	0.00144401	0.00450216	0.0494875	0.0013578	0.00146982	0.00431084	0.000763974	0.0176195	0.00167597	0.0016428	0.000940686	0.000871575	0.00247983	0.0195376
20210407_Plate1_Horizontal_ZigZag_K_02.xy	P015	male	Elderly population (>64 years)	19	0	ICU	ICU	15	Obese	0.000403548	0.000212069	0.000226643	0.000323375	0.000792086	0.000340734	0.000167131	0.00969492	0.000791374	0.000678389	0.000687155	0.000118255	0.0120248	0.0144332	0.00154119	0.00188578	0.00107479	0.00179542	0.00232636	0.00215829	0.00440035	0.00275212	0.00139771	0.000564341	0.00223946	0.00326822	0.00123282	0.00433708	0.0565452	0.00106264	0.00149638	0.00384417	0.000893502	0.0178372	0.00174127	0.00189889	0.000509145	0.000655967	0.00234434	0.0116928
20210407_Plate1_Horizontal_ZigZag_K_03.xy	P007	male	Working-age population (15-64 years)	17	1	ICU	ICU	11	Normal	0.000335382	0.000293268	0.000221804	0.000331128	0.000863464	0.000438545	0.000153084	0.0137602	0.00088419	0.000355516	0.000680503	0.000115871	0.0106801	0.023162	0.00166172	0.00131017	0.000679401	0.00172367	0.00197142	0.00168295	0.00683762	0.00242875	0.00113252	0.000478683	0.00294895	0.00353992	0.000885272	0.00363609	0.0515618	0.00111093	0.00109133	0.00376167	0.000683825	0.0156232	0.00129734	0.00129162	0.000915311	0.000730401	0.00228295	0.0232533
20210407_Plate1_Horizontal_ZigZag_K_04.xy	P016	male	Working-age population (15-64 years)	38	2	ICU	ICU	13	Overweight	0.000251302	0.000277576	0.00018992	0.00029447	0.000593376	0.000356325	0.000138461	0.0127202	0.000705132	0.00070227	0.000600025	0.000133687	0.0124157	0.00975221	0.00129878	0.00166518	0.000946524	0.00149976	0.00269337	0.00137249	0.00221888	0.00239917	0.00132277	0.000538194	0.00178779	0.00303663	0.000788351	0.00399949	0.0514298	0.000916426	0.00145967	0.00312016	0.000879576	0.0166227	0.0022795	0.00198895	0.000458237	0.000661174	0.00225097	0.011593
20210407_Plate1_Horizontal_ZigZag_K_05.xy	P007	male	Working-age population (15-64 years)	19	2	ICU	ICU	12	Normal	0.000884812	0.000694348	0.000524779	0.000668206	0.00153765	0.0007673	0.000238781	0.0216274	0.00155628	0.000652756	0.00112633	0.000210079	0.0146723	0.0294116	0.00263754	0.00178157	0.000977562	0.00245335	0.00311827	0.00251058	0.00766462	0.00318163	0.00196034	0.000691331	0.00360524	0.00402111	0.00101255	0.00451378	0.0585335	0.00147659	0.00127339	0.00511605	0.00103873	0.0156427	0.00168392	0.00174003	0.00121447	0.00094488	0.00329529	0.0243327
20210407_Plate1_Horizontal_ZigZag_K_06.xy	P016	male	Working-age population (15-64 years)	43	3	ICU	ICU	14	Overweight	0.000551865	0.000458607	0.000367943	0.000434737	0.00100069	0.000455683	0.000168527	0.0154648	0.000860847	0.000870901	0.000819075	0.000188394	0.0162948	0.0105319	0.00161216	0.00188765	0.00104184	0.00218147	0.00310055	0.00181834	0.00253035	0.00241448	0.00160398	0.000649315	0.00297811	0.00349342	0.000838772	0.00391936	0.0529786	0.000905969	0.00134916	0.00395336	0.000955372	0.0144877	0.00228123	0.00187389	0.000592466	0.000762015	0.00287744	0.0125956
20210407_Plate1_Horizontal_ZigZag_K_07.xy	P007	male	Working-age population (15-64 years)	22	3	ICU	ICU	11	Normal	0.000317781	0.000299869	0.000241801	0.00037665	0.000921942	0.000442191	0.000154707	0.0164162	0.000975694	0.000387644	0.000632465	0.00013133	0.0105482	0.0241406	0.00170903	0.00125461	0.000761341	0.00176488	0.00192443	0.00145184	0.00630022	0.00243442	0.00124982	0.000527755	0.00264426	0.00338714	0.000713121	0.00376098	0.0510236	0.0010562	0.00121962	0.00331591	0.000685628	0.0147353	0.00133645	0.00160156	0.000763733	0.000598687	0.00217281	0.0204494
20210407_Plate1_Horizontal_ZigZag_K_08.xy	P016	male	Working-age population (15-64 years)	45	4	ICU	ICU	16	Overweight	0.000455543	0.000385361	0.000340123	0.000410422	0.000950079	0.000446541	0.00019408	0.0137547	0.000896332	0.00088892	0.000811101	0.000174983	0.0175639	0.00987329	0.00149265	0.00181187	0.00110199	0.00210683	0.00270386	0.00177658	0.00232024	0.00234539	0.00151803	0.000597276	0.00301695	0.00363789	0.000890536	0.00399279	0.0558076	0.000889939	0.00141074	0.00407839	0.000913409	0.0153226	0.00222793	0.00215636	0.000516106	0.00074517	0.00274557	0.0122501
20210407_Plate1_Horizontal_ZigZag_K_09.xy	P007	male	Working-age population (15-64 years)	24	4	ICU	ICU	11	Normal	0.000581389	0.000571075	0.000359642	0.000536671	0.00112349	0.000567494	0.000192004	0.023188	0.00120272	0.000541787	0.000750481	0.000173585	0.0106491	0.0259693	0.00206435	0.00149844	0.00075489	0.00202597	0.00263165	0.00167395	0.00620219	0.00254522	0.00148918	0.000579717	0.00287066	0.00365453	0.000815874	0.00424107	0.0509323	0.00118847	0.00121668	0.00404304	0.000805575	0.0158976	0.00156509	0.00160191	0.000967969	0.000775046	0.00273877	0.0217682
20210407_Plate1_Horizontal_ZigZag_K_10.xy	P016	male	Working-age population (15-64 years)	48	5	ICU	ICU	16	Overweight	0.000398432	0.000256884	0.00026528	0.000296422	0.000979852	0.000338142	0.000184446	0.0105229	0.00074801	0.000732069	0.000850184	0.000185432	0.0127552	0.00870964	0.00149785	0.00144889	0.00109323	0.00250881	0.00237509	0.00182625	0.00229831	0.00216812	0.00181223	0.000681062	0.00343634	0.00444462	0.000822081	0.00356173	0.0557526	0.000917829	0.00163557	0.00382889	0.000901271	0.0131337	0.00197472	0.00216542	0.000525977	0.000895485	0.00254804	0.0145945
20210407_Plate1_Horizontal_ZigZag_K_11.xy	P007	male	Working-age population (15-64 years)	26	5	ICU	ICU	12	Normal	0.000375621	0.000378422	0.000218477	0.000410326	0.000942477	0.000483758	0.000153358	0.0194896	0.000931981	0.000410025	0.000639146	0.000160624	0.00964801	0.0261438	0.00185714	0.00146194	0.000751231	0.00200058	0.00235093	0.00145013	0.00673389	0.00262253	0.00124646	0.000503612	0.00323306	0.0035351	0.000769443	0.00400064	0.0533232	0.00109068	0.00114626	0.00358559	0.000707769	0.0170099	0.00139257	0.0014239	0.000953693	0.000638747	0.00216903	0.0221366
20210407_Plate1_Horizontal_ZigZag_K_12.xy	P016	male	Working-age population (15-64 years)	50	6	ICU	ICU	16	Overweight	0.0006208	0.000398658	0.000441488	0.000442938	0.00126561	0.000480542	0.000206097	0.0119173	0.00101553	0.000859146	0.000963594	0.000190513	0.0199127	0.00886778	0.00181355	0.00157463	0.00101294	0.00275803	0.00313273	0.00178677	0.00238903	0.00235088	0.00163795	0.0006725	0.00387828	0.00322982	0.000818618	0.00397976	0.0606417	0.000932188	0.00136043	0.00450186	0.000990233	0.0165323	0.00179054	0.00202476	0.000550999	0.000787239	0.00319232	0.0129009
20210407_Plate1_Horizontal_ZigZag_K_13.xy	P007	male	Working-age population (15-64 years)	29	6	ICU	ICU	5	Normal	0.000484116	0.000555763	0.000392276	0.000598683	0.00109776	0.000650653	0.000173477	0.0233717	0.00124065	0.000492269	0.000736684	0.000183224	0.0116247	0.0283887	0.00206321	0.00170372	0.000845092	0.00178514	0.00270063	0.00165745	0.00755826	0.00288059	0.00123658	0.000507361	0.00267013	0.00328587	0.000777766	0.00443858	0.0556832	0.00119591	0.00109429	0.00414031	0.00071576	0.0176252	0.00138771	0.00147733	0.00116137	0.000508006	0.00242967	0.0236609
20210407_Plate1_Horizontal_ZigZag_K_14.xy	V008					visucon		-2		0.000771698	0.000316391	0.000547716	0.00035404	0.00141972	0.000574105	0.00033417	0.00650102	0.00132558	0.000743949	0.00116854	0.000217704	0.0141921	0.0165925	0.00294132	0.00279542	0.00147664	0.00238436	0.00187353	0.00299869	0.0104026	0.00578699	0.00171152	0.000868508	0.00345188	0.00446312	0.00172326	0.00372408	0.104177	0.00220912	0.00182054	0.00510778	0.000874834	0.0171738	0.00145606	0.00332333	0.00111708	0.000545519	0.00299643	0.0289168
20210407_Plate1_Horizontal_ZigZag_K_15.xy	P007	male	Working-age population (15-64 years)	33	7	ICU	non-ICU	3	Normal	0.000539789	0.000531054	0.000393979	0.000544064	0.00121206	0.000670892	0.00022767	0.0201132	0.00132169	0.000551799	0.00085528	0.000197637	0.0107275	0.0285487	0.00236141	0.00197273	0.00099289	0.00225121	0.00251403	0.00193127	0.0092953	0.00332912	0.0014678	0.000605056	0.00350702	0.003589	0.000960782	0.00431205	0.0512212	0.00145744	0.00139336	0.00447761	0.000814053	0.0180312	0.00153366	0.00180269	0.00110096	0.000672186	0.00240415	0.0215699
20210407_Plate1_Horizontal_ZigZag_K_17.xy	P007	male	Working-age population (15-64 years)	36	8	ICU	non-ICU	1	Normal	0.000803044	0.000788421	0.000574772	0.000817012	0.00158521	0.000918637	0.000330551	0.0254646	0.00175146	0.000831981	0.00114286	0.000293179	0.011435	0.0340681	0.00278749	0.00245326	0.00127878	0.00246094	0.00288437	0.00238124	0.0109418	0.00412541	0.0018835	0.000741976	0.00347692	0.00402178	0.00101719	0.0045953	0.0516529	0.0015179	0.0017346	0.00508413	0.000896967	0.0193076	0.00172082	0.00211667	0.00116448	0.000805408	0.00277394	0.0207876
20210407_Plate1_Horizontal_ZigZag_K_19.xy	P007	male	Working-age population (15-64 years)	38	9	ICU	non-ICU	1	Normal	0.000493082	0.000395719	0.000281491	0.00043168	0.00116554	0.000529759	0.00021844	0.0171797	0.00118335	0.000465926	0.000811687	0.00015584	0.00926015	0.0285173	0.00270873	0.00190041	0.00101991	0.00241138	0.00188638	0.00175875	0.0106708	0.00369098	0.00133873	0.000651109	0.0042449	0.00377318	0.00106846	0.00378672	0.0520265	0.00159059	0.00157736	0.00437237	0.000758437	0.0187477	0.00142427	0.00200189	0.00107709	0.00059621	0.0022731	0.0220228
20210407_Plate1_Horizontal_ZigZag_K_21.xy	P007	male	Working-age population (15-64 years)	40	10	ICU	non-ICU	5	Normal	0.000691934	0.000581864	0.000516752	0.000561881	0.00149773	0.000743502	0.000313766	0.0166223	0.00155452	0.000721377	0.00110048	0.000200453	0.0100597	0.0290263	0.00273637	0.00235281	0.00122841	0.00280457	0.00237771	0.00218856	0.0115059	0.00442394	0.0017865	0.000733489	0.00445782	0.00419441	0.00109238	0.00415546	0.0465982	0.00168416	0.00203092	0.00492149	0.000791762	0.0178371	0.00180457	0.00251556	0.00120817	0.000901166	0.00293305	0.0209573
20210407_Plate1_Horizontal_ZigZag_K_23.xy	V005					visucon		-2		0.000749298	0.000333181	0.00065673	0.00037188	0.00155334	0.000659064	0.000359714	0.00666226	0.00143835	0.000771457	0.00135852	0.000235407	0.0147579	0.0166377	0.00313864	0.0026825	0.00157183	0.00240263	0.00211879	0.0031356	0.010438	0.00554643	0.00182048	0.000945884	0.00351362	0.00455608	0.0016533	0.00372814	0.105492	0.00226839	0.00183913	0.00561478	0.000874762	0.0169774	0.00143788	0.00327465	0.00117755	0.000711043	0.00309361	0.0288303
20210407_Plate1_Horizontal_ZigZag_M_01.xy	P008	female	Elderly population (>64 years)	33	1	ICU	ICU	9	Obese	0.000880937	0.000601914	0.000411153	0.000819703	0.00118988	0.000924999	0.00033254	0.0221943	0.00203012	0.00102653	0.00118702	0.00021098	0.0120501	0.0402146	0.00293744	0.00233761	0.00170624	0.00222716	0.00483449	0.00291443	0.015742	0.00535604	0.00174782	0.000869955	0.00220481	0.00338396	0.00179589	0.00701901	0.0671868	0.00175324	0.00261904	0.00443696	0.00139525	0.0351455	0.00209128	0.00294541	0.000837721	0.00065256	0.00234498	0.01446
20210407_Plate1_Horizontal_ZigZag_M_02.xy	P017	male	Working-age population (15-64 years)	22	0	ICU	ICU	17	Overweight	0.000347332	0.00013942	0.000182164	0.000244444	0.000777663	0.000257807	0.00013636	0.00678021	0.000738534	0.000457094	0.000581442	0.0001111	0.0133464	0.0105625	0.00131405	0.000953631	0.000964635	0.001519	0.00164112	0.00169796	0.00354394	0.00173762	0.00120113	0.00049219	0.00192059	0.00346775	0.00100457	0.00301345	0.045213	0.000808711	0.00153519	0.00328161	0.000557019	0.0101663	0.00102593	0.00238295	0.000619608	0.000801495	0.00275447	0.0187584
20210407_Plate1_Horizontal_ZigZag_M_03.xy	P008	female	Elderly population (>64 years)	38	2	ICU	ICU	10	Obese	0.000610717	0.000467723	0.000350459	0.000530392	0.00121976	0.00080984	0.000272627	0.0166435	0.00151506	0.000858463	0.00107659	0.000207869	0.00981758	0.0364383	0.00240227	0.00229847	0.00149006	0.00241841	0.00361894	0.00249347	0.0145211	0.00539695	0.00181508	0.00085326	0.00339877	0.00374138	0.00115866	0.00585384	0.0572719	0.00179141	0.00226088	0.00389221	0.0012171	0.0246047	0.00195061	0.00256033	0.000767349	0.000693921	0.00231053	0.0187723
20210407_Plate1_Horizontal_ZigZag_M_04.xy	P017	male	Working-age population (15-64 years)	27	1	ICU	ICU	13	Overweight	0.000805907	0.0003337	0.000473696	0.000455906	0.00106671	0.00045159	0.000238487	0.00891605	0.00121927	0.000625942	0.000910643	0.000179921	0.0166505	0.0126873	0.00237695	0.00133305	0.00114754	0.0018124	0.00264094	0.00239443	0.00449416	0.00231432	0.00181681	0.000685227	0.00266598	0.00327927	0.00115181	0.00420576	0.0606567	0.00128328	0.00153412	0.00517218	0.00105201	0.0126539	0.00131092	0.00272981	0.00103674	0.000831251	0.00375528	0.0226247
20210407_Plate1_Horizontal_ZigZag_M_05.xy	P008	female	Elderly population (>64 years)	40	3	ICU	ICU	16	Obese	0.000594508	0.000575857	0.000471208	0.00062634	0.00135806	0.000893757	0.000300354	0.0196818	0.0015793	0.00103027	0.00117675	0.00022236	0.0109599	0.0362647	0.00258565	0.00293182	0.00164646	0.00247933	0.0034657	0.00250435	0.0123635	0.00606705	0.00206259	0.000908544	0.00328995	0.00403749	0.00110606	0.00566579	0.0671182	0.00177261	0.00240312	0.00412291	0.00110356	0.0200217	0.00208992	0.0025814	0.000815593	0.000800421	0.00264938	0.0198067
20210407_Plate1_Horizontal_ZigZag_M_06.xy	P017	male	Working-age population (15-64 years)	29	2	ICU	ICU	13	Overweight	0.00114628	0.000414002	0.000522058	0.000510327	0.00168969	0.000628848	0.000329219	0.0114501	0.00136409	0.000980477	0.00130892	0.000269658	0.013225	0.01752	0.00221982	0.00168589	0.00160917	0.00296386	0.00287725	0.00294593	0.00648906	0.00286348	0.00224521	0.000881094	0.003682	0.00540194	0.00134814	0.00451352	0.062213	0.00124221	0.0024818	0.00510659	0.00109703	0.0155687	0.00136419	0.00333123	0.000816824	0.000987382	0.00274838	0.020769
20210407_Plate1_Horizontal_ZigZag_M_07.xy	P008	female	Elderly population (>64 years)	43	4	ICU	ICU	11	Obese	0.000543684	0.000515238	0.000464722	0.000543331	0.001372	0.000681178	0.0002225	0.0174303	0.00134663	0.00101976	0.00112085	0.000185665	0.0100738	0.0289448	0.00235852	0.00348845	0.00152084	0.00254743	0.00289721	0.00198568	0.00973721	0.006508	0.00166703	0.000791443	0.00379142	0.00385393	0.00103017	0.00452356	0.0694216	0.00181065	0.0020965	0.00411891	0.000920508	0.0161888	0.00234332	0.00241527	0.000938861	0.000588385	0.00223552	0.021014
20210407_Plate1_Horizontal_ZigZag_M_08.xy	P017	male	Working-age population (15-64 years)	32	3	ICU	ICU	13	Overweight	0.000196475	0.000108842	0.00013833	0.000135986	0.000696067	0.000251472	0.000137074	0.00492522	0.000590836	0.000305042	0.000585439	0.000107199	0.00925425	0.00952626	0.00137838	0.00094739	0.00080652	0.00155812	0.00194788	0.00149079	0.00371762	0.00184967	0.00111158	0.000478043	0.00237474	0.00350032	0.000892892	0.00313876	0.0531094	0.000961455	0.00131988	0.00339263	0.000665611	0.0132846	0.000957136	0.0021006	0.000763766	0.000655377	0.00214557	0.0189872
20210407_Plate1_Horizontal_ZigZag_M_09.xy	P008	female	Elderly population (>64 years)	45	5	ICU	ICU	12	Obese	0.000421842	0.000377416	0.000390008	0.000388452	0.00111493	0.000546088	0.000237083	0.0154349	0.00102327	0.000803316	0.000881026	0.00018833	0.00970789	0.0204979	0.00198037	0.00343332	0.00122531	0.00231895	0.00244448	0.00200658	0.00664191	0.0054053	0.00171642	0.000710512	0.00308693	0.00442055	0.00088215	0.00366612	0.0717505	0.00154094	0.00189561	0.00421352	0.000775655	0.0132042	0.00214357	0.00203915	0.000894029	0.000750337	0.00236996	0.0211317
20210407_Plate1_Horizontal_ZigZag_M_10.xy	P017	male	Working-age population (15-64 years)	36	5	ICU	ICU	14	Overweight	0.000975257	0.000357351	0.000431139	0.000407094	0.00182806	0.000477603	0.000250074	0.0106003	0.00102395	0.000825098	0.00138304	0.000193918	0.0129155	0.0138172	0.00180512	0.00188698	0.00121547	0.00303688	0.0034282	0.00207173	0.00461373	0.00291763	0.00148674	0.000673417	0.00334405	0.00335067	0.00112749	0.00401729	0.0485946	0.00118032	0.00178698	0.00426659	0.000877404	0.0143946	0.00152604	0.00245202	0.000751435	0.00062989	0.00286007	0.0180969
20210407_Plate1_Horizontal_ZigZag_M_11.xy	P008	female	Elderly population (>64 years)	47	6	ICU	ICU	10	Obese	0.00052249	0.000494557	0.000543318	0.000529816	0.00122085	0.000608528	0.000298712	0.0182557	0.00117203	0.0010633	0.00101342	0.000257009	0.00945118	0.0211435	0.00208155	0.00406033	0.00134585	0.00266547	0.00286181	0.00225071	0.00638489	0.00547112	0.00213296	0.000827297	0.00309699	0.00519211	0.00080298	0.00388044	0.078431	0.00152124	0.00205653	0.00455583	0.000922409	0.014209	0.00246425	0.00234274	0.000924413	0.000855638	0.00233406	0.0212222
20210407_Plate1_Horizontal_ZigZag_M_12.xy	P017	male	Working-age population (15-64 years)	39	6	ICU	ICU	13	Overweight	0.000641874	0.00028414	0.000326105	0.000339815	0.00124485	0.000417539	0.000237614	0.00933185	0.000866412	0.00071835	0.000958237	0.000208101	0.0120737	0.0108349	0.00143609	0.00192864	0.00114561	0.0021843	0.00283411	0.00201531	0.00344109	0.00278686	0.00182927	0.000710015	0.00251225	0.00422444	0.00104502	0.00372959	0.0420469	0.0010795	0.00183879	0.00451195	0.000824861	0.0113984	0.00166423	0.00206871	0.00104589	0.000796259	0.0028453	0.0210605
20210407_Plate1_Horizontal_ZigZag_M_13.xy	P008	female	Elderly population (>64 years)	50	7	ICU	ICU	12	Obese	0.00038156	0.000369131	0.000378324	0.00045354	0.000888403	0.00046281	0.000220725	0.0177307	0.000997627	0.000816012	0.000739779	0.000207015	0.0110686	0.0173145	0.0018719	0.00337323	0.00109634	0.00163936	0.00236623	0.00209853	0.00480373	0.00414528	0.00170641	0.000644044	0.00191081	0.00442997	0.000930855	0.00339767	0.0719253	0.00135565	0.0015817	0.00418276	0.000742971	0.0115648	0.00202525	0.00164903	0.000836781	0.00081944	0.00260339	0.0201682
20210407_Plate1_Horizontal_ZigZag_M_14.xy	P017	male	Working-age population (15-64 years)	43	7	ICU	ICU	14	Overweight	0.000598712	0.000290758	0.000441291	0.000439723	0.00171784	0.000561387	0.000258825	0.0129815	0.00100139	0.00074215	0.00123507	0.000188514	0.011848	0.0137887	0.00147971	0.00260763	0.00111175	0.0025866	0.00372328	0.00232512	0.00408041	0.00345417	0.00199594	0.000754536	0.00261931	0.00450381	0.00110023	0.00478939	0.0425604	0.00141677	0.00177298	0.0054846	0.00111643	0.0161186	0.00205509	0.00194591	0.00119559	0.000970617	0.00272976	0.0196421
20210407_Plate1_Horizontal_ZigZag_M_15.xy	P008	female	Elderly population (>64 years)	52	8	ICU	ICU	16	Obese	0.000374703	0.000303492	0.000326312	0.000371555	0.000923935	0.000376516	0.000186305	0.0138292	0.000834394	0.000720149	0.000794725	0.000169029	0.0103833	0.0133088	0.00164506	0.00287838	0.000945608	0.00173067	0.00176171	0.00171788	0.00403901	0.00331364	0.00129821	0.000461042	0.00249385	0.00355363	0.00086714	0.00272088	0.0577825	0.00105387	0.0013025	0.00375807	0.00055452	0.00886129	0.00176734	0.00149554	0.000600668	0.000731033	0.00258336	0.0165529
20210407_Plate1_Horizontal_ZigZag_M_16.xy	P017	male	Working-age population (15-64 years)	46	8	ICU	ICU	14	Overweight	0.000757342	0.000333905	0.000378651	0.000398315	0.00143678	0.000477841	0.000251575	0.0118586	0.00100593	0.000861884	0.001067	0.000243542	0.0124702	0.0124676	0.00160368	0.00223792	0.00124147	0.00266979	0.00303047	0.00229586	0.00393484	0.00296221	0.00188735	0.000739639	0.00355384	0.00415277	0.00119155	0.00415865	0.0449328	0.00106021	0.00179978	0.0048823	0.000960647	0.0128293	0.00172165	0.00213189	0.000771119	0.00103593	0.0029706	0.015201
20210407_Plate1_Horizontal_ZigZag_M_17.xy	P008	female	Elderly population (>64 years)	54	9	ICU	ICU	12	Obese	0.000660483	0.00054905	0.000539103	0.000593035	0.00139731	0.000566633	0.000287983	0.0207255	0.00123392	0.00101421	0.00110887	0.000294796	0.0118395	0.0185697	0.00206168	0.00408751	0.00135086	0.00284904	0.00255678	0.00239605	0.00537629	0.0041509	0.0020011	0.000759034	0.00369764	0.00480843	0.00104323	0.00343001	0.0695493	0.0011923	0.00158415	0.00484948	0.000765805	0.0113613	0.00202265	0.00194089	0.000822407	0.00105586	0.00285104	0.0159974
20210407_Plate1_Horizontal_ZigZag_M_18.xy	P017	male	Working-age population (15-64 years)	48	9	ICU	ICU	13	Overweight	0.000453642	0.000208308	0.000232627	0.000270794	0.00105595	0.000349959	0.00015944	0.00806284	0.000788777	0.000625461	0.000843552	0.000166466	0.0110169	0.00967618	0.00148805	0.00177811	0.0010437	0.00260104	0.00238642	0.00184844	0.0034184	0.00260333	0.00160807	0.000625829	0.00328576	0.003756	0.00101203	0.0035857	0.0424189	0.00107606	0.00145683	0.00464657	0.000883523	0.012443	0.0016618	0.00190954	0.000793337	0.000772461	0.00272416	0.0152092
20210407_Plate1_Horizontal_ZigZag_M_19.xy	P008	female	Elderly population (>64 years)	57	10	ICU	ICU	11	Obese	0.000375162	0.000340467	0.000361489	0.000473278	0.00106724	0.000484963	0.000210623	0.0182865	0.000951271	0.000765948	0.00073078	0.000167458	0.0109369	0.0154948	0.00189176	0.00363571	0.00100902	0.00205694	0.00208797	0.00198234	0.00450981	0.00347136	0.00156083	0.000560883	0.00287341	0.00407162	0.000853298	0.00295177	0.068267	0.00122311	0.00137692	0.00451513	0.000684923	0.0107269	0.00186381	0.00156926	0.000888736	0.000816734	0.00267696	0.0180266
20210407_Plate1_Horizontal_ZigZag_M_20.xy	P017	male	Working-age population (15-64 years)	50	10	ICU	ICU	11	Overweight	0.000669459	0.000306405	0.000323497	0.000408263	0.00126465	0.000441254	0.000201057	0.0122475	0.00102952	0.000775821	0.000984412	0.000186329	0.0122015	0.0122672	0.00184853	0.00221289	0.00117307	0.00281168	0.00286716	0.00190878	0.00396961	0.00281566	0.00158825	0.000673501	0.00360373	0.00369532	0.00106706	0.00427921	0.0509696	0.00114531	0.00169489	0.00485296	0.000929498	0.0147859	0.00185632	0.00197411	0.000953215	0.000693932	0.00277006	0.0153748
20210407_Plate1_Horizontal_ZigZag_M_21.xy	P008	female	Elderly population (>64 years)	59	11	ICU	ICU	12	Obese	0.000426899	0.000341191	0.000361681	0.000429353	0.00106152	0.000407334	0.000221615	0.0161857	0.000970759	0.00079794	0.000800344	0.000225769	0.0106717	0.0129633	0.00187886	0.00326917	0.00111504	0.00211944	0.0020892	0.00215964	0.00371127	0.00308918	0.00189958	0.000653093	0.00283485	0.00481496	0.000834752	0.00274873	0.0661104	0.000999989	0.00164272	0.00432897	0.000717918	0.00895771	0.00184405	0.0017949	0.000792246	0.00107702	0.0027155	0.0173703
20210407_Plate1_Horizontal_ZigZag_O_01.xy	P009	male	Working-age population (15-64 years)	18	0	ICU	ICU	14	Overweight	0.000325696	0.000136403	0.000190328	0.000244496	0.000948194	0.00033474	0.000161924	0.0059545	0.000874344	0.000373311	0.000729579	9.69664e-05	0.011288	0.0135609	0.00154489	0.00137549	0.000660972	0.00180289	0.00178483	0.00180432	0.00591847	0.00221565	0.00102711	0.000415145	0.00252593	0.00343319	0.00106151	0.00330141	0.0548867	0.000981327	0.000945081	0.00377003	0.000734527	0.0192286	0.00107179	0.00120202	0.000673652	0.000680724	0.00253666	0.0212894
20210407_Plate1_Horizontal_ZigZag_O_02.xy	P018	male	Working-age population (15-64 years)	19	0	ICU	ICU	12	Overweight	0.000305027	0.00017082	0.000189282	0.000306654	0.000835468	0.000305499	0.000162471	0.0105227	0.000858476	0.000684052	0.000589163	0.000113675	0.0110264	0.0161873	0.00158492	0.00213855	0.00107037	0.00164634	0.00159602	0.00195513	0.00493407	0.00369756	0.00142698	0.00054655	0.00194091	0.00382868	0.00120979	0.00402333	0.0645677	0.00119075	0.00200684	0.00351225	0.000774954	0.014809	0.00199972	0.00202118	0.000650617	0.00075308	0.00254655	0.0184824
20210407_Plate1_Horizontal_ZigZag_O_03.xy	P009	male	Working-age population (15-64 years)	23	1	ICU	ICU	14	Overweight	0.000589601	0.000245506	0.000305215	0.000364833	0.00122896	0.000436429	0.0002346	0.00845678	0.00103914	0.000506259	0.0010565	0.000149169	0.0133771	0.015518	0.00180379	0.00142843	0.000930776	0.00288811	0.00272276	0.0024578	0.00545549	0.00233422	0.0017321	0.000590845	0.00384337	0.00476419	0.00122131	0.00440702	0.067424	0.000991458	0.00127038	0.00482179	0.00112874	0.0241594	0.00158293	0.00158103	0.000703395	0.00100952	0.00265752	0.018011
20210407_Plate1_Horizontal_ZigZag_O_04.xy	P018	male	Working-age population (15-64 years)	24	1	ICU	ICU	14	Overweight	0.00113791	0.000653009	0.000699717	0.000871384	0.0021005	0.000826105	0.000376279	0.0204577	0.00168044	0.0014904	0.00155783	0.000284796	0.0135768	0.0241773	0.00251541	0.00384676	0.00173568	0.00340368	0.00307281	0.00363731	0.00697507	0.00558369	0.002714	0.00107424	0.00404721	0.0045719	0.0017638	0.00571815	0.0639915	0.00175183	0.00293016	0.00596526	0.00143815	0.0180843	0.00325211	0.00303957	0.00106058	0.0012516	0.00359382	0.0172997
20210407_Plate1_Horizontal_ZigZag_O_05.xy	P009	male	Working-age population (15-64 years)	25	2	ICU	ICU	15	Overweight	0.000647984	0.000269119	0.000353471	0.000401363	0.0013668	0.000508478	0.000248162	0.00939301	0.00113861	0.000554028	0.0011384	0.000149794	0.0122555	0.0161236	0.0019086	0.00139168	0.000984959	0.00308919	0.00293286	0.00237071	0.00600552	0.00243833	0.00171305	0.000626462	0.00384669	0.00430405	0.00118328	0.00473254	0.0746479	0.00100479	0.00121333	0.00483414	0.00128661	0.0278362	0.00164029	0.00164261	0.000758544	0.000848692	0.00275195	0.0162324
20210407_Plate1_Horizontal_ZigZag_O_06.xy	P018	male	Working-age population (15-64 years)	26	2	ICU	ICU	15	Overweight	0.000490233	0.000302786	0.000324981	0.000395694	0.00115726	0.000468244	0.000227393	0.0132227	0.00104056	0.000900411	0.00102448	0.000153715	0.0101447	0.0191946	0.00185195	0.00290422	0.0013491	0.00270457	0.00203669	0.00241599	0.00595827	0.0049588	0.00161457	0.000734727	0.00338357	0.00349018	0.00151924	0.00473491	0.0555986	0.00156842	0.0025239	0.00392379	0.000926975	0.017151	0.00268219	0.00229552	0.000698156	0.000736898	0.00263834	0.0153539
20210407_Plate1_Horizontal_ZigZag_O_07.xy	P009	male	Working-age population (15-64 years)	28	3	ICU	ICU	12	Overweight	0.0005757	0.000245204	0.00028862	0.000326767	0.00132877	0.000432924	0.000182738	0.00925433	0.000963715	0.000512651	0.00102983	0.0001374	0.0108862	0.0161551	0.0018901	0.00149412	0.000901946	0.00308062	0.00271982	0.0018479	0.00591644	0.00273696	0.00138124	0.000523735	0.00437393	0.00371853	0.00104934	0.00434075	0.0730023	0.00108499	0.00120863	0.0044538	0.000959447	0.0244857	0.00178326	0.00173385	0.000708242	0.000742215	0.00252203	0.0168925
20210407_Plate1_Horizontal_ZigZag_O_08.xy	P018	male	Working-age population (15-64 years)	29	3	ICU	ICU	13	Overweight	0.000330304	0.000208702	0.000202464	0.000304471	0.000963552	0.000351464	0.00019999	0.0125136	0.000826622	0.000763943	0.000853298	0.000126854	0.00952566	0.0177995	0.00163492	0.00288708	0.00128636	0.00266918	0.00174597	0.0024181	0.00545674	0.00468882	0.00149602	0.000670927	0.00365142	0.0036253	0.00154927	0.00448928	0.0569374	0.00148785	0.00229684	0.00359879	0.000811492	0.0173168	0.00258051	0.00210179	0.000629858	0.00076994	0.00242421	0.0137193
20210407_Plate1_Horizontal_ZigZag_O_09.xy	P009	male	Working-age population (15-64 years)	30	4	ICU	ICU	11	Overweight	0.000591953	0.000322146	0.00037128	0.000402991	0.00152812	0.000559321	0.000252692	0.010776	0.00113148	0.000603853	0.00114315	0.000174963	0.0115413	0.017736	0.00213971	0.00166416	0.000969585	0.00341258	0.00298864	0.00204132	0.00612137	0.00287764	0.00172316	0.000634863	0.00449665	0.0038588	0.00107744	0.00449436	0.0689976	0.00116837	0.00132724	0.00474893	0.00114149	0.0231304	0.00190785	0.00173329	0.000679711	0.000771635	0.0026829	0.0165765
20210407_Plate1_Horizontal_ZigZag_O_10.xy	P018	male	Working-age population (15-64 years)	31	4	ICU	ICU	12	Overweight	0.00092777	0.000448604	0.000390513	0.000622778	0.00158625	0.00058186	0.000273311	0.0235813	0.00123159	0.00113348	0.00125386	0.000188384	0.0123951	0.0265799	0.00217278	0.00436509	0.00152927	0.00368102	0.00241735	0.00299643	0.00735167	0.00630909	0.00181929	0.000799348	0.0042254	0.00370122	0.00191913	0.00531585	0.0689545	0.00165988	0.00207377	0.00440776	0.00092798	0.0192128	0.00312693	0.00222887	0.000741916	0.000803586	0.00293036	0.0153369
20210407_Plate1_Horizontal_ZigZag_O_11.xy	P009	male	Working-age population (15-64 years)	32	5	ICU	ICU	9	Overweight	0.000727895	0.000366032	0.000426223	0.000466039	0.00158128	0.000581903	0.000251537	0.012747	0.00110404	0.000702433	0.00111793	0.000179468	0.0114008	0.0180709	0.00207007	0.00190994	0.0010011	0.00307744	0.0030901	0.00201949	0.00605885	0.00300356	0.00159368	0.000665892	0.00414173	0.00414085	0.00101847	0.00421042	0.0680943	0.00120981	0.00133352	0.00464715	0.00108464	0.0215141	0.00200512	0.001688	0.000804675	0.000590231	0.00262968	0.0202379
20210407_Plate1_Horizontal_ZigZag_O_12.xy	P018	male	Working-age population (15-64 years)	33	5	ICU	ICU	10	Overweight	0.000677068	0.000403524	0.000411044	0.000594046	0.001412	0.000598658	0.000278147	0.0202829	0.00128781	0.00103772	0.00112089	0.000221826	0.0142013	0.0211112	0.00246406	0.00381891	0.00146306	0.00318609	0.00242907	0.00312553	0.00581453	0.00499659	0.00234095	0.000903359	0.00414599	0.00433643	0.00162438	0.00497035	0.0717583	0.00152385	0.0022373	0.00517691	0.00099005	0.0158864	0.00293395	0.00208381	0.000783802	0.00109459	0.00328684	0.0172941
20210407_Plate1_Horizontal_ZigZag_O_13.xy	P009	male	Working-age population (15-64 years)	35	6	ICU	ICU	9	Overweight	0.000687141	0.000385619	0.000438047	0.000511037	0.00164703	0.000593351	0.000241228	0.0151393	0.00116547	0.000759658	0.00110595	0.000181807	0.0118525	0.0189505	0.00215019	0.00227723	0.00114486	0.00306359	0.0031364	0.00218188	0.00594698	0.00330024	0.00201962	0.000748517	0.00371566	0.00483681	0.00106764	0.00441524	0.0700897	0.00125511	0.00135842	0.004907	0.00107152	0.0201103	0.00195806	0.00156712	0.000987223	0.000879919	0.00272038	0.0228645
20210407_Plate1_Horizontal_ZigZag_O_14.xy	P018	male	Working-age population (15-64 years)	40	6	ICU	non-ICU	0	Overweight	0.000512035	0.000295959	0.000276948	0.000405159	0.00102774	0.000414184	0.000226355	0.0166633	0.000888905	0.000761947	0.000755254	0.000173544	0.00951367	0.0188704	0.00187136	0.00348198	0.00124809	0.00201007	0.00199994	0.00257259	0.0058039	0.00485519	0.0015583	0.000652091	0.00294534	0.0037051	0.00164012	0.00455859	0.064509	0.00149205	0.0022374	0.00413996	0.000775452	0.0170442	0.00248069	0.00229492	0.00086439	0.000762286	0.00273871	0.0171298
20210407_Plate1_Horizontal_ZigZag_O_15.xy	P009	male	Working-age population (15-64 years)	37	7	ICU	ICU	4	Overweight	0.000503371	0.000301833	0.000350881	0.000445528	0.00141214	0.000535761	0.000223092	0.0131974	0.00101735	0.000664584	0.0010211	0.000180419	0.010628	0.0166093	0.00198323	0.00212247	0.000995454	0.00310961	0.00286493	0.00194523	0.00563482	0.00302512	0.00175096	0.000626398	0.00421307	0.00451666	0.000997549	0.00397439	0.0667629	0.00120441	0.00135879	0.00475097	0.00104861	0.0190103	0.00164822	0.00149681	0.000888276	0.000860293	0.00250447	0.0222413
20210407_Plate1_Horizontal_ZigZag_O_17.xy	P009	male	Working-age population (15-64 years)	39	8	ICU	ICU	5	Overweight	0.000636098	0.000320137	0.000367827	0.000441522	0.00152851	0.000493763	0.000224017	0.0146131	0.000977691	0.000669313	0.00106708	0.000183205	0.0105648	0.0177642	0.00201844	0.00236408	0.000993904	0.00344777	0.00275863	0.0020546	0.00602217	0.00309669	0.00175746	0.000617688	0.00496487	0.0050992	0.00104833	0.00395521	0.0693958	0.00122072	0.00140346	0.00488808	0.00101339	0.019296	0.00178467	0.00163458	0.000957503	0.000898081	0.00267314	0.0251963
20210407_Plate1_Horizontal_ZigZag_O_18.xy	P018	male	Working-age population (15-64 years)	45	8	ICU	non-ICU	0	Overweight	0.000646554	0.000395826	0.000460581	0.000428007	0.0013267	0.000572463	0.000305423	0.0153075	0.00111708	0.00080412	0.00102733	0.000213704	0.0108494	0.0197989	0.00220154	0.00385669	0.00148018	0.00283335	0.0024368	0.00309889	0.00737041	0.00564424	0.0019303	0.000909103	0.00373119	0.00418676	0.00195336	0.00508787	0.0639694	0.00178704	0.00237544	0.00480792	0.000961629	0.0176024	0.00233472	0.00258209	0.000947393	0.00076449	0.00272237	0.0174742
20210407_Plate1_Horizontal_ZigZag_O_19.xy	P009	male	Working-age population (15-64 years)	44	10	ICU	ICU	5	Overweight	0.000638972	0.000299967	0.000425312	0.000337259	0.00166889	0.000540752	0.000285205	0.00899786	0.0010166	0.000599503	0.00135477	0.000196487	0.0114977	0.0136644	0.00219598	0.00177924	0.000972927	0.00398909	0.00276178	0.00213502	0.00561081	0.00271461	0.00173502	0.000635852	0.00574215	0.00475127	0.00124445	0.00313064	0.0655747	0.00116545	0.00132568	0.00514664	0.000989105	0.0164725	0.00144431	0.00180036	0.000991454	0.000804646	0.00289574	0.0225275
20210407_Plate1_Horizontal_ZigZag_O_20.xy	P018	male	Working-age population (15-64 years)	47	9	ICU	non-ICU	0	Overweight	0.00100673	0.000436535	0.000485058	0.00055116	0.0016043	0.000577355	0.000326791	0.0179078	0.00126367	0.00111244	0.00113088	0.000221661	0.0109925	0.0211329	0.00233297	0.00437869	0.00173115	0.00293075	0.00230314	0.0037205	0.00728138	0.00573494	0.00238333	0.000965331	0.00435421	0.0052438	0.00222959	0.00480603	0.0648095	0.00199123	0.00299467	0.00564339	0.00101689	0.0170874	0.00270696	0.00301524	0.000987844	0.000949574	0.00316036	0.0182433
20210407_Plate1_Horizontal_ZigZag_O_21.xy	P009	male	Working-age population (15-64 years)	46	11	ICU	ICU	4	Overweight	0.000450142	0.000240904	0.000319429	0.000315681	0.00127182	0.000401774	0.000208017	0.00894867	0.000844724	0.000465087	0.000940764	0.000138781	0.0110135	0.0119521	0.00191883	0.00191048	0.000923237	0.00305	0.00230024	0.00190771	0.00496986	0.00248918	0.00149378	0.000578301	0.00460459	0.00435249	0.0010518	0.00305084	0.0601945	0.00119352	0.00115354	0.00458558	0.00086966	0.0159506	0.00144664	0.00147887	0.000927	0.000759211	0.00250521	0.0235045
20210407_Plate1_Horizontal_ZigZag_O_24.xy	V009					visucon		-2		0.000843122	0.000388217	0.000635232	0.000412089	0.00172393	0.000711632	0.000343244	0.00797047	0.00148464	0.000798352	0.00143018	0.000231992	0.0163347	0.0193557	0.00344828	0.00324861	0.00159326	0.00270004	0.00219868	0.0033926	0.0113906	0.00606944	0.0020419	0.000949645	0.00383283	0.00445334	0.00178175	0.00412265	0.100621	0.00226971	0.00185234	0.00576054	0.000982497	0.0172201	0.00154964	0.00326144	0.00124469	0.000666056	0.0031691	0.0307954
20210408_Plate2_Horizontal_ZigZag_A_03.xy	P019	male	Elderly population (>64 years)	35	0	ICU	ICU	12	Normal	7.29259e-05	7.55873e-05	8.10618e-05	0.000215272	0.000615672	0.000218047	9.97938e-05	0.0104514	0.000622416	0.000375061	0.000363497	5.5549e-05	0.0055688	0.0113775	0.0012546	0.000896517	0.000489578	0.000999262	0.000970585	0.000920637	0.00340792	0.00134362	0.000537292	0.000277561	0.00149388	0.00249407	0.000636948	0.00191853	0.0515195	0.000806956	0.000919198	0.002938	0.000438884	0.0130544	0.000902703	0.00135823	0.000939786	0.000436535	0.0016518	0.0244752
20210408_Plate2_Horizontal_ZigZag_A_05.xy	P019	male	Elderly population (>64 years)	40	1	ICU	ICU	10	Normal	0.000109615	9.38904e-05	9.55063e-05	0.000205845	0.000720291	0.000214132	9.26835e-05	0.0104312	0.000571819	0.000375779	0.000385073	5.47297e-05	0.00561551	0.0112572	0.00148574	0.00108091	0.000585903	0.00112644	0.00091426	0.00102458	0.00314021	0.0015185	0.000668459	0.000352546	0.00197063	0.00269453	0.000763476	0.00181121	0.0523009	0.000864395	0.000988413	0.0031062	0.000436193	0.0111437	0.000955757	0.00145751	0.00106758	0.000508778	0.00175749	0.025569
20210408_Plate2_Horizontal_ZigZag_A_07.xy	P019	male	Elderly population (>64 years)	42	2	ICU	ICU	9	Normal	7.18144e-05	7.0172e-05	9.60414e-05	0.000169839	0.000611623	0.000199468	8.16746e-05	0.0092376	0.000510529	0.00031398	0.00036358	5.23717e-05	0.00584382	0.00956367	0.00118947	0.00102722	0.000479417	0.00116605	0.000914603	0.000949517	0.00280462	0.0013783	0.000505946	0.000240214	0.00214687	0.00250884	0.000731713	0.00177751	0.0516203	0.000833045	0.000776529	0.00325554	0.000412869	0.0107327	0.000865016	0.00124479	0.00119799	0.000410275	0.00191241	0.0264767
20210408_Plate2_Horizontal_ZigZag_A_09.xy	P019	male	Elderly population (>64 years)	45	3	ICU	ICU	4	Normal	0.000186706	0.000128266	0.000140536	0.000258416	0.000881552	0.000237053	0.000133778	0.0116796	0.00062919	0.000503749	0.000502658	7.19112e-05	0.00644852	0.0122347	0.00150383	0.001385	0.0007144	0.00155691	0.00106196	0.00126704	0.00365227	0.00192091	0.000738903	0.000374009	0.00273002	0.00304222	0.000943418	0.0020368	0.0544676	0.00099508	0.0012866	0.00384164	0.000466556	0.0116454	0.00111894	0.00180804	0.00128829	0.000469054	0.00205325	0.0245857
20210408_Plate2_Horizontal_ZigZag_A_11.xy	P019	male	Elderly population (>64 years)	47	4	ICU	non-ICU	2	Normal	0.00027293	0.000180435	0.000184392	0.000331843	0.000912772	0.000265266	0.000131285	0.0136342	0.000659873	0.000620035	0.000552047	8.02307e-05	0.00680406	0.0132114	0.00150067	0.00170385	0.000787365	0.0016302	0.00123869	0.00137051	0.00372619	0.00211958	0.00083322	0.000379823	0.00265802	0.00336061	0.000994033	0.00224593	0.056125	0.00105529	0.0013908	0.00429576	0.000480661	0.0123324	0.00120592	0.00200852	0.00153128	0.000532152	0.00186334	0.02616
20210408_Plate2_Horizontal_ZigZag_A_13.xy	P019	male	Elderly population (>64 years)	49	5	ICU	non-ICU	1	Normal	0.000177501	0.000137302	0.000139325	0.000274557	0.000773759	0.000239745	0.000115294	0.0120998	0.00061947	0.000526634	0.000455885	7.56168e-05	0.00679007	0.0110107	0.00123491	0.00150136	0.000712767	0.00113853	0.00106062	0.00120687	0.00312194	0.00182483	0.000668418	0.000319039	0.0019537	0.00295885	0.000855167	0.00203063	0.0536297	0.000927863	0.00127475	0.00394787	0.000419763	0.0108148	0.00103835	0.00172324	0.00148565	0.000453801	0.00190877	0.026456
20210408_Plate2_Horizontal_ZigZag_A_15.xy	P019	male	Elderly population (>64 years)	52	6	ICU	non-ICU	0	Normal	0.000256141	0.000140403	0.000167205	0.000271915	0.000974973	0.00024407	0.000136539	0.0103903	0.000621234	0.000520525	0.000640039	9.22416e-05	0.00694104	0.0106358	0.00144823	0.00149305	0.000783594	0.00168632	0.00118057	0.00141732	0.0033686	0.00195781	0.000758332	0.000371568	0.00295023	0.0030712	0.00104112	0.00192402	0.0552261	0.000912517	0.00132141	0.00413857	0.000409479	0.0104982	0.000992288	0.00194286	0.00145034	0.000506142	0.00208311	0.0242874
20210408_Plate2_Horizontal_ZigZag_A_19.xy	V010					visucon		-2		0.000252082	0.000112243	0.000194485	0.000153268	0.0010376	0.000296642	0.000175274	0.00476235	0.00073511	0.000374806	0.000833295	0.000105215	0.00863751	0.0135244	0.00202917	0.00199261	0.000861717	0.00199415	0.000873617	0.00174932	0.00848098	0.00422104	0.000930719	0.00054617	0.00360228	0.00360024	0.00135846	0.0024592	0.100782	0.00208032	0.00139264	0.00391315	0.000535818	0.0165142	0.00120385	0.00255793	0.000994575	0.000571132	0.00247119	0.0338025
20210408_Plate2_Horizontal_ZigZag_C_01.xy	P020	male	Working-age population (15-64 years)	28	1	ICU	ICU	14	Obese	0.000269479	0.000242613	0.000160878	0.000310211	0.000840403	0.000239953	8.57622e-05	0.0217542	0.000598485	0.000395214	0.000502803	0.000110974	0.00998715	0.0140277	0.00122102	0.001609	0.000432285	0.00156249	0.00167448	0.00119094	0.00229984	0.00176194	0.00067467	0.000295012	0.00221353	0.00237003	0.000825344	0.00366235	0.0585037	0.000794774	0.00068949	0.00265879	0.000538501	0.0138654	0.00167504	0.00132499	0.000578843	0.000452237	0.00201957	0.0201105
20210408_Plate2_Horizontal_ZigZag_C_03.xy	P020	male	Working-age population (15-64 years)	33	2	ICU	ICU	16	Obese	0.000276549	0.000268846	0.000156069	0.000368857	0.000805011	0.000245542	9.99169e-05	0.022217	0.000636816	0.000509023	0.000491392	0.000158991	0.0105926	0.0123034	0.00111744	0.00211466	0.000561375	0.00171033	0.00156953	0.00110013	0.00203171	0.00197953	0.000851908	0.000455829	0.00245957	0.00250238	0.000742331	0.00410699	0.0443505	0.000842113	0.00108108	0.00258692	0.000521031	0.0120025	0.00192991	0.00222636	0.000525362	0.000449964	0.00186846	0.0159887
20210408_Plate2_Horizontal_ZigZag_C_05.xy	P020	male	Working-age population (15-64 years)	35	3	ICU	ICU	17	Obese	0.00046469	0.000150293	0.000208956	0.000366262	0.000908532	0.000270968	0.000137267	0.00624103	0.00101689	0.000563291	0.000755875	9.08269e-05	0.0104219	0.0143927	0.00160316	0.001709	0.00101384	0.00185543	0.0013373	0.00175236	0.00489254	0.00330569	0.000931582	0.000442053	0.00244095	0.00300178	0.00146581	0.0033079	0.051221	0.00118222	0.00149416	0.0038531	0.000566247	0.0162331	0.00143325	0.00193669	0.000918968	0.000557547	0.00253261	0.0257631
20210408_Plate2_Horizontal_ZigZag_C_07.xy	P020	male	Working-age population (15-64 years)	38	4	ICU	ICU	17	Obese	0.000410284	0.000408416	0.000225315	0.000434884	0.000836386	0.000313379	0.00011426	0.0292914	0.000698203	0.000759136	0.000653625	0.000175238	0.00946911	0.0160251	0.00139376	0.00369896	0.000735061	0.00176105	0.00199998	0.00139587	0.00249536	0.00325788	0.000985533	0.000525941	0.00274959	0.0026162	0.000996886	0.00485933	0.0501883	0.0010384	0.00126317	0.00292819	0.000616454	0.0152191	0.00306128	0.00192494	0.000666801	0.00046735	0.00182325	0.0161856
20210408_Plate2_Horizontal_ZigZag_C_09.xy	P021	female	Elderly population (>64 years)	18	1	ICU	ICU	12	Obese	0.000178696	7.47083e-05	0.000135247	0.000115718	0.000867362	0.000157656	0.00010927	0.00447994	0.000432443	0.000422234	0.000570234	7.30853e-05	0.00633076	0.00699316	0.00131399	0.00114067	0.000726504	0.00159951	0.000973353	0.00134717	0.00235033	0.00190005	0.000783187	0.00036155	0.00324342	0.00422626	0.0010042	0.00156912	0.0776848	0.00110797	0.00133831	0.00257803	0.000393272	0.00827055	0.00119114	0.00166144	0.0011096	0.000524438	0.00180085	0.0349355
20210408_Plate2_Horizontal_ZigZag_C_11.xy	P021	female	Elderly population (>64 years)	28	3	ICU	non-ICU	2	Obese	0.000221625	8.90755e-05	0.000165402	0.000130412	0.000858449	0.000167264	9.67859e-05	0.00492275	0.000470513	0.000490493	0.00051536	6.58897e-05	0.00658984	0.00710255	0.00120018	0.00114591	0.000805614	0.00147449	0.00103933	0.00135559	0.00233951	0.0018375	0.000794865	0.000357079	0.00291195	0.00405999	0.000938653	0.00156873	0.0736526	0.00116377	0.00140776	0.00254584	0.000406527	0.00800174	0.00118194	0.00164637	0.00112434	0.000491126	0.0017386	0.0342042
20210408_Plate2_Horizontal_ZigZag_C_13.xy	P022	male	Working-age population (15-64 years)	28	1	ICU	ICU	17	Overweight	0.000600037	0.000184409	0.000185602	0.000274981	0.00121365	0.000313038	0.000126821	0.00810273	0.000636057	0.000642472	0.000758044	0.000110744	0.0109479	0.0118332	0.0010854	0.0016609	0.000846276	0.00183041	0.00206551	0.0016302	0.00334439	0.00295863	0.000968118	0.000396184	0.00307189	0.00294046	0.00104829	0.00253292	0.0366634	0.00133793	0.00109322	0.00374229	0.000675661	0.0136813	0.00146766	0.00136294	0.000788935	0.00066603	0.00230991	0.0210341
20210408_Plate2_Horizontal_ZigZag_C_17.xy	V011					visucon		-2		0.000324682	0.000128515	0.000224605	0.000190514	0.00107451	0.00030439	0.000189827	0.00521224	0.000824029	0.000492252	0.000787661	0.000114159	0.00899756	0.0144795	0.00216189	0.0020659	0.00112044	0.001762	0.00091701	0.00195556	0.00853939	0.00438164	0.00111338	0.000641315	0.0027175	0.00365147	0.00133204	0.00277032	0.0977115	0.00212756	0.00202517	0.00378119	0.000590122	0.0168089	0.00131331	0.00343043	0.00109593	0.000596669	0.00240892	0.0327131
20210408_Plate2_Horizontal_ZigZag_E_01.xy	P023	male	Elderly population (>64 years)	13	0	ICU	ICU	17	Overweight	0.00038776	0.000133791	0.000172224	0.00040205	0.00085001	0.000269402	0.000146809	0.00585541	0.00104485	0.000600735	0.000686751	0.000106589	0.0108144	0.0136715	0.00145844	0.0016725	0.00101716	0.0016275	0.00125934	0.0018443	0.00477473	0.0030417	0.000931834	0.000401498	0.00201439	0.00321226	0.00153318	0.00323309	0.0449429	0.00111336	0.00160022	0.00368425	0.000546236	0.0149773	0.00137911	0.00196957	0.000967974	0.000709677	0.00240963	0.0255254
20210408_Plate2_Horizontal_ZigZag_E_03.xy	P023	male	Elderly population (>64 years)	15	1	ICU	ICU	17	Overweight	0.000268739	0.00026418	0.000168884	0.000373706	0.000682013	0.00024993	8.60979e-05	0.0237275	0.000628377	0.000555791	0.000478809	0.000129075	0.0108818	0.0124728	0.00105892	0.00225415	0.000560606	0.0014988	0.00155105	0.00106651	0.0019537	0.00220256	0.000838346	0.000413977	0.00223216	0.00246422	0.000734583	0.00424439	0.0479683	0.000859826	0.001044	0.00259905	0.00051686	0.0127576	0.0021419	0.00203006	0.000589421	0.000447689	0.00190011	0.015934
20210408_Plate2_Horizontal_ZigZag_E_05.xy	P023	male	Elderly population (>64 years)	18	2	ICU	ICU	16	Overweight	0.000303639	0.000133086	0.000140286	0.000337506	0.000866697	0.000276566	0.000124902	0.00791148	0.00100539	0.000744097	0.000638388	6.86562e-05	0.00900264	0.0160619	0.00157483	0.00217785	0.00115722	0.00167531	0.00145679	0.00161366	0.00530068	0.00414539	0.000821785	0.000478069	0.00201786	0.00301601	0.00131	0.00388081	0.0541256	0.00137723	0.00195641	0.00371719	0.00060919	0.0191329	0.00178908	0.00212574	0.000964091	0.000454521	0.00205415	0.0274471
20210408_Plate2_Horizontal_ZigZag_E_07.xy	P023	male	Elderly population (>64 years)	20	3	ICU	ICU	16	Overweight	0.000437424	0.000174307	0.000192269	0.000328216	0.000891765	0.000272074	0.000147976	0.00782801	0.00093327	0.00070728	0.000707523	8.2001e-05	0.00905504	0.0150316	0.0015674	0.00232599	0.00109606	0.00189862	0.00154793	0.00175357	0.00495743	0.00423519	0.000990796	0.000457266	0.00217648	0.0036621	0.00139247	0.00354748	0.0551926	0.00135336	0.00167222	0.00358076	0.000587543	0.0160106	0.00177414	0.00195124	0.00123648	0.000559599	0.00212644	0.0391883
20210408_Plate2_Horizontal_ZigZag_E_09.xy	P023	male	Elderly population (>64 years)	22	4	ICU	ICU	16	Overweight	0.000332364	0.000130334	0.000165626	0.000267146	0.000503363	0.000215329	0.000125685	0.00578777	0.000794209	0.000699719	0.000488617	8.70592e-05	0.00944089	0.0112379	0.0014199	0.00185694	0.000987227	0.000964021	0.00129695	0.00149047	0.00401638	0.00325772	0.000881983	0.000419508	0.00104796	0.00337332	0.00115934	0.00281963	0.0489183	0.00121221	0.00160884	0.00309661	0.000526942	0.0117981	0.00150158	0.00189753	0.0010901	0.000587612	0.00223247	0.034645
20210408_Plate2_Horizontal_ZigZag_E_11.xy	P023	male	Elderly population (>64 years)	25	5	ICU	ICU	14	Overweight	0.000193759	8.38449e-05	0.000143352	0.000206933	0.000421843	0.000173748	0.000112286	0.0041426	0.000618573	0.000685149	0.000453386	8.87074e-05	0.00847174	0.0075203	0.0011331	0.00143997	0.000845101	0.00080365	0.00103928	0.00112749	0.00273121	0.00244458	0.000735722	0.000406022	0.000829879	0.00254812	0.000822749	0.00210713	0.0377406	0.000983051	0.00145818	0.00260356	0.000408091	0.00843756	0.00129101	0.00186755	0.000888116	0.000402863	0.00200004	0.0244535
20210408_Plate2_Horizontal_ZigZag_E_13.xy	V012					visucon		-2		0.000469859	0.000177807	0.000276167	0.000230625	0.00111884	0.000324509	0.000219906	0.00618738	0.000911152	0.000565058	0.000878161	0.000117674	0.00925454	0.016101	0.0020712	0.00249795	0.00120976	0.0018711	0.00107231	0.00211667	0.00916909	0.0049078	0.00121244	0.000613392	0.00283665	0.00392517	0.001462	0.00288227	0.0897441	0.00216195	0.00196898	0.00406792	0.000633546	0.0162724	0.00137477	0.00330076	0.00118842	0.000650427	0.00260137	0.0337236
20210408_Plate2_Horizontal_ZigZag_G_01.xy	P024	male	Working-age population (15-64 years)	12	0	ICU	ICU	12	Obese	0.000191479	3.78995e-05	0.000107566	0.000108584	0.000607071	0.000116696	8.70359e-05	0.00110711	0.000635681	0.000222767	0.000416564	4.79308e-05	0.00749447	0.003849	0.00117029	0.000499476	0.000447806	0.0010831	0.000602726	0.00122832	0.00231332	0.00136429	0.0004681	0.000240261	0.00182623	0.00221848	0.00108836	0.00102738	0.0460842	0.000827903	0.000668706	0.00257581	0.000306901	0.00720489	0.000574434	0.0014207	0.000558067	0.000485196	0.00224468	0.0192616
20210408_Plate2_Horizontal_ZigZag_G_03.xy	P024	male	Working-age population (15-64 years)	14	1	ICU	ICU	16	Obese	0.000389706	6.3029e-05	0.000182385	0.000180713	0.000914947	0.000150411	0.000138912	0.00139138	0.00091152	0.000245425	0.000628415	6.24734e-05	0.00731112	0.00551091	0.00162786	0.000487847	0.000585697	0.00179489	0.00085229	0.00154896	0.0033834	0.00162125	0.000694481	0.000337125	0.0030336	0.00272354	0.00135783	0.00129145	0.0596319	0.000985433	0.000909271	0.00273034	0.000418284	0.00903089	0.00063715	0.0018861	0.000539883	0.000528444	0.00213852	0.019063
20210408_Plate2_Horizontal_ZigZag_G_05.xy	P024	male	Working-age population (15-64 years)	17	2	ICU	ICU	16	Obese	0.00028356	6.80857e-05	0.000122733	0.000244617	0.000835919	0.000159556	0.000116988	0.00219974	0.000963712	0.000287054	0.000538987	5.42684e-05	0.00711866	0.00735892	0.00149155	0.000514284	0.000591597	0.00151615	0.000896573	0.00153416	0.00338327	0.00158042	0.000615205	0.000315039	0.00260497	0.00232609	0.00122686	0.0013478	0.0541766	0.000926161	0.000924832	0.00258753	0.000408591	0.0097151	0.000704965	0.00163826	0.000540411	0.000472214	0.00210601	0.018048
20210408_Plate2_Horizontal_ZigZag_G_07.xy	P024	male	Working-age population (15-64 years)	19	3	ICU	ICU	13	Obese	0.000442874	9.91878e-05	0.000231546	0.000317456	0.00102444	0.000207171	0.000138858	0.00275851	0.00113686	0.000346044	0.000623771	9.88414e-05	0.00845983	0.00813055	0.00169931	0.000586346	0.000688442	0.0017364	0.00105612	0.00169605	0.00364204	0.00174723	0.000741542	0.000353398	0.00296722	0.00253949	0.00117953	0.00154276	0.0561386	0.00094294	0.00106409	0.00289915	0.000432102	0.00928082	0.000810807	0.00180944	0.000623215	0.000477503	0.00209072	0.0182488
20210408_Plate2_Horizontal_ZigZag_G_09.xy	P024	male	Working-age population (15-64 years)	21	4	ICU	ICU	13	Obese	0.000317921	7.49288e-05	0.000156746	0.000258394	0.000839337	0.000165305	0.000129586	0.0028663	0.000880804	0.000361722	0.000548958	7.74851e-05	0.00795777	0.00733082	0.0014118	0.000596738	0.000643907	0.00156563	0.00092004	0.00154593	0.00295289	0.00161515	0.000733523	0.000333278	0.00254944	0.00272636	0.00112713	0.00153102	0.0562398	0.00097183	0.000968309	0.00274725	0.000419442	0.00843327	0.000842354	0.00157773	0.000525435	0.000545216	0.0021872	0.0181346
20210408_Plate2_Horizontal_ZigZag_G_11.xy	P024	male	Working-age population (15-64 years)	24	5	ICU	ICU	10	Obese	0.000280725	8.13381e-05	0.00017809	0.000257846	0.000863301	0.000178749	0.000119831	0.00323905	0.000833801	0.000339668	0.000573165	6.63458e-05	0.00801388	0.00700716	0.00173368	0.000716257	0.00066393	0.00166584	0.00100603	0.00144638	0.00288686	0.00183442	0.000856192	0.000390189	0.00304525	0.00306701	0.00113547	0.00149539	0.0678679	0.00100238	0.00093216	0.00291332	0.000381411	0.00842942	0.000922586	0.00169939	0.000604645	0.000538764	0.00231961	0.0225698
20210408_Plate2_Horizontal_ZigZag_G_13.xy	P024	male	Working-age population (15-64 years)	26	6	ICU	ICU	10	Obese	0.000356619	0.000111344	0.000214653	0.000375999	0.000963781	0.000203682	0.000142562	0.00502623	0.00105773	0.000455125	0.000538822	8.17577e-05	0.00945687	0.00906351	0.00161008	0.000919285	0.000780757	0.00139087	0.00119514	0.00148067	0.00313116	0.00208712	0.00075991	0.000385998	0.00209095	0.00277624	0.00103113	0.0017231	0.0716046	0.00103282	0.0010925	0.00309699	0.000406388	0.00973384	0.00101695	0.00176316	0.000745518	0.000532588	0.00223339	0.024135
20210408_Plate2_Horizontal_ZigZag_G_15.xy	P024	male	Working-age population (15-64 years)	28	7	ICU	ICU	14	Obese	0.000430866	9.22356e-05	0.000205642	0.000314342	0.00116256	0.000202492	0.000153902	0.00397247	0.000997998	0.000421031	0.000702111	7.6432e-05	0.00799177	0.00891486	0.00178619	0.000891927	0.000875679	0.00209403	0.0011602	0.00159284	0.00406546	0.00227388	0.000850343	0.000439458	0.00336713	0.00304466	0.00128662	0.0017238	0.0681786	0.00125065	0.0013188	0.00280787	0.000451656	0.0102622	0.0010269	0.00212253	0.000591296	0.000542994	0.0023007	0.0210465
20210408_Plate2_Horizontal_ZigZag_G_17.xy	P024	male	Working-age population (15-64 years)	31	8	ICU	ICU	6	Obese	0.000280264	7.55093e-05	0.000157901	0.000231473	0.00075966	0.000156466	0.000114004	0.00354329	0.000725618	0.000329844	0.000464238	7.32652e-05	0.00800554	0.00700039	0.00133369	0.000701121	0.000589336	0.00139838	0.000925171	0.00130557	0.0027748	0.001645	0.00065927	0.000287873	0.00226194	0.00265263	0.00102723	0.00144244	0.0664952	0.000979716	0.000905106	0.00291317	0.000365499	0.00846352	0.000889548	0.00146548	0.00057768	0.000492318	0.00245679	0.0218649
20210408_Plate2_Horizontal_ZigZag_G_19.xy	P024	male	Working-age population (15-64 years)	35	9	ICU	ICU	7	Obese	0.000336452	9.17594e-05	0.0001863	0.000263487	0.00083199	0.000174026	0.000123429	0.00394314	0.000777109	0.00036229	0.000545657	0.000102929	0.008535	0.00711438	0.00144718	0.000846781	0.00067533	0.00157215	0.00105195	0.00153179	0.00277355	0.00187807	0.000865595	0.00033601	0.00255788	0.00292993	0.00109807	0.00157923	0.0648687	0.00105375	0.000954783	0.00308393	0.00041479	0.00837112	0.000987563	0.00152485	0.00069166	0.000590798	0.00250014	0.0222835
20210408_Plate2_Horizontal_ZigZag_G_21.xy	V013					visucon		-2		0.000304647	0.000133933	0.000205732	0.00017481	0.00109722	0.000317305	0.000222607	0.00549771	0.000861294	0.000540224	0.000912812	0.000115405	0.00843459	0.0159436	0.00225854	0.00221649	0.00123448	0.00206801	0.00108075	0.00204556	0.0098112	0.00491785	0.00122716	0.000661579	0.00329404	0.00367358	0.00141917	0.00282276	0.0935571	0.00231885	0.00229632	0.00374439	0.000578093	0.017371	0.00140073	0.00366213	0.00100855	0.000589883	0.00238989	0.0318445
20210408_Plate2_Horizontal_ZigZag_I_01.xy	P025	male	Working-age population (15-64 years)	19	0	ICU	ICU	16	Normal	0.000272874	0.000137472	0.000144692	0.000337547	0.000792361	0.000225222	0.000111851	0.00709172	0.00079805	0.00033475	0.000586474	7.83582e-05	0.00819587	0.00999596	0.00112537	0.00104057	0.000540331	0.00161715	0.00200814	0.000867171	0.00279606	0.00211222	0.000663764	0.000356081	0.00208161	0.00286389	0.000670669	0.00250767	0.0515473	0.00106699	0.000854697	0.0023505	0.000467516	0.0130609	0.00145754	0.0017741	0.00081313	0.000489072	0.00190941	0.02957
20210408_Plate2_Horizontal_ZigZag_I_03.xy	P025	male	Working-age population (15-64 years)	21	1	ICU	ICU	16	Normal	0.000247447	0.000140586	0.000137873	0.00023958	0.000789218	0.00021689	9.65005e-05	0.00667251	0.000668786	0.000271256	0.000571145	8.92416e-05	0.0071346	0.00931203	0.00119059	0.00101228	0.000512927	0.00169847	0.00184593	0.000904121	0.00254243	0.00190431	0.000725794	0.000383043	0.00262307	0.0027005	0.000576516	0.00217047	0.0436012	0.000993038	0.00076065	0.00229578	0.000441329	0.01175	0.00140026	0.00154735	0.000798711	0.000523611	0.00202108	0.0258897
20210408_Plate2_Horizontal_ZigZag_I_05.xy	P025	male	Working-age population (15-64 years)	24	2	ICU	ICU	11	Normal	0.000305269	0.000181167	0.000158355	0.000259609	0.00112714	0.000299645	0.000128512	0.00848869	0.000694277	0.000297966	0.000749939	0.000110621	0.00767614	0.0109838	0.00125769	0.00114627	0.000544403	0.00230076	0.00274424	0.0010883	0.00308394	0.0021519	0.000892193	0.000350966	0.00311359	0.00354402	0.000653248	0.00260907	0.060253	0.00117801	0.000903896	0.00282458	0.000666599	0.0188251	0.00167147	0.0014824	0.0010062	0.000594613	0.00209103	0.0313841
20210408_Plate2_Horizontal_ZigZag_I_07.xy	P025	male	Working-age population (15-64 years)	26	3	ICU	ICU	9	Normal	0.00031293	0.0001897	0.000183275	0.000234921	0.00117472	0.000328528	0.000125605	0.00845929	0.000674009	0.000262362	0.000786049	0.000112307	0.00748552	0.0111907	0.00136548	0.00111815	0.000490851	0.00231577	0.00312249	0.00101195	0.0032092	0.00217116	0.000705952	0.000358462	0.00343638	0.00311273	0.000702643	0.0025135	0.062195	0.00123468	0.000680072	0.00302723	0.000646034	0.0211346	0.00162766	0.00127377	0.00102345	0.000502703	0.00204445	0.0310013
20210408_Plate2_Horizontal_ZigZag_I_09.xy	P026	male	Working-age population (15-64 years)	33	2	ICU	non-ICU	0	Normal	0.000369242	0.000255445	0.00020546	0.000448715	0.00108084	0.000377655	0.000148247	0.0155052	0.000946406	0.000838823	0.000740426	0.000112934	0.00711985	0.0212898	0.00186247	0.00275991	0.00140413	0.0020647	0.00196979	0.0018603	0.00703427	0.00457247	0.0010865	0.000622927	0.00357179	0.00286457	0.00123845	0.00462765	0.0617398	0.00202274	0.00281941	0.00377248	0.000814702	0.0257569	0.00249917	0.0027958	0.000871052	0.000470274	0.00184622	0.017269
20210408_Plate2_Horizontal_ZigZag_I_11.xy	P026	male	Working-age population (15-64 years)	33	3	ICU	non-ICU	0	Normal	0.000328307	0.00024978	0.000206336	0.000415793	0.000990553	0.000375959	0.000155779	0.0159502	0.000991502	0.000832055	0.000674508	0.000102915	0.00765406	0.020219	0.00185544	0.00279523	0.00136945	0.001915	0.0020109	0.00194029	0.0066101	0.00445984	0.00116971	0.000624372	0.00333194	0.00288351	0.00121847	0.00472341	0.0604213	0.00191397	0.0025678	0.00382495	0.000824781	0.025298	0.00248563	0.00264151	0.000839707	0.00053762	0.00209834	0.0171122
20210408_Plate2_Horizontal_ZigZag_I_13.xy	P026	male	Working-age population (15-64 years)	36	4	ICU	non-ICU	0	Normal	0.000359812	0.000262222	0.000220328	0.000447998	0.000994094	0.0003876	0.000150195	0.0171965	0.000975638	0.00087526	0.000653277	9.96049e-05	0.00808901	0.0201893	0.00199845	0.00302628	0.00140264	0.001728	0.00186701	0.00191869	0.00630155	0.00445049	0.00121618	0.00061167	0.00288753	0.00303484	0.00119706	0.00436267	0.064723	0.00187542	0.00248119	0.00404982	0.000783306	0.0224766	0.00230803	0.00279533	0.000975125	0.000539648	0.00222367	0.0188955
20210408_Plate2_Horizontal_ZigZag_I_15.xy	V014					visucon		-2		0.000622498	0.000167508	0.000289108	0.000208806	0.00138112	0.000350216	0.000229619	0.00526324	0.000877714	0.00051794	0.00110203	0.000127233	0.0091332	0.0154216	0.00244366	0.00248654	0.00117134	0.00234646	0.00112944	0.00218641	0.00985046	0.00545018	0.00120957	0.000715455	0.0042711	0.00387844	0.00168917	0.00286101	0.0943594	0.00248462	0.00180135	0.00417981	0.000608174	0.016233	0.00134816	0.00333275	0.00109533	0.000503334	0.00263786	0.0330331
20210408_Plate2_Horizontal_ZigZag_K_01.xy	P027	male	Elderly population (>64 years)	3	0	non-ICU	non-ICU	3	Overweight	0.000113796	4.05977e-05	7.83924e-05	9.56007e-05	0.000624071	9.99186e-05	9.20111e-05	0.00386945	0.000283299	0.000256169	0.000374275	3.66691e-05	0.00642703	0.00438447	0.000805088	0.00174984	0.000405377	0.000988643	0.000582499	0.00106755	0.00196019	0.001725	0.000434905	0.000198271	0.00190536	0.00296171	0.000918772	0.0012069	0.0376633	0.00111881	0.000650208	0.00298364	0.000271426	0.00567097	0.000768519	0.00111688	0.00143748	0.000376081	0.00186292	0.043534
20210408_Plate2_Horizontal_ZigZag_K_03.xy	P027	male	Elderly population (>64 years)	7	1	non-ICU	non-ICU	7	Overweight	0.000254346	7.71857e-05	0.00014172	0.000115243	0.000936419	0.000150094	0.000116341	0.0040904	0.000365255	0.000342919	0.000583698	9.41894e-05	0.00684684	0.0053643	0.00108303	0.0019158	0.000556271	0.00155598	0.000722429	0.00146121	0.00241841	0.0020206	0.000662382	0.000261513	0.00310596	0.00395394	0.00119294	0.00138653	0.0429548	0.00103864	0.000878804	0.00340567	0.000329939	0.00660384	0.000798407	0.00130147	0.00158862	0.000533763	0.00202494	0.0433592
20210408_Plate2_Horizontal_ZigZag_K_05.xy	P027	male	Elderly population (>64 years)	10	2	non-ICU	non-ICU	0	Overweight	0.000235448	6.82864e-05	0.000133185	0.000117047	0.000950268	0.000134357	0.000112033	0.00437292	0.000378607	0.000315036	0.000525635	6.89029e-05	0.0064995	0.00531798	0.00110713	0.00191366	0.000523429	0.00153091	0.00071345	0.00134799	0.00238898	0.00200939	0.000631528	0.000281761	0.00317927	0.00391413	0.00116525	0.00134706	0.0455605	0.00108342	0.000871261	0.00355326	0.000329666	0.0066915	0.000830002	0.00126585	0.00158831	0.000466293	0.00184705	0.0455662
20210408_Plate2_Horizontal_ZigZag_K_07.xy	P028	male	Working-age population (15-64 years)	19	0	non-ICU	non-ICU	3	Normal	0.000163151	4.91777e-05	9.49041e-05	0.000113489	0.000694265	0.00015152	0.000110299	0.00203871	0.000469509	0.000316515	0.000450263	6.35904e-05	0.00727368	0.0054758	0.00101332	0.00112851	0.000627662	0.0011274	0.000698934	0.00142291	0.00303863	0.00191709	0.000622214	0.000298557	0.00176513	0.00224574	0.00115451	0.00192936	0.0321686	0.00104788	0.00120909	0.00303197	0.000388273	0.00877702	0.000813674	0.00194543	0.000840645	0.000466462	0.00224612	0.0273826
20210408_Plate2_Horizontal_ZigZag_K_09.xy	P028	male	Working-age population (15-64 years)	23	2	non-ICU	non-ICU	0	Normal	0.000283797	7.62598e-05	0.00014595	0.000135119	0.000916919	0.000193009	0.000134908	0.0023794	0.000573885	0.000346733	0.000618636	9.63246e-05	0.00714509	0.00699497	0.00124946	0.00117374	0.000752406	0.00160934	0.0010299	0.00172933	0.00370321	0.00225306	0.000832122	0.000398728	0.00280954	0.00329901	0.00143249	0.00219937	0.0465168	0.00114885	0.00149261	0.00341776	0.00047763	0.0113883	0.000904611	0.00224205	0.000948113	0.000536426	0.00195538	0.0267618
20210408_Plate2_Horizontal_ZigZag_M_03.xy	P029	female	Working-age population (15-64 years)	8	1	non-ICU	non-ICU	1	Obese	0.000165054	0.000114246	0.000120807	9.98564e-05	0.000882366	0.000264084	0.00012395	0.00542998	0.000455296	0.000266613	0.000568684	9.19675e-05	0.00661906	0.0139234	0.00128671	0.0011108	0.000570809	0.00134619	0.00103936	0.00159851	0.00822689	0.00229508	0.000679458	0.000360496	0.00231025	0.00232159	0.00114901	0.00251496	0.0379818	0.00122937	0.00116314	0.0026493	0.000538197	0.016798	0.000827689	0.00186799	0.000594547	0.000503372	0.00214631	0.0223085
20210408_Plate2_Horizontal_ZigZag_M_05.xy	P030	male	Working-age population (15-64 years)	17	0	ICU	ICU	17	Obese	0.000389497	8.88034e-05	0.00021187	0.000536595	0.000997817	0.000189271	0.000132359	0.00323214	0.00144122	0.000467519	0.000608019	8.1083e-05	0.0104713	0.00857535	0.00183087	0.000641142	0.000795	0.00173416	0.00119194	0.00133707	0.00375723	0.00168097	0.000847295	0.000503167	0.00315242	0.00304648	0.000946928	0.00253424	0.0726489	0.00107402	0.00142251	0.00301903	0.000483069	0.0125529	0.000949382	0.00295791	0.000864894	0.000541874	0.00211825	0.0250593
20210408_Plate2_Horizontal_ZigZag_M_07.xy	P030	male	Working-age population (15-64 years)	19	1	ICU	ICU	16	Obese	0.000489941	0.00012357	0.00024941	0.000531443	0.00124361	0.000254633	0.000163871	0.00359555	0.00154777	0.000469496	0.000714175	0.000102584	0.00973795	0.010134	0.00217093	0.000705671	0.000949764	0.00206827	0.00148741	0.00149406	0.00504534	0.00194709	0.000997167	0.00054575	0.00382539	0.0036862	0.00109527	0.00262743	0.0759358	0.00117876	0.00151504	0.00330636	0.000541389	0.0136551	0.00103023	0.00294097	0.00109279	0.000527098	0.00235693	0.0292166
20210408_Plate2_Horizontal_ZigZag_M_09.xy	P030	male	Working-age population (15-64 years)	22	2	ICU	ICU	15	Obese	0.000404573	9.50349e-05	0.000208677	0.000354941	0.00103924	0.000240972	0.000142108	0.00291057	0.00114093	0.000358901	0.000671864	9.9352e-05	0.00897993	0.00854838	0.00191841	0.000544914	0.000719942	0.00186662	0.00140627	0.00154162	0.00440757	0.00158316	0.00109571	0.000444596	0.00310004	0.00378481	0.000963192	0.00218767	0.0665044	0.000955428	0.00119391	0.00354601	0.00056624	0.0121244	0.000906697	0.00211976	0.00102134	0.000642325	0.00236965	0.0260433
20210408_Plate2_Horizontal_ZigZag_M_11.xy	P030	male	Working-age population (15-64 years)	24	3	ICU	ICU	15	Obese	0.000460488	0.000108165	0.000205001	0.000352249	0.00117122	0.000229851	0.000137748	0.00319891	0.00111963	0.000358093	0.000662905	8.06418e-05	0.00829868	0.00924535	0.00180323	0.00057438	0.000686886	0.00197438	0.0013291	0.00145388	0.00444674	0.00159751	0.000817534	0.000352128	0.00363181	0.00346664	0.00097587	0.00224009	0.0633013	0.00100894	0.00100169	0.00351491	0.000488793	0.0120129	0.000868192	0.00209623	0.00104131	0.000597341	0.00237093	0.0271059
20210408_Plate2_Horizontal_ZigZag_M_13.xy	P031	male	Working-age population (15-64 years)	9	0	non-ICU	non-ICU	4	Obese	0.000227459	9.82323e-05	0.000145335	0.000160632	0.000753474	0.000209074	0.000127638	0.00463461	0.000550992	0.000306196	0.000471682	9.43718e-05	0.00870637	0.00880212	0.00105876	0.00148181	0.000576011	0.00126319	0.00103238	0.00115447	0.00411493	0.00228054	0.000871454	0.000328576	0.00181505	0.00290516	0.000703281	0.00240814	0.033111	0.000936867	0.00104286	0.00323861	0.000433605	0.0100421	0.000917179	0.00163405	0.000747806	0.000696231	0.00276068	0.0270556
20210408_Plate2_Horizontal_ZigZag_M_15.xy	P031	male	Working-age population (15-64 years)	11	1	non-ICU	non-ICU	0	Obese	0.00039145	0.000173843	0.000193527	0.000233041	0.00105783	0.000313953	0.000141772	0.00584013	0.000748563	0.000344147	0.000701687	0.000129437	0.00916085	0.0128147	0.00156124	0.00190078	0.000683146	0.00175538	0.00137504	0.00132121	0.00674248	0.0032184	0.000919217	0.000430958	0.00307199	0.00216176	0.000963845	0.00327704	0.0385344	0.00119443	0.00118766	0.00342861	0.000555711	0.0137076	0.00107412	0.00211514	0.000799723	0.000516195	0.00285575	0.0240436
20210408_Plate2_Horizontal_ZigZag_M_17.xy	P163	male	Elderly population (>64 years)	28	4	ICU	ICU	14	Obese	0.000275875	7.40239e-05	0.000135854	9.78116e-05	0.000944922	0.000178219	0.000167869	0.00208674	0.000417577	0.000387597	0.000689397	0.000146635	0.00703455	0.00500303	0.00103377	0.00123668	0.000722316	0.00178142	0.000920476	0.0013239	0.0026889	0.00277152	0.000667962	0.000347546	0.00210587	0.00230045	0.00103155	0.00163043	0.0331347	0.00128236	0.00140652	0.00335262	0.000456789	0.00844625	0.00154839	0.00202493	0.000695772	0.000497571	0.00223499	0.0174659
20210408_Plate2_Horizontal_ZigZag_M_19.xy	P163	male	Elderly population (>64 years)	31	5	ICU	ICU	15	Obese	0.000305457	5.78313e-05	0.000143527	0.000101482	0.000930029	0.00014908	0.000150841	0.00164626	0.000392415	0.00040925	0.000686254	0.000112383	0.00805838	0.00343529	0.000874706	0.00106733	0.00068429	0.00172593	0.00108328	0.00139846	0.00185687	0.00243677	0.000794416	0.000342244	0.00212775	0.00236748	0.000953306	0.00148955	0.0263946	0.00112617	0.00123393	0.00343049	0.000386475	0.00601206	0.00166631	0.0015716	0.000681263	0.000510577	0.00240126	0.0147186
20210408_Plate2_Horizontal_ZigZag_M_21.xy	P163	male	Elderly population (>64 years)	33	6	ICU	ICU	13	Obese	0.000602155	0.000154877	0.000288391	0.000191051	0.00115539	0.000247267	0.000168234	0.0027733	0.000582108	0.000643359	0.000849091	0.000115273	0.00738373	0.00635454	0.000977145	0.00151172	0.000772779	0.00167957	0.00126282	0.00146928	0.00384015	0.00360264	0.000871869	0.000377627	0.00181131	0.00192195	0.000935408	0.00178564	0.0173333	0.00114461	0.00137941	0.00358785	0.00050778	0.00717246	0.0021161	0.00154112	0.000768343	0.000632803	0.00261793	0.0128183
20210408_Plate2_Horizontal_ZigZag_M_23.xy	V015					visucon		-2		0.000390435	0.000144443	0.00025488	0.000192301	0.00107209	0.000299748	0.000201078	0.00504845	0.000831311	0.000509226	0.000811877	0.000125146	0.00881269	0.0145591	0.00221732	0.00214103	0.00112926	0.00188498	0.0010702	0.00192685	0.00906923	0.00454684	0.00109292	0.00061511	0.00296724	0.00366245	0.00139905	0.00273556	0.102009	0.00238805	0.00194319	0.00385142	0.000624833	0.0166718	0.00128685	0.00343628	0.00105844	0.000543512	0.00246028	0.0330409
20210408_Plate2_Horizontal_ZigZag_O_03.xy	P032	male	Elderly population (>64 years)	16	0	non-ICU	non-ICU	4	Normal	0.000270662	0.000137322	0.000181287	0.000191033	0.00076442	0.000372918	0.000138458	0.00484258	0.000797273	0.000422518	0.000638495	9.67456e-05	0.010879	0.0188803	0.00162383	0.00148298	0.000830891	0.00151142	0.00163633	0.00170216	0.00961179	0.00369855	0.0010559	0.000474693	0.00196299	0.00279525	0.00104489	0.00413149	0.0505259	0.00142545	0.00162555	0.00385282	0.000764176	0.0229272	0.00102047	0.00251417	0.00060344	0.000682395	0.00277416	0.0160394
20210408_Plate2_Horizontal_ZigZag_O_05.xy	P032	male	Elderly population (>64 years)	18	1	non-ICU	non-ICU	4	Normal	0.000350914	0.000188325	0.00019807	0.000205736	0.000896236	0.000381832	0.000152876	0.00597765	0.000861059	0.000408312	0.000692093	0.000108239	0.00948087	0.020328	0.0015913	0.00141158	0.000794108	0.00159816	0.00191386	0.00167423	0.00924152	0.00351766	0.00103603	0.000430834	0.00217157	0.00280714	0.00105234	0.00415406	0.0526357	0.00136356	0.001532	0.0036249	0.000769259	0.0233913	0.00114209	0.00226264	0.000621257	0.000617286	0.00234997	0.0149577
20210408_Plate2_Horizontal_ZigZag_O_07.xy	P032	male	Elderly population (>64 years)	20	2	non-ICU	non-ICU	4	Normal	0.000545524	0.000278569	0.000293666	0.000310083	0.00112657	0.000488883	0.000166321	0.00840714	0.00104019	0.000520154	0.000878761	9.86898e-05	0.00914026	0.024748	0.00194374	0.00172947	0.000913605	0.00206184	0.00242061	0.00187898	0.0103943	0.00443935	0.00105732	0.000575518	0.00319255	0.00285368	0.00114994	0.00479387	0.0562053	0.00156038	0.00174066	0.0038982	0.000760573	0.0225748	0.00136639	0.00250839	0.000635414	0.000535642	0.00222709	0.0157202
20210408_Plate2_Horizontal_ZigZag_O_09.xy	P032	male	Elderly population (>64 years)	23	3	non-ICU	non-ICU	2	Normal	0.000467617	0.000266143	0.000250575	0.000275343	0.00117378	0.000481143	0.000162841	0.00852422	0.00093948	0.000473713	0.000902998	0.000124306	0.00805972	0.0231917	0.00187455	0.00156195	0.000885129	0.0021817	0.00221252	0.0018412	0.00973326	0.00383083	0.0011718	0.000564163	0.00325897	0.002925	0.00113099	0.00433601	0.0557651	0.00140661	0.00165863	0.00367514	0.000760513	0.0213183	0.00138907	0.00226307	0.000647305	0.000582436	0.00228061	0.0158532
20210408_Plate2_Horizontal_ZigZag_O_13.xy	V016					visucon		-2		0.000515955	0.000218683	0.000309604	0.000207159	0.00121238	0.000383708	0.000233628	0.00562663	0.000871762	0.000548411	0.000954445	0.000142549	0.00921934	0.0150186	0.00204257	0.00231417	0.00118423	0.00213045	0.00117902	0.00213718	0.00895658	0.00493898	0.00121195	0.000669905	0.00324095	0.00396052	0.00139206	0.0028072	0.06555	0.00217939	0.00190523	0.0042833	0.000659987	0.0153225	0.00137285	0.00317808	0.00115426	0.000601281	0.00246993	0.0327708
20210408_Plate3_Horizontal_ZigZag_A_01.xy	P001	male	Working-age population (15-64 years)	69	12	ICU	non-ICU	4	Normal	8.61896e-05	0.000106012	6.23092e-05	0.000277004	0.000853982	0.000261385	9.57787e-05	0.0278817	0.000471509	0.000716071	0.000430242	9.06706e-05	0.00493901	0.0191289	0.000921823	0.00305747	0.00092556	0.00145405	0.00101275	0.00108769	0.00417963	0.00313502	0.000565952	0.000321915	0.00265692	0.0023802	0.000840807	0.00310106	0.0398238	0.00116785	0.00163938	0.00306412	0.000456816	0.0185745	0.00201711	0.00145593	0.00113265	0.000407508	0.00149982	0.0316632
20210408_Plate3_Horizontal_ZigZag_A_02.xy	P001	male	Working-age population (15-64 years)	119	15	ICU	non-ICU	-3	Normal	0.000307372	0.000188061	0.000192665	0.000288022	0.000988299	0.000263168	0.000154387	0.0161744	0.000631022	0.000519018	0.000640063	0.000101846	0.00723749	0.0150408	0.00149632	0.00350604	0.000941568	0.00176975	0.000804683	0.00163693	0.00587623	0.00335681	0.000809538	0.000430527	0.00316615	0.00425951	0.0011039	0.00272543	0.0716765	0.00130392	0.0016884	0.00453489	0.000412407	0.0141645	0.00141316	0.00281156	0.00163657	0.000679214	0.00218661	0.0418403
20210408_Plate3_Horizontal_ZigZag_A_03.xy	P001	male	Working-age population (15-64 years)	71	13	ICU	non-ICU	1	Normal	0.000494086	0.000376373	0.000194924	0.000523645	0.00148428	0.000432689	0.00017027	0.0334888	0.000782397	0.000960624	0.000890201	0.000165534	0.00697355	0.0225346	0.00142302	0.00409241	0.00128239	0.00258939	0.00146587	0.00185831	0.00565539	0.00388386	0.00112672	0.00050117	0.00465416	0.00328343	0.00123544	0.00351839	0.0422401	0.00149944	0.00207368	0.00408394	0.000635742	0.0172415	0.00225984	0.00214543	0.00131829	0.000624312	0.002004	0.0324385
20210408_Plate3_Horizontal_ZigZag_A_04.xy	P006	male	Working-age population (15-64 years)	94	10	ICU	non-ICU	-3	Overweight	0.0002413	0.000176171	0.000181139	0.000299511	0.000893148	0.000413596	0.000198612	0.015665	0.00105706	0.000463214	0.000587296	0.000126087	0.00748612	0.0262113	0.00225383	0.00263087	0.00123373	0.00193352	0.00101386	0.0019294	0.0130078	0.0045666	0.00098175	0.000668878	0.00328167	0.00391163	0.00138543	0.00297981	0.0743556	0.00177478	0.00126739	0.0046364	0.0005331	0.0209888	0.00110862	0.00200569	0.00119754	0.000672143	0.00230723	0.0337954
20210408_Plate3_Horizontal_ZigZag_A_05.xy	P001	male	Working-age population (15-64 years)	76	14	ICU	non-ICU	0	Normal	0.000315622	0.00024593	0.000143102	0.000372085	0.00122836	0.000340315	0.000160471	0.0287615	0.000588401	0.000780796	0.000752377	0.000116928	0.00680669	0.0194734	0.00126272	0.00409208	0.00112889	0.00225399	0.00123384	0.00176962	0.0051732	0.00356379	0.000875469	0.000410007	0.00442561	0.00337613	0.00123147	0.00309864	0.0447121	0.0012545	0.00188833	0.00417036	0.000533221	0.0156253	0.0020119	0.00193947	0.00132653	0.000557277	0.00194292	0.0328149
20210408_Plate3_Horizontal_ZigZag_A_06.xy	P007	male	Working-age population (15-64 years)	88	14	ICU	non-ICU	-3	Normal	0.000275406	0.00020397	0.000167577	0.000402546	0.00105165	0.000410749	0.00022167	0.0179512	0.00116148	0.000423287	0.00081332	0.000106985	0.00727505	0.0307188	0.0022118	0.00390937	0.00108168	0.00207433	0.000862911	0.00155233	0.0131298	0.00680507	0.000950463	0.000611786	0.00345313	0.00319724	0.00109341	0.00353952	0.0534702	0.00207357	0.00170482	0.00407138	0.000577252	0.0191499	0.00201247	0.00239178	0.00135741	0.000538429	0.00208221	0.0288738
20210408_Plate3_Horizontal_ZigZag_A_07.xy	P003	male	Elderly population (>64 years)	54	13	ICU	ICU	6	Overweight	0.000236487	0.000108974	0.00012334	0.00017354	0.00105802	0.000223617	0.000148026	0.00927895	0.000522038	0.000410597	0.00069487	8.36814e-05	0.0074565	0.0128627	0.00137107	0.0017138	0.000683769	0.00212987	0.00117427	0.00124137	0.00430522	0.00239087	0.000841543	0.000324879	0.00358296	0.00383866	0.000883562	0.00259127	0.0760481	0.00111784	0.00128742	0.00358929	0.000507293	0.0135518	0.00113758	0.00167319	0.0010449	0.000685185	0.00221262	0.034437
20210408_Plate3_Horizontal_ZigZag_A_08.xy	P009	male	Working-age population (15-64 years)	94	15	ICU	non-ICU	-3	Overweight	0.000506982	0.000250805	0.000247641	0.000444434	0.0015665	0.000413785	0.000263541	0.0152162	0.00096357	0.000513154	0.00119587	0.00013521	0.00925517	0.020431	0.00220668	0.00440101	0.00106397	0.00327432	0.00125437	0.00221458	0.00903011	0.00488754	0.00104837	0.000612612	0.0070971	0.00410427	0.00173788	0.00316054	0.0632201	0.00193657	0.00109035	0.00575638	0.000631381	0.0195896	0.00149516	0.00205452	0.00129315	0.000652433	0.00237413	0.0299378
20210408_Plate3_Horizontal_ZigZag_A_09.xy	P003	male	Elderly population (>64 years)	56	14	ICU	non-ICU	1	Overweight	0.000311819	0.000135784	0.000163499	0.000207805	0.00127558	0.00029353	0.000186345	0.0107298	0.000622808	0.000500688	0.000830194	9.17932e-05	0.00772029	0.0149798	0.00153715	0.00199442	0.000883772	0.00251497	0.00133985	0.0013939	0.00506079	0.00294081	0.000978564	0.000403045	0.00395495	0.00410588	0.000941799	0.0027911	0.0801066	0.00122483	0.00148091	0.00393322	0.000557018	0.0150161	0.00129985	0.0018254	0.00113414	0.000615791	0.00218613	0.0331851
20210408_Plate3_Horizontal_ZigZag_A_10.xy	P011	male	Working-age population (15-64 years)	83	14	ICU	non-ICU	-3	Overweight	0.000379662	0.000187703	0.000258539	0.000456512	0.0012111	0.000295742	0.000194404	0.0125272	0.00101377	0.000853121	0.000780737	9.43958e-05	0.010005	0.0130759	0.0019449	0.00329134	0.00144574	0.0022745	0.00111377	0.002379	0.00523093	0.00323414	0.00128979	0.000596398	0.00395892	0.00402656	0.00159238	0.00265024	0.0863073	0.00137208	0.00218577	0.00412752	0.000505876	0.011884	0.00152291	0.00309375	0.000915261	0.000743634	0.0023323	0.0253407
20210408_Plate3_Horizontal_ZigZag_A_11.xy	V017					visucon		-2		0.000379507	0.00014713	0.00023007	0.000202637	0.00115316	0.000353246	0.000259811	0.00576293	0.000899746	0.000563394	0.000942493	0.000134551	0.00850358	0.0166568	0.00212422	0.0021081	0.0012682	0.00229726	0.00105251	0.00223193	0.0100759	0.00477155	0.00128208	0.000611675	0.00330575	0.00412782	0.00144003	0.00285702	0.108126	0.00196955	0.00225755	0.00366175	0.000625458	0.0190752	0.00133079	0.0035529	0.000930644	0.000682435	0.00230633	0.0307898
20210408_Plate3_Horizontal_ZigZag_A_12.xy	P014	female	Working-age population (15-64 years)	103	18	ICU	non-ICU	-3	Normal	0.000949674	0.000334971	0.000346109	0.000302836	0.00201027	0.000641784	0.000403929	0.0140364	0.00107325	0.000560886	0.00161208	0.000265306	0.00856573	0.0280009	0.00268753	0.00563464	0.00134133	0.00382109	0.00151889	0.00238591	0.0169092	0.00982919	0.00129439	0.000901406	0.00513243	0.00436423	0.00163078	0.00336484	0.0706557	0.0032049	0.00200309	0.00546465	0.000745782	0.0227137	0.00171866	0.00323743	0.00158884	0.000476588	0.00220862	0.030827
20210408_Plate3_Horizontal_ZigZag_A_13.xy	P004	male	Elderly population (>64 years)	73	2	ICU	ICU	14	Overweight	0.000249984	8.33325e-05	0.000171348	0.000130023	0.000759	0.000129554	8.88392e-05	0.00619795	0.000370742	0.000661538	0.000368804	5.83775e-05	0.00906912	0.00377119	0.00103243	0.00145287	0.000624789	0.000889754	0.00104291	0.00156506	0.00100841	0.00143655	0.000872729	0.000225278	0.00130757	0.00324215	0.000929472	0.00171281	0.0710387	0.000611677	0.000932716	0.00386438	0.000427159	0.00791153	0.00147645	0.00101735	0.000779059	0.000668184	0.0022292	0.0182799
20210408_Plate3_Horizontal_ZigZag_A_14.xy	P018	male	Working-age population (15-64 years)	81	10	ICU	non-ICU	-3	Overweight	0.000439389	0.000214931	0.000210599	0.000304261	0.00145053	0.000384944	0.000259343	0.0145621	0.00077619	0.000664881	0.00099479	0.00015761	0.00928546	0.0220998	0.00165973	0.00437636	0.0013059	0.0026996	0.00132572	0.00279088	0.00837189	0.00668781	0.00129493	0.000642045	0.00375299	0.00356659	0.00218468	0.00421822	0.0705764	0.0019597	0.00255499	0.00395424	0.000672666	0.0199728	0.0019906	0.00296306	0.000847161	0.000749632	0.00227509	0.0204155
20210408_Plate3_Horizontal_ZigZag_A_15.xy	P007	male	Working-age population (15-64 years)	43	11	ICU	non-ICU	1	Normal	0.000300658	0.000296393	0.000196595	0.000427473	0.00119133	0.000487873	0.000213895	0.0196979	0.0012447	0.000471195	0.000827961	0.000134745	0.00708756	0.0336359	0.00243891	0.00246799	0.00103649	0.00220279	0.00136018	0.00150903	0.0127332	0.00463178	0.00111843	0.000601712	0.00362455	0.00309416	0.000936275	0.00374533	0.0460431	0.00162877	0.00172746	0.0037244	0.000563648	0.0196937	0.00159411	0.0021048	0.00112054	0.000582068	0.00196758	0.0232077
20210408_Plate3_Horizontal_ZigZag_A_17.xy	P007	male	Working-age population (15-64 years)	45	12	ICU	non-ICU	1	Normal	0.000337792	0.000281197	0.000210592	0.00043503	0.00119959	0.000460956	0.000186009	0.01889	0.00120584	0.00046249	0.000904725	0.000124248	0.00728419	0.0326554	0.00226867	0.00259366	0.00103149	0.00244295	0.00128467	0.00157436	0.0129242	0.00484744	0.00114332	0.000577327	0.00418812	0.00349871	0.00102176	0.00363347	0.0489157	0.0016605	0.00176372	0.0038929	0.000594881	0.0187242	0.00159645	0.002241	0.00111793	0.000592057	0.001988	0.0240018
20210408_Plate3_Horizontal_ZigZag_A_19.xy	P007	male	Working-age population (15-64 years)	47	13	ICU	non-ICU	1	Normal	0.000357672	0.000273498	0.000204157	0.000449506	0.00130338	0.000450839	0.000201807	0.0193108	0.00124863	0.00047418	0.000921581	0.000123422	0.00719189	0.0338058	0.0022305	0.00272138	0.00101213	0.00249273	0.00126888	0.00151995	0.0131531	0.00503309	0.000970389	0.000548031	0.00460556	0.00320553	0.00109033	0.00350205	0.0489689	0.00170729	0.00161224	0.00383112	0.000524294	0.0183146	0.00158798	0.00217374	0.0011614	0.000481606	0.00191201	0.023956
20210408_Plate3_Horizontal_ZigZag_B_02.xy	P050	female	Working-age population (15-64 years)	11	0	non-ICU	non-ICU	5	Obese	0.000321226	0.000161203	0.000194272	0.000349782	0.00095855	0.000305993	0.000164166	0.00743934	0.00128829	0.00040139	0.000806812	0.000106619	0.0106681	0.0201679	0.00208032	0.00273718	0.00100976	0.00248355	0.000894716	0.00203135	0.00949472	0.0047145	0.00105774	0.000534279	0.00367617	0.00419619	0.00152434	0.00298729	0.0569345	0.00157099	0.000926338	0.00384581	0.000525181	0.0119911	0.00114645	0.00145195	0.00116756	0.000946881	0.00309799	0.0347992
20210408_Plate3_Horizontal_ZigZag_B_03.xy	V039					visucon		-2		0.000240959	0.000111388	0.000191193	0.000128193	0.000943743	0.000274878	0.000170834	0.00421102	0.000659008	0.00032575	0.000830094	0.000105407	0.00851095	0.0128942	0.00182217	0.00183515	0.000811931	0.00215293	0.000923101	0.00189744	0.00837749	0.00390347	0.0010338	0.000463032	0.00403257	0.00438629	0.00139951	0.00236878	0.0892745	0.00170722	0.00128475	0.00397403	0.000543786	0.0161677	0.00108453	0.00208219	0.00107039	0.000729696	0.00221964	0.033352
20210408_Plate3_Horizontal_ZigZag_B_06.xy	P050	female	Working-age population (15-64 years)	15	2	non-ICU	non-ICU	4	Obese	0.000760384	0.000340307	0.000370006	0.000559932	0.00190868	0.000551901	0.000243039	0.00887415	0.00209564	0.000544179	0.00167649	0.000159	0.00901681	0.0323718	0.003577	0.00345422	0.00139165	0.00467089	0.00140027	0.00234429	0.0195089	0.00758414	0.00102996	0.000922995	0.00744719	0.00337068	0.0023738	0.00405697	0.0586687	0.00263003	0.00115507	0.00441879	0.000672683	0.019143	0.00133634	0.00242079	0.00131954	0.000379505	0.00275881	0.0278159
20210408_Plate3_Horizontal_ZigZag_B_07.xy	V040					visucon		-2		0.000501275	0.000157009	0.000260437	0.000163409	0.00117218	0.00031109	0.000215442	0.00500049	0.000779827	0.000393089	0.0010584	0.00012717	0.00938572	0.0153815	0.00204919	0.00227619	0.000946829	0.00252341	0.00108199	0.00226033	0.00991353	0.00488669	0.0011143	0.000552963	0.00473833	0.00424927	0.00165087	0.00272001	0.0951644	0.00192651	0.00129371	0.00436912	0.000565077	0.0166276	0.0011777	0.00229469	0.00117504	0.000602325	0.00243369	0.033683
20210408_Plate3_Horizontal_ZigZag_B_09.xy	V041					visucon		-2		0.000460608	0.000147771	0.000264933	0.000163304	0.00119674	0.00030564	0.000211944	0.00509135	0.000792204	0.000360155	0.00106535	0.000143724	0.00877209	0.0155693	0.00200995	0.00226412	0.000965564	0.00271246	0.00100283	0.00217896	0.0101082	0.0049166	0.00102675	0.000507251	0.00509276	0.00439006	0.00167374	0.00268322	0.0956575	0.00186295	0.00119502	0.0042514	0.000572213	0.016767	0.00116257	0.00229657	0.00112252	0.000685455	0.00237864	0.034261
20210408_Plate3_Horizontal_ZigZag_B_10.xy	P051	male	Elderly population (>64 years)	14	0	non-ICU	non-ICU	7		0.000945632	0.000189047	0.000319655	0.000187704	0.00151323	0.000332116	0.000247149	0.00559071	0.000738898	0.000422418	0.00157257	0.000149394	0.011197	0.0138965	0.0018816	0.00369029	0.0009035	0.00368436	0.00125447	0.00354391	0.00793346	0.00631612	0.00103724	0.000543097	0.00779313	0.00418618	0.0032712	0.00263849	0.0654287	0.00186408	0.000989241	0.00451348	0.000496321	0.0125056	0.00137955	0.00167163	0.00127344	0.000723106	0.00290553	0.0359211
20210408_Plate3_Horizontal_ZigZag_B_12.xy	P051	male	Elderly population (>64 years)	18	1	non-ICU	non-ICU	2		0.000810164	0.000199301	0.000331811	0.000176796	0.00148414	0.000377956	0.000255008	0.00505323	0.000744527	0.00035002	0.00145605	0.00013185	0.00940601	0.0132602	0.00228179	0.00325428	0.000811664	0.00322829	0.0014074	0.00316877	0.00838003	0.00616715	0.000792485	0.000512031	0.00658368	0.00563579	0.00348743	0.00247153	0.0797736	0.00212176	0.000852877	0.00461812	0.000513392	0.0150013	0.00109742	0.00161036	0.00208115	0.000421476	0.00248424	0.0480206
20210408_Plate3_Horizontal_ZigZag_B_14.xy	P052	male	Working-age population (15-64 years)	11	0	non-ICU	non-ICU	6		0.000398454	0.000153459	0.000298402	0.000158313	0.00110562	0.00028911	0.000141853	0.00444431	0.000689224	0.000378859	0.000722614	9.60856e-05	0.0123346	0.0115547	0.00164375	0.00140355	0.000689102	0.00197688	0.0013157	0.00171941	0.00539032	0.00270317	0.00101048	0.000376918	0.00356576	0.00385617	0.00115402	0.00223846	0.0788064	0.00118145	0.000950456	0.00421294	0.000499029	0.0118888	0.000928438	0.00149859	0.000940864	0.000691345	0.00303571	0.03336
20210408_Plate3_Horizontal_ZigZag_B_15.xy	V042					visucon		-2		0.000606074	0.00017975	0.000296507	0.000215502	0.00135393	0.000404355	0.000226984	0.00577419	0.000942012	0.000416564	0.00116959	0.000130828	0.0100632	0.0170094	0.00218671	0.00249288	0.000981055	0.00265815	0.00118245	0.00228306	0.0104477	0.00524864	0.00107054	0.000547599	0.00471064	0.00427249	0.00169022	0.00290166	0.095294	0.00201619	0.00125398	0.00463594	0.000598428	0.0171838	0.00123114	0.00228347	0.00119959	0.000550744	0.00242812	0.034871
20210408_Plate3_Horizontal_ZigZag_B_17.xy	V043					visucon		-2		0.000793615	0.00024572	0.000389152	0.000238134	0.00171245	0.000432007	0.000298092	0.00625434	0.00098826	0.000514608	0.00140274	0.000151152	0.0100649	0.0176659	0.00242328	0.00286569	0.0012044	0.0032564	0.00139022	0.00281284	0.0115969	0.00605478	0.00141533	0.000648041	0.00523725	0.00546393	0.00194209	0.00305067	0.0983965	0.00228774	0.00164884	0.00535857	0.000658807	0.0171607	0.00135604	0.00269485	0.00139537	0.000774337	0.00236879	0.036968
20210408_Plate3_Horizontal_ZigZag_B_18.xy	P052	male	Working-age population (15-64 years)	15	2	non-ICU	non-ICU	2		0.000672548	0.00026938	0.000436717	0.000263527	0.00167679	0.000502324	0.000237306	0.00666102	0.00104004	0.000523722	0.00112842	0.000119573	0.0111631	0.0184619	0.00238978	0.00181006	0.0010246	0.002591	0.00207101	0.00206934	0.00911917	0.00391923	0.0010404	0.000577538	0.00477087	0.00430021	0.00154292	0.00309484	0.0963519	0.00160036	0.00137581	0.00467025	0.000685952	0.0191246	0.00103286	0.00236418	0.00108402	0.000581644	0.00285792	0.0308927
20210408_Plate3_Horizontal_ZigZag_B_20.xy	V053					visucon		-2		0.000734739	0.000275319	0.000399888	0.000283166	0.00182984	0.000537577	0.000261915	0.00568167	0.00112368	0.000399929	0.00163935	0.000119075	0.0103276	0.0196275	0.00287758	0.00258342	0.000945858	0.00382682	0.00126347	0.00209008	0.0152598	0.00646925	0.000729262	0.000593829	0.00858088	0.00393919	0.00196552	0.00346678	0.0890595	0.00326683	0.000938605	0.00514566	0.000683551	0.0204813	0.00130579	0.00262718	0.00117835	0.00021747	0.00257822	0.0330808
20210408_Plate3_Horizontal_ZigZag_B_21.xy	V044					visucon		-2		0.000422917	0.000140298	0.000224377	0.000172998	0.00130157	0.000321254	0.000226798	0.00601329	0.00084171	0.000378513	0.000974749	9.82984e-05	0.00990143	0.0163335	0.0022614	0.00240862	0.000942583	0.00236067	0.00104912	0.00235635	0.0098098	0.00485356	0.00115537	0.000580608	0.00371432	0.00456848	0.00169892	0.00271185	0.0978061	0.00191651	0.00120175	0.00473396	0.000678457	0.017506	0.0011588	0.00222941	0.00133011	0.000797471	0.0026764	0.0377614
20210408_Plate3_Horizontal_ZigZag_B_22.xy	P053	female	Working-age population (15-64 years)	12	1	non-ICU	non-ICU	4	Normal	0.000775003	0.000269969	0.000373704	0.000384511	0.00153151	0.000396409	0.000244388	0.00626912	0.00109087	0.000650543	0.00108871	0.00014793	0.0118655	0.0139494	0.00197012	0.00342715	0.00126652	0.00297744	0.00152669	0.00259647	0.00740902	0.00489383	0.000907451	0.000586458	0.00557666	0.0030747	0.00212403	0.00278735	0.0463284	0.00171271	0.00123821	0.00543094	0.000479636	0.0125009	0.00125956	0.00235583	0.00131482	0.00057337	0.00319094	0.0238578
20210408_Plate3_Horizontal_ZigZag_B_23.xy	V045					visucon		-2		0.000334693	0.000143727	0.000237811	0.000164611	0.00115523	0.000350027	0.000192223	0.0047443	0.000785225	0.000351083	0.000978426	0.000116752	0.009758	0.0146328	0.00202801	0.00209682	0.000862835	0.00243121	0.00105935	0.00206506	0.00949428	0.00443321	0.00110218	0.000524609	0.00470277	0.00407724	0.0015676	0.00275704	0.0946294	0.00196541	0.00117348	0.00450583	0.000558569	0.0169002	0.00111403	0.00214016	0.00105396	0.000596854	0.00235423	0.0346947
20210408_Plate3_Horizontal_ZigZag_B_24.xy	P053	female	Working-age population (15-64 years)	16	2	non-ICU	non-ICU	0	Normal	0.0007802	0.000315519	0.000429368	0.000470934	0.00181249	0.000534419	0.000289724	0.00674438	0.00126963	0.000684696	0.00132435	0.000159214	0.0115241	0.0155635	0.00255848	0.00351411	0.00151807	0.00345698	0.00205182	0.0024395	0.00911866	0.00555397	0.00104433	0.000862588	0.00691196	0.00332695	0.00214662	0.00336313	0.0580285	0.00221865	0.00144176	0.00568122	0.000619796	0.0162241	0.0012974	0.00292413	0.00137342	0.000244047	0.00271848	0.0234603
20210408_Plate3_Horizontal_ZigZag_C_01.xy	P008	female	Elderly population (>64 years)	64	13	ICU	ICU	9	Obese	0.000242967	0.000178588	0.000167983	0.000289554	0.000923736	0.000225043	0.000114131	0.0159184	0.000587232	0.000544086	0.00052159	0.000106253	0.00760156	0.0132822	0.00121947	0.00340645	0.000774405	0.00178118	0.00096992	0.00125456	0.00355269	0.00284883	0.000897219	0.000368032	0.00336468	0.00323597	0.000801607	0.00201436	0.0629349	0.000965517	0.00108017	0.00307257	0.000415353	0.00853867	0.0013999	0.00136124	0.0007063	0.000651973	0.00190382	0.0196478
20210408_Plate3_Horizontal_ZigZag_C_02.xy	P033	male	Elderly population (>64 years)	27	6	ICU	ICU	9	Overweight	0.000637822	0.000148164	0.000192744	0.00024344	0.00201233	0.000309925	0.000219615	0.00495894	0.000740784	0.000427898	0.00134428	0.000142202	0.0083813	0.0119308	0.00134319	0.00156987	0.00076553	0.00366973	0.00224	0.00142043	0.00570418	0.00343687	0.000858406	0.000338439	0.00536922	0.00335275	0.00113226	0.00252042	0.0390096	0.00136283	0.00127602	0.00380415	0.000716397	0.0203564	0.00189825	0.00185245	0.000966793	0.000657295	0.00212403	0.0276023
20210408_Plate3_Horizontal_ZigZag_C_03.xy	P008	female	Elderly population (>64 years)	66	14	ICU	non-ICU	7	Obese	0.000251126	0.000161739	0.00015877	0.000309734	0.00095643	0.000198658	8.74384e-05	0.0148797	0.000593757	0.000534087	0.000518167	7.51834e-05	0.00675022	0.0123108	0.00119031	0.00320881	0.000677036	0.00172454	0.000830848	0.00096567	0.00336089	0.00258373	0.000554291	0.000275428	0.00358781	0.00235351	0.000788571	0.00175083	0.0601551	0.00098149	0.00103749	0.00266326	0.000330778	0.00807373	0.00135258	0.00133132	0.000608486	0.000398058	0.00155726	0.0195988
20210408_Plate3_Horizontal_ZigZag_C_04.xy	P033	male	Elderly population (>64 years)	29	7	ICU	ICU	9	Overweight	0.000619229	0.00014516	0.000192829	0.000246386	0.00208252	0.000334867	0.00025905	0.00531991	0.000785412	0.00049935	0.00153726	0.000155615	0.00777947	0.0135748	0.00140429	0.00150221	0.000848324	0.00420066	0.00221094	0.00149852	0.00647753	0.00359042	0.000981118	0.000414816	0.00446291	0.00341428	0.00107306	0.00262817	0.0405262	0.00131648	0.00139094	0.00359573	0.000755336	0.0231529	0.00171518	0.00184836	0.000918363	0.000662247	0.00216456	0.0239736
20210408_Plate3_Horizontal_ZigZag_C_05.xy	P008	female	Elderly population (>64 years)	73	15	ICU	non-ICU	3	Obese	0.000352355	0.000214232	0.000228732	0.000389827	0.00118198	0.000230415	0.000143828	0.0154782	0.000720347	0.000707497	0.000795567	0.000121494	0.0072167	0.0127945	0.00134403	0.00373761	0.00101684	0.00228179	0.00103664	0.00148418	0.00389296	0.00316104	0.0010724	0.000413387	0.00402084	0.00371412	0.000929799	0.00188668	0.0650325	0.000994106	0.00137705	0.00286558	0.000425967	0.00742938	0.00140462	0.0016816	0.000645466	0.000661272	0.00198153	0.0195558
20210408_Plate3_Horizontal_ZigZag_C_06.xy	C002	female	Working-age population (15-64 years)		2	control	non-ICU	-1		0.000283757	0.000108406	0.000165311	0.000168394	0.000877509	0.00027438	0.00018859	0.00612742	0.000694922	0.000371434	0.000772714	0.000105361	0.00822886	0.013865	0.00180095	0.00283398	0.000969158	0.00214721	0.000984491	0.00191125	0.00688895	0.00486129	0.000837767	0.000507836	0.0040891	0.00381913	0.00150899	0.0023919	0.0824768	0.00194147	0.00135165	0.00460431	0.000466886	0.0172042	0.00108868	0.00235063	0.00116144	0.000508472	0.00201426	0.0300555
20210408_Plate3_Horizontal_ZigZag_C_07.xy	P008	female	Elderly population (>64 years)	75	16	ICU	non-ICU	2	Obese	0.000245971	0.000143652	0.000155516	0.000307962	0.0010648	0.00019257	0.000116737	0.0138541	0.000637346	0.000545254	0.000623846	0.000105736	0.00668345	0.0117439	0.00134403	0.00329801	0.000782431	0.00209421	0.000910951	0.00123115	0.00349858	0.00264046	0.000892395	0.000332359	0.00385729	0.00342132	0.000850399	0.00174049	0.065434	0.00101715	0.00124425	0.00270327	0.000376193	0.00743328	0.00126932	0.00153501	0.000612749	0.000642239	0.00163544	0.0206845
20210408_Plate3_Horizontal_ZigZag_C_08.xy	C001	male	Working-age population (15-64 years)		0	control	non-ICU	-1		0.000623453	0.000169862	0.0002998	0.000324861	0.00164487	0.000423681	0.000270246	0.0051103	0.00129063	0.000745995	0.00146358	0.000141178	0.00995292	0.0152296	0.00314027	0.00418146	0.0018796	0.00312106	0.00130873	0.00276314	0.0122839	0.00876119	0.00142811	0.00105239	0.00643987	0.00505184	0.00180406	0.00269678	0.0836951	0.00294857	0.00196787	0.00566099	0.000749322	0.0188634	0.00132286	0.00634078	0.00118854	0.000662074	0.00246564	0.0344823
20210408_Plate3_Horizontal_ZigZag_C_09.xy	P008	female	Elderly population (>64 years)	78	17	ICU	non-ICU	2	Obese	0.000232488	0.000146037	0.000167643	0.000289879	0.00107145	0.000203157	0.000140382	0.0127148	0.000652592	0.000544336	0.000716325	8.54159e-05	0.00703531	0.0115656	0.00140309	0.00311688	0.000834253	0.00224443	0.00096451	0.00136947	0.00350241	0.00263726	0.00101403	0.000399229	0.00397873	0.00364241	0.000895603	0.00177635	0.0663125	0.000979807	0.00131654	0.00289179	0.000422548	0.00733923	0.00121577	0.0015587	0.000611434	0.000643291	0.00183855	0.0198864
20210408_Plate3_Horizontal_ZigZag_C_10.xy	C001	male	Working-age population (15-64 years)		1	control	non-ICU	-1		0.000614341	0.000171749	0.000294692	0.000308328	0.00154533	0.000379439	0.000287995	0.00511087	0.00130704	0.000726254	0.00148908	0.000149623	0.00947993	0.0154912	0.00317078	0.00395627	0.00181235	0.00309896	0.00134581	0.00255347	0.0127537	0.00893753	0.00141736	0.000956146	0.00628346	0.00486818	0.00179625	0.00262467	0.0876228	0.00289726	0.00195279	0.00535267	0.000684894	0.0197286	0.00128038	0.00540158	0.00128629	0.000705852	0.00234671	0.0345837
20210408_Plate3_Horizontal_ZigZag_C_11.xy	P009	male	Working-age population (15-64 years)	51	13	ICU	non-ICU	1	Overweight	0.000726547	0.000313097	0.000304377	0.000534584	0.00192624	0.000451812	0.000256623	0.019171	0.00103878	0.000706657	0.00136872	0.000174255	0.00842388	0.0226141	0.00196084	0.00325179	0.00107289	0.00413104	0.00218527	0.00195668	0.00848845	0.00390469	0.00129434	0.000531834	0.00626419	0.00410228	0.00137613	0.00351004	0.0599828	0.00148537	0.00158625	0.00432396	0.000848529	0.0234138	0.001791	0.00186491	0.0010269	0.0007056	0.00207964	0.0265925
20210408_Plate3_Horizontal_ZigZag_C_12.xy	C002	female	Working-age population (15-64 years)		0	control	non-ICU	-1		0.000454354	0.000186825	0.000240047	0.00024133	0.00120801	0.000326682	0.000258748	0.00790552	0.000871601	0.00059914	0.00100309	0.000144321	0.00888175	0.0178853	0.00208359	0.00337391	0.00135886	0.00277092	0.00108819	0.00227781	0.0087579	0.00591469	0.00118344	0.000701895	0.00462159	0.00433096	0.00171227	0.00279704	0.0850298	0.00224062	0.00212903	0.00454394	0.000549465	0.0164944	0.00121599	0.00314717	0.00100961	0.000720617	0.00219279	0.0275962
20210408_Plate3_Horizontal_ZigZag_C_13.xy	P009	male	Working-age population (15-64 years)	53	14	ICU	non-ICU	0	Overweight	0.000502435	0.000254419	0.000240727	0.000406127	0.00145008	0.000358181	0.000218129	0.0158439	0.000839565	0.000575016	0.000982905	0.000133257	0.00870204	0.0184578	0.00178597	0.00303426	0.000906378	0.00295005	0.00194972	0.00178705	0.00702646	0.0033083	0.00116974	0.000473089	0.00484732	0.00433431	0.00130616	0.00320307	0.0616875	0.00129174	0.00137502	0.00468469	0.000732052	0.0204438	0.00156736	0.00177725	0.00103015	0.000693109	0.00212179	0.0287588
20210408_Plate3_Horizontal_ZigZag_C_14.xy	C002	female	Working-age population (15-64 years)		1	control	non-ICU	-1		0.000437825	0.000152834	0.000224373	0.000241117	0.00109936	0.000313481	0.000259982	0.00792263	0.00077635	0.000574358	0.000862211	0.00016186	0.00950848	0.0160956	0.00195713	0.00365326	0.00121288	0.00227648	0.00120844	0.00242539	0.00735736	0.00559651	0.00124953	0.000672566	0.00355037	0.00465056	0.0015921	0.00277186	0.0839979	0.00196556	0.00193339	0.00489578	0.000555876	0.0165872	0.00132317	0.00271354	0.00112116	0.000739912	0.00226706	0.0300147
20210408_Plate3_Horizontal_ZigZag_C_15.xy	P011	male	Working-age population (15-64 years)	52	12	ICU	non-ICU	0	Overweight	0.000460592	0.00021804	0.000235845	0.000464527	0.00121643	0.00027029	0.000146425	0.0141318	0.000888969	0.000987637	0.00084348	0.000101807	0.00865157	0.0128254	0.00177499	0.00292739	0.00138062	0.00227836	0.00121498	0.00226898	0.0043863	0.00303786	0.00110694	0.000524866	0.00400401	0.00315943	0.00159966	0.00268396	0.0737436	0.00123257	0.00213601	0.00338098	0.00052199	0.0129195	0.0017897	0.00239847	0.000745456	0.000537792	0.00203291	0.0196374
20210408_Plate3_Horizontal_ZigZag_C_16.xy	C003	female	Working-age population (15-64 years)		0	control	non-ICU	-1		0.000996349	0.000285925	0.00037378	0.000549305	0.00173463	0.000519299	0.000407606	0.009055	0.00164197	0.000809271	0.0016389	0.000287986	0.010474	0.022383	0.00285216	0.00399485	0.00177314	0.00426402	0.00142085	0.00333309	0.0120178	0.00769444	0.00160315	0.000987656	0.00655257	0.00523069	0.00246075	0.0028413	0.0774259	0.00289997	0.0021799	0.00581071	0.000603545	0.0174459	0.00140291	0.00369444	0.00127729	0.000676975	0.00255535	0.0333872
20210408_Plate3_Horizontal_ZigZag_C_17.xy	P011	male	Working-age population (15-64 years)	54	13	ICU	non-ICU	0	Overweight	0.000300972	0.000165159	0.000185596	0.000393617	0.000998959	0.000232066	0.000149628	0.0133785	0.000811202	0.000956111	0.000731948	8.9593e-05	0.00809591	0.012175	0.00164119	0.00279358	0.00138542	0.00202363	0.00112274	0.002157	0.00406192	0.00293286	0.00120755	0.0005608	0.00340773	0.00352443	0.0015754	0.00268678	0.07486	0.00117206	0.00231227	0.00327142	0.000477445	0.0132295	0.00172682	0.0024972	0.00068917	0.000616456	0.00188218	0.0195258
20210408_Plate3_Horizontal_ZigZag_C_18.xy	C003	female	Working-age population (15-64 years)		1	control	non-ICU	-1		0.000795661	0.000217804	0.000312558	0.000464382	0.00146974	0.000402353	0.000329699	0.00856399	0.001446	0.000604536	0.00132009	0.000195723	0.0102505	0.0212265	0.00272772	0.00389942	0.00149337	0.00343733	0.00118637	0.00295424	0.0105943	0.0071821	0.00123659	0.00083065	0.00579384	0.00465013	0.00234931	0.00254149	0.079015	0.00266498	0.00186676	0.00549233	0.000591613	0.0172311	0.00132995	0.00335642	0.00131778	0.000572529	0.00239641	0.0353893
20210408_Plate3_Horizontal_ZigZag_C_20.xy	C003	female	Working-age population (15-64 years)		2	control	non-ICU	-1		0.000875517	0.000228439	0.000358506	0.000507627	0.00158974	0.000446802	0.000339862	0.00856868	0.00144243	0.000611902	0.00142757	0.000218617	0.0101798	0.0211546	0.0029857	0.00379599	0.00152133	0.0036236	0.00126296	0.00302543	0.0111744	0.00725367	0.00127848	0.000980366	0.00614062	0.00458051	0.00246942	0.00268197	0.0829394	0.00282725	0.00170019	0.00561558	0.000565678	0.0177144	0.00126514	0.00354189	0.00137617	0.000524916	0.00239252	0.0353457
20210408_Plate3_Horizontal_ZigZag_C_22.xy	C003	female	Working-age population (15-64 years)		3	control	non-ICU	-1		0.000779482	0.000235254	0.000343922	0.00047347	0.00152878	0.000420219	0.000326945	0.00818697	0.00144222	0.000602693	0.00139121	0.00020753	0.0102924	0.0207364	0.00323721	0.00381231	0.00159389	0.00358379	0.00130177	0.00293946	0.0109255	0.00716908	0.00139737	0.00105226	0.00596376	0.00450894	0.00231324	0.00260941	0.079391	0.00278241	0.00192274	0.00557649	0.00062701	0.017284	0.00129381	0.00340253	0.00134175	0.000602316	0.00248631	0.0342798
20210408_Plate3_Horizontal_ZigZag_C_23.xy	V018					visucon		-2		0.000520831	0.000170373	0.000281342	0.000218818	0.0013544	0.000387541	0.000273794	0.00613644	0.000949176	0.00056555	0.00116343	0.000145209	0.00944252	0.0191287	0.00243102	0.00250195	0.00136924	0.00279648	0.00123151	0.00250014	0.0125924	0.00548064	0.00137183	0.000733202	0.00462573	0.0042761	0.0016703	0.00317339	0.103886	0.00230037	0.00224657	0.00425726	0.000707315	0.0196022	0.0013772	0.00356168	0.00096665	0.000651852	0.00235458	0.0296389
20210408_Plate3_Horizontal_ZigZag_C_24.xy	C003	female	Working-age population (15-64 years)		4	control	non-ICU	-1		0.000699309	0.000219405	0.000320613	0.000490629	0.00141736	0.000412082	0.00030017	0.00812415	0.00136967	0.000576065	0.0012459	0.000216929	0.010457	0.020124	0.0026286	0.00374659	0.00138278	0.00306846	0.00123305	0.00274295	0.0101711	0.00710028	0.00111972	0.000809814	0.00537102	0.00450916	0.00220686	0.00262953	0.0783354	0.00284329	0.00167878	0.00573276	0.000607459	0.0172373	0.00126857	0.00328537	0.00138841	0.000527299	0.00246177	0.0380914
20210408_Plate3_Horizontal_ZigZag_D_02.xy	P053	female	Working-age population (15-64 years)	18	3	non-ICU	non-ICU	5	Normal	0.000915947	0.000267941	0.000379435	0.000360938	0.00211966	0.000431118	0.000297385	0.00671409	0.00116401	0.000596385	0.00150931	0.000166874	0.0100378	0.016758	0.00276059	0.00327405	0.0012656	0.00452874	0.0018806	0.00267135	0.00954531	0.00515272	0.00115905	0.000801406	0.00910771	0.00417315	0.00243679	0.0031293	0.0798946	0.002081	0.00137516	0.00553577	0.000667594	0.0164816	0.00120933	0.00276029	0.0011789	0.000467948	0.00268666	0.0225614
20210408_Plate3_Horizontal_ZigZag_D_08.xy	P054	female	Elderly population (>64 years)		0	ICU	ICU	10	Obese	0.000846522	0.000259663	0.000390507	0.000348612	0.00158824	0.000449854	0.000278157	0.00534544	0.00157793	0.000471427	0.00107885	0.000105087	0.0106733	0.0176165	0.00309479	0.00251452	0.00111501	0.00290736	0.0011893	0.00367742	0.0111288	0.00605408	0.00102586	0.000614133	0.00436394	0.00383552	0.00359512	0.00307582	0.0584888	0.00200847	0.0012167	0.00491618	0.000613664	0.0150107	0.00139456	0.00251422	0.00143514	0.000482474	0.00273149	0.0359563
20210408_Plate3_Horizontal_ZigZag_D_10.xy	P054	female	Elderly population (>64 years)		1	ICU	ICU	10	Obese	0.000536627	0.000174582	0.000306634	0.000294963	0.00127439	0.000340368	0.000234033	0.00472791	0.00125779	0.000411639	0.000851404	0.000106474	0.00945648	0.0138339	0.00243056	0.00205708	0.000895405	0.00225439	0.00133112	0.00337771	0.00789003	0.00449183	0.000897707	0.000450136	0.0037074	0.00540322	0.00318197	0.00263717	0.0706304	0.00146956	0.00108455	0.00438594	0.000592022	0.0143529	0.00118516	0.00232411	0.00175005	0.000655676	0.00234049	0.0497547
20210408_Plate3_Horizontal_ZigZag_D_12.xy	P054	female	Elderly population (>64 years)		2	ICU	ICU	10	Obese	0.000886931	0.000222514	0.000466535	0.000339457	0.0017134	0.000430727	0.000317373	0.004718	0.00137593	0.000520884	0.00110315	0.000148541	0.0101922	0.0129408	0.0025658	0.00214021	0.000951444	0.00267614	0.00181982	0.00384086	0.00791555	0.00447572	0.00100312	0.000511282	0.00462761	0.00602602	0.00365498	0.00276257	0.0744993	0.00150821	0.000903144	0.00508082	0.000628385	0.0144888	0.00119452	0.00238131	0.00223987	0.000487052	0.00273708	0.0520896
20210408_Plate3_Horizontal_ZigZag_D_13.xy	V046					visucon		-2		0.000414841	0.000158856	0.000250256	0.000196503	0.00107622	0.000332519	0.000221704	0.00626214	0.000826829	0.000424963	0.000934387	0.000135362	0.0102084	0.0161651	0.00198371	0.00254919	0.000978998	0.00201062	0.00119237	0.00238558	0.0093785	0.00506292	0.00125092	0.000522264	0.00332081	0.00443837	0.00149693	0.00289423	0.0888736	0.00180577	0.00128886	0.0042816	0.000601862	0.0163207	0.00122886	0.00218062	0.0011707	0.00072307	0.00240372	0.034444
20210408_Plate3_Horizontal_ZigZag_D_14.xy	P054	female	Elderly population (>64 years)		3	ICU	ICU	14	Obese	0.000498713	0.00011214	0.00033599	0.000197754	0.00138424	0.000256659	0.000186425	0.00297391	0.000889451	0.000312988	0.000912228	0.000102526	0.00974553	0.00784413	0.00194672	0.00110586	0.000579891	0.00215733	0.00137615	0.00284576	0.00445276	0.00238733	0.000929629	0.000348112	0.00381569	0.00530769	0.00247981	0.00176691	0.079303	0.00112688	0.000710106	0.00389259	0.000446082	0.00930754	0.00088412	0.00143455	0.00172856	0.000568344	0.00254826	0.0516781
20210408_Plate3_Horizontal_ZigZag_D_16.xy	P054	female	Elderly population (>64 years)		4	ICU	ICU	15	Obese	0.000604434	0.00012586	0.000295788	0.00019581	0.00151275	0.000211675	0.000162665	0.00342859	0.000764192	0.000274158	0.00101313	0.000102332	0.0102527	0.0074712	0.00181526	0.00082569	0.000514602	0.00280385	0.00120331	0.00253524	0.00386556	0.00199948	0.000862687	0.000304247	0.0052929	0.00439985	0.0023554	0.00176265	0.0744855	0.000910244	0.000560843	0.00376953	0.000430292	0.00811355	0.000828384	0.00132891	0.00118231	0.000559439	0.00266837	0.0383011
20210408_Plate3_Horizontal_ZigZag_D_17.xy	P035	male	Elderly population (>64 years)	20	0	non-ICU	non-ICU	5	Normal	0.000502363	0.000290736	0.000272646	0.000516577	0.000961663	0.000344139	0.000186905	0.0188138	0.00112917	0.00076992	0.000788609	0.000147334	0.00981473	0.0191061	0.0022043	0.00555329	0.00148858	0.0022646	0.00155115	0.00204815	0.00547411	0.00658653	0.00114295	0.000635917	0.00339375	0.00382752	0.00139465	0.00410735	0.0864588	0.0018774	0.00192861	0.00529564	0.000636703	0.0171757	0.00245114	0.00281327	0.00130593	0.000535629	0.00232669	0.0234888
20210408_Plate3_Horizontal_ZigZag_D_18.xy	P054	female	Elderly population (>64 years)		5	ICU	ICU	12	Obese	0.000498253	0.000112965	0.000244504	0.000189993	0.00128	0.000199303	0.000144971	0.00364497	0.000646649	0.000260954	0.000801079	0.000104949	0.0104186	0.00651096	0.00140019	0.000708781	0.000412976	0.00206147	0.00112672	0.0020737	0.00291963	0.00162108	0.000751711	0.000271775	0.00383576	0.00350473	0.00197902	0.00170212	0.0571121	0.000753536	0.000499259	0.00352582	0.000377185	0.00698118	0.000812545	0.00107811	0.00105366	0.000573045	0.00278653	0.0327259
20210408_Plate3_Horizontal_ZigZag_D_19.xy	P035	male	Elderly population (>64 years)	23	1	non-ICU	non-ICU	3	Normal	0.000558488	0.000293785	0.000303637	0.00045195	0.000972632	0.000361503	0.000207165	0.0165468	0.00103341	0.000759499	0.000812164	0.000131099	0.00962793	0.0171412	0.00214128	0.0047874	0.00135971	0.00238152	0.00160504	0.00203861	0.00497913	0.00594311	0.00122434	0.000611885	0.00340528	0.00393585	0.00135553	0.00382633	0.0798515	0.00153267	0.00184464	0.00519073	0.000629692	0.0167469	0.00232257	0.00247338	0.00126071	0.000621177	0.0022767	0.0205915
20210408_Plate3_Horizontal_ZigZag_D_24.xy	P055	male	Working-age population (15-64 years)	16	0	non-ICU	non-ICU	5	Obese	0.000623851	0.000174872	0.000396837	0.00023391	0.00135003	0.000346551	0.000197687	0.003034	0.00105777	0.000445152	0.00123937	8.76982e-05	0.0136211	0.00902657	0.00233522	0.00172757	0.001081	0.00290311	0.00141293	0.0026184	0.00670121	0.00365868	0.000884375	0.000603808	0.0063534	0.00289624	0.00257961	0.00253009	0.0636769	0.00174435	0.00112817	0.00482309	0.000525715	0.0124088	0.00101716	0.00224589	0.000965533	0.000419448	0.0032631	0.0232045
20210408_Plate3_Horizontal_ZigZag_E_01.xy	P014	female	Working-age population (15-64 years)	44	13	ICU	ICU	9	Normal	0.000211006	4.72369e-05	9.39035e-05	6.04878e-05	0.00100055	0.000139131	8.9179e-05	0.00397832	0.000329444	0.000182528	0.000613306	6.6179e-05	0.00738986	0.00696096	0.000957858	0.000714895	0.000300281	0.00186394	0.000704116	0.0010588	0.00327097	0.0014286	0.000504059	0.000190364	0.00374768	0.00293785	0.000732659	0.00116976	0.0513323	0.000846946	0.000533425	0.00288892	0.000361612	0.00917814	0.00070855	0.000874887	0.000921608	0.000515729	0.00199799	0.0278224
20210408_Plate3_Horizontal_ZigZag_E_02.xy	C004	female	Working-age population (15-64 years)		0	control	non-ICU	-1		0.000751607	0.000243215	0.000326941	0.0003134	0.00142192	0.000461491	0.000281789	0.00686047	0.00133646	0.000510202	0.00119624	0.000154258	0.00954448	0.0228489	0.00283366	0.00301332	0.00145719	0.00299147	0.00136171	0.00260367	0.0139896	0.00625145	0.0013176	0.000790368	0.0062454	0.00515026	0.00174112	0.00324145	0.0824178	0.00243878	0.00189101	0.00557181	0.000668613	0.0192169	0.00129427	0.0038354	0.00151684	0.000606206	0.00235061	0.0372478
20210408_Plate3_Horizontal_ZigZag_E_03.xy	P014	female	Working-age population (15-64 years)	46	14	ICU	ICU	4	Normal	0.000278253	6.17398e-05	0.000126851	6.86563e-05	0.0010373	0.000149586	9.59528e-05	0.00380142	0.000346388	0.000180901	0.000621436	6.79062e-05	0.00715715	0.00664065	0.00106059	0.000819778	0.000326331	0.00204558	0.00070724	0.00103477	0.00325962	0.00149379	0.000559892	0.000196932	0.00437064	0.00308102	0.000765912	0.00117448	0.0544441	0.000825218	0.000582195	0.0029815	0.000367505	0.00874221	0.000731429	0.00106705	0.000893548	0.000524721	0.00184302	0.0286037
20210408_Plate3_Horizontal_ZigZag_E_05.xy	P014	female	Working-age population (15-64 years)	55	15	ICU	non-ICU	1	Normal	0.000274772	9.4493e-05	0.000150595	0.000116654	0.00098533	0.00022323	0.000167721	0.00736287	0.000430992	0.000235537	0.000703058	9.98046e-05	0.00719089	0.0112458	0.00147918	0.00194795	0.000545743	0.0022667	0.00100166	0.00146284	0.0048317	0.00294203	0.000787168	0.000333327	0.00447498	0.00397634	0.000979683	0.00166604	0.0694229	0.00119209	0.000937701	0.00356978	0.000461463	0.0121577	0.00101871	0.00128844	0.00110231	0.000580978	0.00189659	0.0269762
20210408_Plate3_Horizontal_ZigZag_E_06.xy	C004	female	Working-age population (15-64 years)		2	control	non-ICU	-1		0.000792826	0.000248741	0.000321648	0.000331372	0.00156314	0.000534345	0.00034706	0.00750514	0.00152161	0.000659189	0.0012963	0.000170855	0.00872067	0.0259736	0.00302701	0.00279353	0.00164405	0.00319557	0.00137256	0.00254147	0.0164481	0.00641385	0.00129564	0.000796374	0.00620579	0.00505122	0.00167647	0.0033653	0.0852284	0.002488	0.00228514	0.00482429	0.000645842	0.0210528	0.00124907	0.00387407	0.00136117	0.000693494	0.00233215	0.0345113
20210408_Plate3_Horizontal_ZigZag_E_07.xy	P014	female	Working-age population (15-64 years)	58	16	ICU	non-ICU	0	Normal	0.000453858	0.00011555	0.000164912	0.000127914	0.00117388	0.000234072	0.00018035	0.00799626	0.000493291	0.00027222	0.000842824	0.000115791	0.00666914	0.0132942	0.00161757	0.00233346	0.000615042	0.00275287	0.00104704	0.0014927	0.0060218	0.00359333	0.000851603	0.000382655	0.00585753	0.00397268	0.00113712	0.00184044	0.0676336	0.00140095	0.00108367	0.00389164	0.00046933	0.0143329	0.00122806	0.00147472	0.00114178	0.000532782	0.00183418	0.0265152
20210408_Plate3_Horizontal_ZigZag_E_08.xy	C004	female	Working-age population (15-64 years)		3	control	non-ICU	-1		0.00046175	0.000165052	0.000242519	0.000294203	0.0012808	0.000409532	0.000270156	0.00719783	0.00136474	0.000536619	0.00101518	0.000136357	0.00916651	0.0241418	0.00267403	0.00266054	0.00143479	0.00257012	0.00116471	0.00229437	0.0151523	0.00597446	0.00122091	0.000728056	0.00526029	0.00465435	0.00157571	0.00321952	0.0817563	0.00231309	0.00198981	0.00489211	0.000648925	0.0213936	0.0012063	0.00357404	0.00133166	0.000683028	0.00226048	0.0355868
20210408_Plate3_Horizontal_ZigZag_E_09.xy	P014	female	Working-age population (15-64 years)	60	17	ICU	non-ICU	1	Normal	0.000656613	0.000159147	0.000258548	0.000158991	0.00124402	0.00030783	0.000225763	0.0086477	0.000589774	0.000366572	0.00101576	0.000143886	0.0076676	0.0137677	0.00178574	0.00277883	0.000706953	0.00297938	0.00131333	0.00191009	0.00629499	0.00425002	0.000974608	0.000433069	0.00588503	0.00447543	0.00123279	0.00200304	0.0695793	0.00147602	0.00114141	0.0045061	0.000563253	0.0135812	0.00125061	0.00154937	0.00124648	0.000647204	0.0021808	0.0271252
20210408_Plate3_Horizontal_ZigZag_E_10.xy	C001	male	Working-age population (15-64 years)		2	control	non-ICU	-1		0.000630875	0.000192608	0.000314817	0.000343236	0.00163216	0.000427338	0.000302123	0.00567269	0.00147462	0.000837609	0.00151281	0.000166092	0.00904054	0.0172606	0.00349362	0.00416843	0.0020259	0.00311154	0.00132249	0.00252738	0.0140383	0.00935044	0.00146505	0.00113022	0.00586935	0.00473538	0.00165377	0.0027392	0.0863346	0.00317299	0.00245497	0.0051145	0.000691786	0.0213201	0.00145748	0.00607326	0.00112625	0.000676008	0.00227339	0.0328955
20210408_Plate3_Horizontal_ZigZag_E_11.xy	P017	male	Working-age population (15-64 years)	53	11	ICU	ICU	12	Overweight	0.000415522	0.000165806	0.000172573	0.000260455	0.00107843	0.000240854	0.000152884	0.0095938	0.000787378	0.00049151	0.000780924	0.000130353	0.0090421	0.0108917	0.00157324	0.00165521	0.000900708	0.00267839	0.00192804	0.00155181	0.00383802	0.00226587	0.00112697	0.000473172	0.00389957	0.00350156	0.000986657	0.00297879	0.056428	0.00095641	0.00138135	0.00383145	0.000665098	0.0149286	0.00146071	0.00196763	0.000677551	0.000811885	0.00235828	0.0155524
20210408_Plate3_Horizontal_ZigZag_E_12.xy	C005	male	Working-age population (15-64 years)		0	control	non-ICU	-1		0.000664141	0.000199842	0.00028307	0.000326113	0.00144672	0.000452591	0.000377677	0.00935575	0.00112769	0.00100433	0.00128149	0.000205662	0.00810917	0.0181003	0.00274173	0.00435908	0.0022535	0.00298453	0.0014858	0.00232619	0.0128541	0.00773884	0.00151728	0.00111721	0.00383235	0.00413996	0.00173636	0.00395236	0.087661	0.00296323	0.00451558	0.00483034	0.000800156	0.0250626	0.00217729	0.00786328	0.00124887	0.000507571	0.00201424	0.0286099
20210408_Plate3_Horizontal_ZigZag_E_13.xy	P017	male	Working-age population (15-64 years)	55	12	ICU	ICU	11	Overweight	0.00128845	0.000489471	0.000577416	0.000561591	0.00149751	0.000500953	0.000217855	0.0109741	0.00132015	0.000867378	0.000924409	0.000183191	0.0131696	0.0105489	0.00205236	0.00207807	0.00113734	0.00242767	0.003274	0.00240471	0.00402499	0.00261838	0.0021055	0.000700267	0.0029681	0.00441054	0.0011271	0.0037666	0.0499018	0.00122432	0.00175656	0.00654385	0.000956712	0.0142324	0.00176346	0.00245888	0.00100068	0.00100469	0.00318582	0.018151
20210408_Plate3_Horizontal_ZigZag_E_14.xy	C005	male	Working-age population (15-64 years)		1	control	non-ICU	-1		0.000725426	0.000236968	0.000364421	0.000355949	0.00148339	0.000529675	0.000403244	0.00953213	0.00125648	0.00104352	0.00129143	0.000230498	0.00807872	0.017432	0.0026384	0.00440782	0.00222453	0.0028825	0.00160349	0.00244844	0.0117414	0.00746656	0.00167327	0.000994571	0.00332274	0.00445567	0.00161636	0.00405299	0.0811538	0.00287265	0.0046353	0.00500288	0.00082739	0.0239228	0.00228136	0.00755801	0.00138906	0.00068429	0.00221679	0.0283764
20210408_Plate3_Horizontal_ZigZag_E_15.xy	P017	male	Working-age population (15-64 years)	57	13	ICU	ICU	13	Overweight	0.000530289	0.000175844	0.000214465	0.000312079	0.00145632	0.00030966	0.000196611	0.00967671	0.000921051	0.000572013	0.00107554	0.000154541	0.00833694	0.0120912	0.00174827	0.00186492	0.00105515	0.00359931	0.00187327	0.00160434	0.00470318	0.00267034	0.00122261	0.000568188	0.00489592	0.00333238	0.00114507	0.00298843	0.0462628	0.00113337	0.00173242	0.00355806	0.000634237	0.0146282	0.00152569	0.00227331	0.000649779	0.00069473	0.00207372	0.01524
20210408_Plate3_Horizontal_ZigZag_E_16.xy	C005	male	Working-age population (15-64 years)		2	control	non-ICU	-1		0.000711766	0.00024004	0.00035636	0.000360612	0.00157642	0.000481817	0.000416683	0.00881014	0.00126096	0.000998773	0.00149681	0.000211777	0.00907384	0.018151	0.00308423	0.00437096	0.00230865	0.00335343	0.00151919	0.00255073	0.0131083	0.00793708	0.00163717	0.00118167	0.00500109	0.00446625	0.00186379	0.00415681	0.098866	0.00325976	0.00441523	0.00525036	0.000854859	0.0252684	0.00214346	0.00808341	0.00127603	0.000510694	0.00214831	0.028305
20210408_Plate3_Horizontal_ZigZag_E_18.xy	C005	male	Working-age population (15-64 years)		3	control	non-ICU	-1		0.0006713	0.00021437	0.000282238	0.000308178	0.00144389	0.000498616	0.000399721	0.00891087	0.00123925	0.00105023	0.00136155	0.000227513	0.00823646	0.0181078	0.00287877	0.00417455	0.00236775	0.00329216	0.00151758	0.00253901	0.0134865	0.00787116	0.00176413	0.00118231	0.00417038	0.00443006	0.00179623	0.00410601	0.0884074	0.00300405	0.00486137	0.0049608	0.000796549	0.02506	0.00217188	0.00780617	0.00111479	0.00057596	0.00210897	0.0254483
20210408_Plate3_Horizontal_ZigZag_E_19.xy	V019					visucon		-2		0.000566459	0.000196154	0.000345932	0.000247329	0.00145805	0.000411927	0.0002863	0.00658855	0.00107533	0.000669407	0.00122659	0.00017576	0.00956895	0.0193101	0.00259949	0.00248449	0.00157059	0.00288044	0.00137158	0.0027021	0.012477	0.00559147	0.00161683	0.000820151	0.00421595	0.00480831	0.00160214	0.00326497	0.110304	0.00222915	0.0025764	0.00436592	0.000681445	0.019702	0.00151333	0.00388493	0.00100683	0.000772884	0.00246612	0.0298678
20210408_Plate3_Horizontal_ZigZag_E_20.xy	C005	male	Working-age population (15-64 years)		4	control	non-ICU	-1		0.000779198	0.000207704	0.000292168	0.000315557	0.00137636	0.000465895	0.000373318	0.00808092	0.00117255	0.00084296	0.00134336	0.000196133	0.00876997	0.0163741	0.00278122	0.00418709	0.00201154	0.00304576	0.00161575	0.00283925	0.0115465	0.0072491	0.00170795	0.00103448	0.00460666	0.0052445	0.00205549	0.0039145	0.0885071	0.00279321	0.0037941	0.00589288	0.000867617	0.0231167	0.00197251	0.0060852	0.00141963	0.000780861	0.00229724	0.027924
20210408_Plate3_Horizontal_ZigZag_E_22.xy	V030					visucon		-2		0.000547804	0.000200034	0.000345948	0.000199056	0.00137678	0.000421488	0.000238541	0.00521104	0.000930884	0.000526373	0.00122827	0.000175469	0.00993537	0.0167942	0.00241642	0.00233278	0.0012536	0.0028347	0.00133157	0.0024253	0.0111797	0.00517059	0.00130312	0.000702451	0.00486336	0.00436182	0.00174648	0.00307106	0.097733	0.00243608	0.00200278	0.00458435	0.000626285	0.0177897	0.00140852	0.00336994	0.00111801	0.00067868	0.00229395	0.0313437
20210408_Plate3_Horizontal_ZigZag_F_01.xy	P036	female	Working-age population (15-64 years)	9	0	non-ICU	non-ICU	4	Overweight	0.000116078	4.24761e-05	0.00010423	3.30677e-05	0.000761712	0.000220746	0.000128721	0.000786759	0.000441546	0.00012015	0.000731814	5.4245e-05	0.00755455	0.00478526	0.00186302	0.000460332	0.000453259	0.00208038	0.000715639	0.00154252	0.0090462	0.00213745	0.000654279	0.000353821	0.00389634	0.00445609	0.00126366	0.00130612	0.055809	0.00161667	0.000506512	0.00346516	0.000484888	0.0152716	0.000454982	0.00123359	0.00173159	0.000633269	0.00206078	0.0527204
20210408_Plate3_Horizontal_ZigZag_F_02.xy	P056	male	Elderly population (>64 years)	14	0	ICU	ICU	11	Obese	0.000421758	0.000117064	0.000204714	0.000183793	0.00102101	0.00025626	0.000131781	0.00426421	0.000710365	0.000252096	0.00075624	9.37544e-05	0.00995929	0.01088	0.00157274	0.00130168	0.000526812	0.00223475	0.00131219	0.00192858	0.00542879	0.00203205	0.000656679	0.000326767	0.0042959	0.0026357	0.00174179	0.0025328	0.0627474	0.00100694	0.000582804	0.00379772	0.000502237	0.0159333	0.000817017	0.00128189	0.000825217	0.000489668	0.00243182	0.0218448
20210408_Plate3_Horizontal_ZigZag_F_03.xy	P036	female	Working-age population (15-64 years)	11	1	non-ICU	non-ICU	5	Overweight	7.9738e-05	2.65227e-05	7.14872e-05	2.70818e-05	0.000522855	0.000151019	9.1062e-05	0.000542799	0.000323167	0.000102215	0.000545746	3.93657e-05	0.0066763	0.00328823	0.00135273	0.000321579	0.000326632	0.0014616	0.000580982	0.00118796	0.00625507	0.00143755	0.000481418	0.000244196	0.00281589	0.00353866	0.000969356	0.00100534	0.0466742	0.00117012	0.000364776	0.00285545	0.000368652	0.0124953	0.00038056	0.000947528	0.00164088	0.00051934	0.00190511	0.0496498
20210408_Plate3_Horizontal_ZigZag_F_04.xy	P056	male	Elderly population (>64 years)	16	1	ICU	ICU	10	Obese	0.000480407	0.000121418	0.000218135	0.000198199	0.00121545	0.000260653	0.000155637	0.00479367	0.000748582	0.000309044	0.00100622	9.86997e-05	0.0101613	0.0116387	0.0017796	0.00127716	0.000604218	0.00286152	0.00136509	0.00243393	0.00522064	0.0021169	0.000897142	0.000375709	0.00594414	0.00353342	0.00188592	0.00279067	0.0792401	0.00093771	0.000754708	0.00388739	0.000586053	0.0143069	0.00094869	0.0014843	0.000802156	0.000640911	0.00255012	0.0245386
20210408_Plate3_Horizontal_ZigZag_F_05.xy	P036	female	Working-age population (15-64 years)	14	2	non-ICU	non-ICU	4	Overweight	0.000157714	4.85093e-05	0.000117711	3.44734e-05	0.000727768	0.000211852	0.000134201	0.000696061	0.000444249	0.000151353	0.000802933	6.00322e-05	0.00768691	0.00441295	0.00165143	0.000426784	0.00047801	0.00214695	0.000822222	0.00165143	0.00813149	0.00195146	0.000726467	0.000324337	0.00369635	0.00472976	0.00119637	0.0012876	0.0506344	0.00136729	0.000617894	0.00339097	0.00048685	0.0138942	0.000498069	0.00115822	0.00181678	0.000678011	0.00205894	0.0515341
20210408_Plate3_Horizontal_ZigZag_F_06.xy	V054					visucon		-2		0.000722176	0.000278034	0.000364136	0.000269018	0.00187334	0.000554681	0.000322637	0.00635135	0.00116265	0.000646978	0.00178307	0.000174898	0.0101197	0.021354	0.00283614	0.00256284	0.00144546	0.00420934	0.00141287	0.00258729	0.0155347	0.00626631	0.00124612	0.000835394	0.0074189	0.00404432	0.0020045	0.00345041	0.0840849	0.00290007	0.00219584	0.00506801	0.000772266	0.020474	0.0014726	0.0041173	0.00119045	0.000590438	0.00254045	0.0314456
20210408_Plate3_Horizontal_ZigZag_F_07.xy	P036	female	Working-age population (15-64 years)	16	3	non-ICU	non-ICU	2	Overweight	0.000213476	7.13934e-05	0.000153838	4.47987e-05	0.000921119	0.000276961	0.000154926	0.00085163	0.000531755	0.000159028	0.000906637	6.92334e-05	0.00771865	0.00572717	0.00203348	0.000496577	0.000547847	0.00246231	0.000943597	0.0018697	0.0104436	0.00241443	0.000765392	0.000425256	0.00428854	0.00469786	0.001433	0.00143486	0.0520642	0.0015297	0.000648349	0.00368989	0.000539323	0.0158802	0.000539976	0.00130703	0.00185063	0.000627509	0.00203859	0.048435
20210408_Plate3_Horizontal_ZigZag_F_09.xy	P036	female	Working-age population (15-64 years)	18	4	non-ICU	non-ICU	1	Overweight	0.000251127	8.44124e-05	0.000137853	6.63154e-05	0.00121281	0.000349124	0.000208312	0.00116776	0.000745698	0.000237755	0.00108692	7.65429e-05	0.00685989	0.00949332	0.00269277	0.000574832	0.000788865	0.00267574	0.00101531	0.00195616	0.0180762	0.00328702	0.000845038	0.000509672	0.00405016	0.00417766	0.00150322	0.00176276	0.049157	0.00192505	0.000916159	0.00346826	0.000678048	0.0238249	0.000600875	0.00178433	0.00167223	0.000572949	0.0018806	0.0418524
20210408_Plate3_Horizontal_ZigZag_F_10.xy	P057	male	Elderly population (>64 years)	9	1	ICU	non-ICU	13	Overweight	0.000416263	0.000218114	0.000210528	0.000364673	0.00100068	0.000293449	0.000182834	0.0139719	0.000801187	0.00057479	0.000932815	0.000115584	0.00887945	0.0186088	0.0017242	0.00585311	0.00105392	0.0027572	0.00115765	0.00195368	0.00690962	0.00703739	0.000866336	0.000462121	0.0046011	0.00310666	0.00182445	0.00336111	0.0425197	0.00184697	0.00118452	0.00484467	0.000486445	0.0144414	0.0021009	0.00171966	0.00124815	0.000575231	0.00259083	0.0320143
20210408_Plate3_Horizontal_ZigZag_F_11.xy	P036	female	Working-age population (15-64 years)	50	5	non-ICU	non-ICU	-3	Overweight	0.000389002	8.74563e-05	0.000206064	5.86106e-05	0.00120336	0.000320391	0.000215083	0.000889753	0.000634087	0.000188636	0.00138146	7.04376e-05	0.00886726	0.00665921	0.00277333	0.000557204	0.000612556	0.00360309	0.00104514	0.00227996	0.0131514	0.00283831	0.000890672	0.000527096	0.00700593	0.0057	0.00188453	0.00161518	0.078263	0.00192338	0.000599742	0.00440887	0.000546626	0.018347	0.000540196	0.00189366	0.0021007	0.000607148	0.00220027	0.0501373
20210408_Plate3_Horizontal_ZigZag_F_12.xy	P057	male	Elderly population (>64 years)	11	2	ICU	ICU	11	Overweight	0.000577694	0.00029252	0.000311931	0.000453656	0.00120914	0.00038671	0.000205029	0.0155113	0.000978711	0.000695881	0.000967929	0.000161718	0.00982697	0.0185945	0.00179419	0.0056407	0.00117537	0.00268267	0.0015296	0.00223767	0.00662349	0.00656289	0.00102878	0.000470961	0.00372757	0.00373137	0.00179806	0.00324176	0.046922	0.00159869	0.00127234	0.00491303	0.000610706	0.0140041	0.0020378	0.00153536	0.00138225	0.000561734	0.00273433	0.0386857
20210408_Plate3_Horizontal_ZigZag_F_13.xy	P036	female	Working-age population (15-64 years)	147	6	non-ICU	non-ICU	-3	Overweight	0.000509089	0.000153299	0.000311373	0.000130029	0.000933055	0.000435429	0.000260327	0.00250441	0.000982903	0.000258576	0.00088103	0.000119921	0.00945077	0.0138402	0.00330853	0.00153038	0.000970041	0.00265424	0.00113124	0.00230945	0.0148769	0.00534819	0.0010694	0.000759731	0.00498323	0.00521503	0.00162058	0.00232603	0.0900683	0.0024854	0.000803586	0.00524452	0.000605507	0.0202157	0.000692036	0.00184813	0.00160149	0.00060473	0.00211127	0.0414939
20210408_Plate3_Horizontal_ZigZag_F_14.xy	P057	male	Elderly population (>64 years)	14	3	ICU	ICU	10	Overweight	0.000497725	0.000252041	0.000294389	0.000365916	0.00101049	0.000351878	0.000162443	0.01154	0.000831034	0.000562616	0.000837589	0.000117819	0.00906888	0.0147436	0.00158958	0.00440827	0.000823024	0.00218267	0.00181212	0.00179751	0.00574811	0.00501532	0.000796827	0.000387722	0.00341729	0.00350028	0.00150231	0.00294274	0.0491603	0.00128247	0.000919358	0.00470125	0.000615614	0.0153739	0.00165452	0.00116155	0.00154515	0.000432528	0.0024776	0.040368
20210408_Plate3_Horizontal_ZigZag_F_16.xy	P057	male	Elderly population (>64 years)	16	4	ICU	ICU	10	Overweight	0.00111665	0.000616275	0.00066768	0.000532219	0.00170816	0.000574362	0.000207862	0.00973775	0.00128002	0.00064752	0.00113704	0.000161973	0.00810495	0.0139723	0.00189923	0.00343185	0.000720078	0.00248923	0.00238582	0.00167443	0.00661553	0.00433814	0.000973368	0.00037181	0.00365834	0.00348585	0.00133506	0.00282882	0.0458764	0.00128536	0.00110621	0.00513929	0.000718966	0.0165139	0.00170743	0.00144049	0.00169403	0.000534992	0.00256231	0.0398557
20210408_Plate3_Horizontal_ZigZag_F_18.xy	P057	male	Elderly population (>64 years)	18	5	ICU	ICU	10	Overweight	0.000785291	0.000295506	0.000412288	0.00032732	0.00165054	0.000506192	0.000259818	0.00949866	0.00106836	0.000528944	0.00153484	0.000176364	0.00925491	0.0168428	0.00223709	0.00347467	0.000975549	0.00422376	0.0025616	0.00189801	0.00798184	0.00534913	0.000958038	0.000462951	0.00745667	0.00506035	0.00174549	0.00324313	0.070085	0.00173586	0.00108803	0.00515648	0.000732592	0.019868	0.00187151	0.00158315	0.00189917	0.000472304	0.00256261	0.0454772
20210408_Plate3_Horizontal_ZigZag_F_19.xy	P037	female	Working-age population (15-64 years)	13	0	non-ICU	non-ICU	7	Overweight	0.000290459	7.65896e-05	0.000200739	0.000129109	0.000836945	0.000207248	0.000127276	0.00179988	0.000716855	0.000198978	0.000730251	7.97537e-05	0.00797679	0.0065775	0.00164297	0.000767396	0.000541229	0.00192794	0.000993619	0.00157502	0.00542316	0.00203431	0.000719504	0.000297473	0.00387711	0.0038103	0.000992365	0.00152544	0.0630666	0.000858064	0.000617452	0.002908	0.000424001	0.0105306	0.000608484	0.00126863	0.00106221	0.000563121	0.00200162	0.0339886
20210408_Plate3_Horizontal_ZigZag_F_20.xy	P057	male	Elderly population (>64 years)	21	6	ICU	ICU	10	Overweight	0.0009652	0.000392359	0.000434958	0.000492508	0.00193969	0.000522816	0.000256854	0.0130329	0.00115912	0.000623393	0.00153112	0.000207641	0.0101067	0.0190687	0.00231462	0.0043199	0.00107816	0.00394942	0.00281538	0.00191924	0.00789887	0.00557543	0.000903113	0.00047914	0.00643393	0.00457544	0.00179351	0.00358548	0.0715087	0.00180316	0.00102482	0.00508692	0.000750995	0.0190411	0.00217407	0.00162171	0.00188056	0.000370994	0.00219404	0.0436436
20210408_Plate3_Horizontal_ZigZag_F_21.xy	P037	female	Working-age population (15-64 years)	15	1	non-ICU	non-ICU	3	Overweight	0.00028399	0.000108386	0.000247063	0.000141987	0.000835723	0.000260189	0.000153664	0.00221371	0.000836555	0.000245228	0.00075419	7.28099e-05	0.00840229	0.00801971	0.00178612	0.000890267	0.000581631	0.00180951	0.00114852	0.00169301	0.00611264	0.0022672	0.000828169	0.000320145	0.00334669	0.00372095	0.00103045	0.00173786	0.0642078	0.000968056	0.00063557	0.00322351	0.000456533	0.0111885	0.000656499	0.00128849	0.00116333	0.000530265	0.00206593	0.0307917
20210408_Plate3_Horizontal_ZigZag_F_22.xy	P057	male	Elderly population (>64 years)	23	7	ICU	non-ICU	5	Overweight	0.000939959	0.000375474	0.000428516	0.000445504	0.00204189	0.000515043	0.000252499	0.0130828	0.00105089	0.000649534	0.00156487	0.000164178	0.0100973	0.0193776	0.00231272	0.00409934	0.000995395	0.0036389	0.0027293	0.00216316	0.00752823	0.00539654	0.000891132	0.000440446	0.0060798	0.00447107	0.00193443	0.00363814	0.0721732	0.00187453	0.00101563	0.00537333	0.000797796	0.0191202	0.00202891	0.0015844	0.0017636	0.000316069	0.00236429	0.0368766
20210408_Plate3_Horizontal_ZigZag_F_23.xy	P037	female	Working-age population (15-64 years)	16	2	non-ICU	non-ICU	2	Overweight	0.000212426	9.16944e-05	0.000172855	0.000135199	0.000831952	0.000252872	0.000166604	0.00231985	0.000789334	0.000270839	0.000742957	7.78e-05	0.00741433	0.00878937	0.00177343	0.000860919	0.000639091	0.00183542	0.00108133	0.00162943	0.00672231	0.00234081	0.000812781	0.000350689	0.00327427	0.00370556	0.00106314	0.00173629	0.0620221	0.000968544	0.000764563	0.00312013	0.000491926	0.0124192	0.000595387	0.00143174	0.00104283	0.000573526	0.0018022	0.0292514
20210408_Plate3_Horizontal_ZigZag_G_02.xy	C006	male	Working-age population (15-64 years)		0	control	non-ICU	-1		0.000538767	0.000457829	0.000309425	0.00047363	0.000982106	0.000565546	0.000238059	0.0287565	0.00122655	0.000782818	0.000817159	0.000157812	0.00820733	0.0676331	0.00234721	0.00886409	0.00151569	0.00237182	0.000844296	0.00226515	0.0170236	0.0190308	0.00120905	0.000743822	0.00502443	0.00419004	0.00168333	0.00472297	0.0742941	0.00227889	0.00168525	0.00519281	0.000533697	0.0159805	0.00114146	0.00285314	0.00116656	0.000491063	0.00181133	0.0295058
20210408_Plate3_Horizontal_ZigZag_G_03.xy	V020					visucon		-2		0.000397687	0.000156299	0.000240445	0.000180344	0.00122585	0.000353927	0.000242282	0.00515653	0.000864045	0.000539128	0.00108519	0.000131631	0.00849707	0.0173119	0.0023763	0.00204587	0.0013299	0.00300832	0.0011039	0.00235593	0.0123306	0.00508699	0.00134503	0.00071413	0.00463783	0.00441322	0.00158113	0.00296366	0.103855	0.00217431	0.00244071	0.00373049	0.000671623	0.0200141	0.00128399	0.00382926	0.000879742	0.000741494	0.00220373	0.0286054
20210408_Plate3_Horizontal_ZigZag_G_04.xy	C006	male	Working-age population (15-64 years)		1	control	non-ICU	-1		0.000346578	0.000374063	0.000235188	0.000384321	0.000949768	0.000542313	0.000217808	0.0262243	0.00116361	0.000710361	0.000724975	0.000131608	0.00789467	0.0633798	0.00220146	0.00816064	0.00132603	0.00214359	0.000755206	0.00198007	0.0164373	0.0182393	0.00108745	0.000673198	0.00465282	0.00379014	0.00162631	0.00440772	0.0726786	0.00220423	0.00150839	0.0047613	0.000528863	0.0162111	0.000940405	0.00265995	0.00106123	0.000504386	0.00173975	0.0285099
20210408_Plate3_Horizontal_ZigZag_G_05.xy	P024	male	Working-age population (15-64 years)	42	11	ICU	non-ICU	0	Obese	0.000332525	9.67289e-05	0.000189881	0.000251591	0.00105384	0.000221137	0.00019773	0.00462322	0.000896129	0.000401392	0.000787043	0.000112482	0.00869223	0.00956787	0.00192191	0.00108247	0.000853512	0.0024978	0.00118053	0.00212514	0.00443156	0.00228347	0.00111217	0.000423827	0.00412801	0.00406939	0.00148492	0.00175827	0.0711309	0.000985536	0.00128245	0.0035986	0.000487147	0.0111966	0.00101339	0.00195965	0.000687163	0.000762003	0.00226978	0.0216615
20210408_Plate3_Horizontal_ZigZag_G_06.xy	C006	male	Working-age population (15-64 years)		2	control	non-ICU	-1		0.000512866	0.000481186	0.000321652	0.000483745	0.00106236	0.000604854	0.000248495	0.029984	0.0013747	0.000818161	0.000845323	0.000157161	0.00857518	0.0702875	0.00244955	0.00929727	0.00158214	0.00238675	0.000889993	0.00235565	0.0173047	0.0201803	0.00133036	0.000786481	0.00468092	0.00413394	0.00167262	0.004793	0.0735767	0.0022447	0.0016979	0.00501456	0.000582538	0.0161423	0.00111767	0.00291755	0.00106669	0.000542862	0.0019816	0.0275065
20210408_Plate3_Horizontal_ZigZag_G_07.xy	P024	male	Working-age population (15-64 years)	47	12	ICU	non-ICU	0	Obese	0.000563865	0.000159517	0.000259802	0.000412609	0.00149757	0.000322399	0.000260866	0.00641049	0.00131277	0.000546184	0.00104277	0.000142145	0.00939044	0.0135069	0.00267524	0.00141226	0.00115268	0.00302024	0.00137107	0.0024183	0.00665747	0.00300586	0.00116207	0.000582476	0.00432837	0.00376406	0.00186943	0.00216145	0.0718945	0.00132262	0.00172404	0.00384369	0.000564723	0.0133985	0.00108933	0.00259999	0.000765888	0.000716459	0.00224404	0.021253
20210408_Plate3_Horizontal_ZigZag_G_08.xy	C006	male	Working-age population (15-64 years)		3	control	non-ICU	-1		0.000467311	0.000462923	0.000344841	0.000496456	0.00104345	0.000608316	0.000203764	0.0276545	0.0012901	0.000719138	0.000838387	0.000172423	0.00943459	0.0638676	0.00241681	0.00893859	0.00143185	0.00210083	0.000976065	0.00220974	0.0155073	0.0183555	0.00122106	0.000743383	0.00459065	0.00399061	0.0015906	0.00447961	0.0775944	0.00221115	0.00139275	0.00540369	0.000532215	0.01545	0.00109846	0.00265495	0.00122854	0.000475179	0.00205983	0.0298749
20210408_Plate3_Horizontal_ZigZag_G_09.xy	P024	male	Working-age population (15-64 years)	49	13	ICU	non-ICU	0	Obese	0.000459362	0.000129745	0.000216864	0.000346589	0.00128391	0.000274029	0.000264077	0.00553759	0.00121122	0.000486617	0.000940391	0.000126025	0.00918458	0.0114924	0.00259048	0.00123026	0.00109543	0.00283997	0.00122227	0.00237857	0.00577671	0.00272922	0.0012048	0.000525069	0.00411064	0.00400158	0.00165985	0.00205503	0.0686594	0.00121179	0.00175546	0.00371151	0.000566113	0.0125793	0.00104278	0.00263275	0.000692549	0.000784788	0.00221087	0.0212374
20210408_Plate3_Horizontal_ZigZag_G_10.xy	C006	male	Working-age population (15-64 years)		4	control	non-ICU	-1		0.000456367	0.000439602	0.000330198	0.000465544	0.000979736	0.000554783	0.00020959	0.0275445	0.00127816	0.000698601	0.000794109	0.00016311	0.00977583	0.0597223	0.00234817	0.00903934	0.00134714	0.00209596	0.000957428	0.00241645	0.0143692	0.0181764	0.00128581	0.0006962	0.00425395	0.00438694	0.0016796	0.00449503	0.0794099	0.00207424	0.00131606	0.00536129	0.000530145	0.0153259	0.00104392	0.00245141	0.00118962	0.000537143	0.00209878	0.0310981
20210408_Plate3_Horizontal_ZigZag_G_11.xy	P024	male	Working-age population (15-64 years)	52	14	ICU	non-ICU	0	Obese	0.000357495	0.000108912	0.000201415	0.000277447	0.00113315	0.000239281	0.000207353	0.00456455	0.00110257	0.000423174	0.000779448	0.000121513	0.00927326	0.00997165	0.00239203	0.00110784	0.0008659	0.00245551	0.00106565	0.00218497	0.00512947	0.00241855	0.00109151	0.000485754	0.003909	0.00381653	0.00157257	0.00183855	0.0725243	0.00107347	0.00137519	0.00389128	0.000487662	0.0118719	0.00091487	0.00224115	0.000696979	0.000761216	0.00228096	0.0225343
20210408_Plate3_Horizontal_ZigZag_G_12.xy	C007	male	Elderly population (>64 years)		0	control	non-ICU	-1		0.000948492	0.000265779	0.000378193	0.000506442	0.00174641	0.000509057	0.000464795	0.0108756	0.0014582	0.00103643	0.00135426	0.000211967	0.00928842	0.0225676	0.00318006	0.00677297	0.00227043	0.00354277	0.00136753	0.0028268	0.01137	0.0102133	0.0016281	0.00126236	0.00524928	0.005427	0.00209178	0.00368568	0.0798805	0.00343985	0.00267284	0.00691468	0.00069202	0.0193371	0.00177427	0.00598086	0.00176766	0.000596939	0.00218065	0.0414572
20210408_Plate3_Horizontal_ZigZag_G_13.xy	P024	male	Working-age population (15-64 years)	54	15	ICU	non-ICU	0	Obese	0.000457231	0.000112845	0.000244838	0.000279983	0.00108763	0.000228178	0.000180645	0.0043637	0.00103564	0.00036332	0.000711141	7.36903e-05	0.0100806	0.00877797	0.00230556	0.00126727	0.000814076	0.00205491	0.00106704	0.00226842	0.00422209	0.0024559	0.00101482	0.000456452	0.00324195	0.00404693	0.00156631	0.00173871	0.0823363	0.000964844	0.00111054	0.00408621	0.000425428	0.0105528	0.000904315	0.00199726	0.000849388	0.000698788	0.0024094	0.0252239
20210408_Plate3_Horizontal_ZigZag_G_14.xy	C007	male	Elderly population (>64 years)		1	control	non-ICU	-1		0.000980395	0.000288672	0.000391031	0.000575286	0.00163287	0.000522507	0.0004608	0.0118602	0.00160261	0.00108912	0.0011721	0.000238575	0.0104299	0.022809	0.00321282	0.00729902	0.0023922	0.00275546	0.00139676	0.00270127	0.0101206	0.0103814	0.00146508	0.00121554	0.00365289	0.00501948	0.00185746	0.0039183	0.08307	0.00315005	0.00252451	0.00660939	0.000665989	0.0181843	0.0018526	0.00629727	0.00183356	0.000534431	0.00226951	0.0428132
20210408_Plate3_Horizontal_ZigZag_G_15.xy	P026	male	Working-age population (15-64 years)	74	5	ICU	non-ICU	-3	Normal	0.000694335	0.000351527	0.000299978	0.000552226	0.00153229	0.000552971	0.000290715	0.0185256	0.00144147	0.00101629	0.00120075	0.00015278	0.0095051	0.0299338	0.00278327	0.0049619	0.00217038	0.00289127	0.00176585	0.00291294	0.0132493	0.00790099	0.00160487	0.00099518	0.00480075	0.00422517	0.00191775	0.00508167	0.0886371	0.00274086	0.0034339	0.00522886	0.000844544	0.028533	0.00233802	0.00462825	0.00121013	0.000693435	0.00242209	0.0225365
20210408_Plate3_Horizontal_ZigZag_G_16.xy	C007	male	Elderly population (>64 years)		2	control	non-ICU	-1		0.00112545	0.000272753	0.000392298	0.00048758	0.00182367	0.000515449	0.000472327	0.00997469	0.00152619	0.000930533	0.00139358	0.000190273	0.00957507	0.0219101	0.00336053	0.00645275	0.00218695	0.00362796	0.00138768	0.00282867	0.0113452	0.00989898	0.00150721	0.00130114	0.0057978	0.00531408	0.00214932	0.00358197	0.0853392	0.00335742	0.00245503	0.00689508	0.000711403	0.0189639	0.00173845	0.00633932	0.00178228	0.000623885	0.00214311	0.0424723
20210408_Plate3_Horizontal_ZigZag_G_18.xy	C007	male	Elderly population (>64 years)		3	control	non-ICU	-1		0.000776731	0.000209274	0.000341286	0.000415259	0.00150427	0.0004497	0.000453672	0.00950785	0.0013421	0.000821773	0.00113893	0.000185595	0.00962775	0.019749	0.00317454	0.00602792	0.00194417	0.00324754	0.00138587	0.00279682	0.0099903	0.00903106	0.0014871	0.00108286	0.00525213	0.00561428	0.0020458	0.00337577	0.088144	0.00297251	0.00214081	0.0070405	0.000667869	0.0180957	0.00156191	0.00574715	0.00175681	0.000644681	0.00228339	0.0442395
20210408_Plate3_Horizontal_ZigZag_G_20.xy	C007	male	Elderly population (>64 years)		4	control	non-ICU	-1		0.00110164	0.000298536	0.000480391	0.000518378	0.00168692	0.000559322	0.000449884	0.00916054	0.00151243	0.000811142	0.00138234	0.000243275	0.0114422	0.0194713	0.0035855	0.00627628	0.00185965	0.00358604	0.00163563	0.00284697	0.0101336	0.00942591	0.0013143	0.00116345	0.00644998	0.00562568	0.0021977	0.00336406	0.0944057	0.00325723	0.0016771	0.00753509	0.000654114	0.0177268	0.00155083	0.00587946	0.00198143	0.000455381	0.00240409	0.0443332
20210408_Plate3_Horizontal_ZigZag_G_24.xy	V031					visucon		-2		0.00040988	0.000196668	0.000273616	0.00024067	0.00139557	0.00043446	0.000262292	0.005867	0.000978234	0.000588263	0.0011864	0.000147278	0.010094	0.0183464	0.00245073	0.00234158	0.00134621	0.00298055	0.00125282	0.00243205	0.0124244	0.0053219	0.0013565	0.000718287	0.00501922	0.00412959	0.00162363	0.00317726	0.0949114	0.00236598	0.00215547	0.00437754	0.000675227	0.0191337	0.00137057	0.00369377	0.00106447	0.000675404	0.00226507	0.0301709
20210408_Plate3_Horizontal_ZigZag_H_01.xy	V047					visucon		-2		0.000305153	0.000122444	0.000188388	0.000146363	0.00106382	0.000279001	0.000186581	0.00482882	0.000717007	0.000343901	0.00097721	8.95859e-05	0.00869026	0.0151764	0.00191662	0.0021584	0.000893063	0.00249442	0.001036	0.00201564	0.0101617	0.00473877	0.000959813	0.000493907	0.0046755	0.00408468	0.0015586	0.00267944	0.0876766	0.00191852	0.00131309	0.0041857	0.000588514	0.0170487	0.00117355	0.00227172	0.00104848	0.000576247	0.00224912	0.0345258
20210408_Plate3_Horizontal_ZigZag_H_02.xy	P057	male	Elderly population (>64 years)	28	9	ICU	non-ICU	4	Overweight	0.000647788	0.000270191	0.000274741	0.000329331	0.00156589	0.000386193	0.000195066	0.0120327	0.000719138	0.000501065	0.00118249	0.000155028	0.00889007	0.0152241	0.00155278	0.0030893	0.000793604	0.00314126	0.00239944	0.001884	0.00528108	0.00414695	0.000958852	0.000311532	0.00402431	0.00352343	0.00161482	0.0033519	0.0538834	0.00126485	0.00110859	0.00474505	0.000673649	0.0178304	0.00212182	0.00142746	0.0014208	0.000567627	0.00233533	0.0271114
20210408_Plate3_Horizontal_ZigZag_H_03.xy	P038	male	Working-age population (15-64 years)	15	0	non-ICU	non-ICU	4	Overweight	0.000225955	8.77881e-05	0.000152015	0.000157319	0.000668362	0.000176394	0.000129158	0.00365962	0.000791715	0.000441716	0.000513073	9.32396e-05	0.00900776	0.00844549	0.00161572	0.00166295	0.000863005	0.00169373	0.000732047	0.00123258	0.00553821	0.00292853	0.000903746	0.000408605	0.00281158	0.00365426	0.000840735	0.00158887	0.0555469	0.00128596	0.00136745	0.0038862	0.000426655	0.00938123	0.000954707	0.0022752	0.00087117	0.000760553	0.00232438	0.0280547
20210408_Plate3_Horizontal_ZigZag_H_04.xy	P058	male	Elderly population (>64 years)	8	0	non-ICU	non-ICU	3	Normal	0.00119279	0.000222107	0.000444247	0.000258995	0.00184464	0.000421599	0.000276502	0.00541917	0.00103386	0.00060119	0.00143113	0.00018856	0.0118812	0.0140244	0.00286906	0.00421118	0.00119258	0.00423893	0.00141734	0.0042557	0.0108864	0.00733538	0.00114411	0.000750054	0.00673052	0.00659702	0.00438073	0.00276483	0.091317	0.00278613	0.000747946	0.00655053	0.000627016	0.0145147	0.0011572	0.00200487	0.0023908	0.000600864	0.00304901	0.0554531
20210408_Plate3_Horizontal_ZigZag_H_05.xy	P038	male	Working-age population (15-64 years)	17	1	non-ICU	non-ICU	4	Overweight	0.000168227	6.58439e-05	0.000123669	0.000147951	0.000663245	0.000155157	0.000119564	0.00341927	0.000723582	0.000400722	0.000454487	7.69303e-05	0.00816046	0.00742434	0.00151706	0.00138786	0.00079885	0.00157578	0.000637074	0.00112076	0.0049144	0.00255521	0.000801355	0.000364015	0.00261253	0.00338258	0.000714571	0.00138071	0.058327	0.00109827	0.00119514	0.00325311	0.000389601	0.00850523	0.000787019	0.00203863	0.00076699	0.000633056	0.00233687	0.0275719
20210408_Plate3_Horizontal_ZigZag_H_06.xy	P058	male	Elderly population (>64 years)	10	1	non-ICU	non-ICU	2	Normal	0.00122821	0.000162902	0.000364052	0.000195516	0.00189439	0.000331648	0.00030873	0.00505237	0.000851073	0.000502578	0.0014372	0.000125328	0.0091151	0.0128254	0.00300802	0.00405932	0.00109855	0.00434233	0.00119281	0.00423241	0.0104647	0.00704406	0.00089025	0.000661585	0.0074287	0.0064572	0.0043923	0.00278606	0.0854293	0.00267987	0.000801409	0.00620673	0.000470482	0.0153665	0.00117422	0.00206966	0.00218076	0.000524454	0.00258439	0.052857
20210408_Plate3_Horizontal_ZigZag_H_07.xy	P038	male	Working-age population (15-64 years)	20	2	non-ICU	non-ICU	2	Overweight	0.000104874	4.7986e-05	0.000115769	0.000107856	0.000470729	0.000142936	0.000101452	0.00235696	0.000582715	0.00027698	0.000406557	5.93763e-05	0.00777467	0.00556016	0.00137037	0.00107882	0.000582273	0.00117432	0.000617692	0.00101733	0.00379293	0.00204081	0.000614372	0.000290471	0.00179799	0.00301426	0.000648341	0.00123582	0.0641512	0.0010304	0.000877603	0.00350013	0.000348207	0.00856535	0.000737702	0.00162	0.000813798	0.000531131	0.00194615	0.0287144
20210408_Plate3_Horizontal_ZigZag_H_08.xy	P058	male	Elderly population (>64 years)	13	2	non-ICU	non-ICU	3	Normal	0.000949191	0.000163995	0.000437729	0.000216765	0.00173713	0.000336621	0.000272498	0.00384417	0.000868183	0.000472515	0.00126044	0.00011131	0.0114672	0.00916159	0.0027351	0.00311525	0.000975101	0.00403817	0.00143859	0.00360241	0.00702234	0.00522617	0.0011509	0.000653519	0.00714589	0.00727989	0.00321308	0.00216537	0.105098	0.00218811	0.000730066	0.00581393	0.00053305	0.0119711	0.000993135	0.00178539	0.00209996	0.000515606	0.00284838	0.0568184
20210408_Plate3_Horizontal_ZigZag_H_09.xy	P038	male	Working-age population (15-64 years)	113	3	non-ICU	non-ICU	-3	Overweight	0.000505278	0.000171075	0.000290555	0.000355868	0.00103124	0.000394684	0.000278543	0.00508403	0.001465	0.000483348	0.000884976	0.000161961	0.0107059	0.0148053	0.00309096	0.00228713	0.0012599	0.002564	0.00131709	0.00206549	0.00975301	0.00493555	0.00121209	0.000730411	0.00412058	0.00458816	0.00127779	0.00247218	0.0777912	0.00210501	0.00157448	0.00651783	0.000693026	0.0192003	0.00114152	0.00346085	0.00144494	0.00075046	0.00249671	0.0290501
20210408_Plate3_Horizontal_ZigZag_H_10.xy	P058	male	Elderly population (>64 years)	15	3	non-ICU	non-ICU	1	Normal	0.00112878	0.000167127	0.000468797	0.000220758	0.00244594	0.000415614	0.00033972	0.00399222	0.000960624	0.000539049	0.00168125	0.000129036	0.0106671	0.0110356	0.00295602	0.00282974	0.00111895	0.00467859	0.00138479	0.00365247	0.00847529	0.00507209	0.00125189	0.00076138	0.00831692	0.00701347	0.00358501	0.00227154	0.112305	0.00238482	0.00103092	0.00532464	0.000544613	0.0133279	0.00090406	0.00263668	0.00186015	0.000501422	0.00255863	0.048097
20210408_Plate3_Horizontal_ZigZag_H_11.xy	P039	female	Elderly population (>64 years)	5	0	non-ICU	non-ICU	4	Overweight	0.000491135	0.000140466	0.000228469	0.000333963	0.00108929	0.000283176	0.000187227	0.00598194	0.00104099	0.000723733	0.000771788	0.000143347	0.00981616	0.0133604	0.00171878	0.0031607	0.00141731	0.00252283	0.000974448	0.00218268	0.00555768	0.00645744	0.00106349	0.000540019	0.00425074	0.00375398	0.00165322	0.00197681	0.0496157	0.00175946	0.00171304	0.00416517	0.000477908	0.00947644	0.00153489	0.00222163	0.0011401	0.000717403	0.00227777	0.0330071
20210408_Plate3_Horizontal_ZigZag_H_12.xy	P059	male	Elderly population (>64 years)	15	0	ICU	ICU	11	Normal	0.00113919	0.000340678	0.000416519	0.000446634	0.00287218	0.000735528	0.000488039	0.0065699	0.00161509	0.000594764	0.0025016	0.000304057	0.0111862	0.0214076	0.00310913	0.00182501	0.00131071	0.00604959	0.00424457	0.00364136	0.0125189	0.0047732	0.00123766	0.000705845	0.00564486	0.00372035	0.00364703	0.00501868	0.0633041	0.00216356	0.00182555	0.00544111	0.00121641	0.0375835	0.00220577	0.00286312	0.00109893	0.000511411	0.0027479	0.0236344
20210408_Plate3_Horizontal_ZigZag_H_14.xy	V055					visucon		-2		0.000833941	0.000340057	0.000561174	0.000301429	0.00191605	0.000667882	0.000301528	0.00637106	0.00128666	0.000531316	0.00179655	0.000195342	0.0121749	0.0191002	0.00295437	0.00285498	0.00116375	0.00395242	0.00181466	0.00256511	0.0136065	0.00619402	0.00106759	0.00081549	0.00704954	0.00412298	0.00200014	0.00345933	0.0881576	0.00247313	0.00121622	0.00547826	0.000790898	0.0186392	0.0012454	0.00284905	0.00140294	0.00050049	0.00289912	0.0334972
20210408_Plate3_Horizontal_ZigZag_H_15.xy	P039	female	Elderly population (>64 years)	10	2	non-ICU	non-ICU	2	Overweight	0.000599205	0.000173477	0.000247877	0.000375518	0.00134647	0.000322193	0.000231655	0.00693758	0.00116278	0.00085417	0.000983413	0.00013827	0.00877267	0.016028	0.00203864	0.00391227	0.00166925	0.00286121	0.00129505	0.00274944	0.00700483	0.00809287	0.00114303	0.0006319	0.00478527	0.00384703	0.0023102	0.00245866	0.0535364	0.00205358	0.00207977	0.00500908	0.000573282	0.0130818	0.00177349	0.00269239	0.00123549	0.000544122	0.00208219	0.0288635
20210408_Plate3_Horizontal_ZigZag_H_16.xy	P059	male	Elderly population (>64 years)	17	1	ICU	ICU	13	Normal	0.000928422	0.000215947	0.000353462	0.000268105	0.00194318	0.000513675	0.00034588	0.00410651	0.00116151	0.000469277	0.0018808	0.000222912	0.0095194	0.014363	0.00255247	0.00122363	0.0011322	0.00497858	0.00313352	0.00338461	0.00879041	0.00364292	0.00113472	0.000606415	0.00559069	0.00422465	0.00336781	0.00406418	0.0780746	0.0017752	0.0017789	0.00467189	0.000981723	0.0309445	0.00194874	0.00292018	0.000997762	0.000591356	0.0025543	0.0251734
20210408_Plate3_Horizontal_ZigZag_H_17.xy	P039	female	Elderly population (>64 years)	107	3	non-ICU	non-ICU	-3	Overweight	0.000922595	0.00022578	0.000298969	0.000394158	0.00139165	0.000408018	0.000334211	0.00792506	0.00139321	0.000957877	0.00127584	0.00019699	0.00958108	0.0183362	0.00308032	0.00467365	0.00206417	0.0039746	0.00126728	0.0030859	0.00959631	0.00975374	0.00137471	0.0009691	0.00675607	0.00496596	0.00253041	0.00274906	0.0723528	0.00281925	0.00268009	0.00667081	0.000565891	0.0169227	0.00227458	0.00412121	0.00180214	0.000586353	0.00235529	0.0368127
20210408_Plate3_Horizontal_ZigZag_H_18.xy	P059	male	Elderly population (>64 years)	20	2	ICU	ICU	13	Normal	0.00143201	0.000324941	0.000474228	0.000436244	0.00305676	0.000624475	0.00046102	0.00554138	0.0013601	0.000873276	0.00247439	0.000279823	0.0101358	0.0154505	0.00260492	0.00135277	0.00152347	0.00652194	0.00369733	0.00294034	0.00826101	0.00425365	0.00125809	0.00073339	0.00651826	0.0037638	0.00284232	0.00427135	0.0759993	0.00204844	0.00262166	0.00439862	0.00099468	0.0281082	0.00249562	0.00429185	0.00114692	0.000534578	0.00283492	0.0265473
20210408_Plate3_Horizontal_ZigZag_H_19.xy	P040	male	Working-age population (15-64 years)	11	0	ICU	ICU	9	Obese	0.00046742	0.000160903	0.000238897	0.000280689	0.00132434	0.000381641	0.00024667	0.00519638	0.00104768	0.000934664	0.000984316	0.000145862	0.00856599	0.0136746	0.00194891	0.00140191	0.00167304	0.00223997	0.00176578	0.00317965	0.00796143	0.00337485	0.00123629	0.000626785	0.00255465	0.00301425	0.00255936	0.00321396	0.0775492	0.00141548	0.00278317	0.00354795	0.000833588	0.0254721	0.00153101	0.00307362	0.000617682	0.000588533	0.00179112	0.0155517
20210408_Plate3_Horizontal_ZigZag_H_20.xy	P059	male	Elderly population (>64 years)	22	3	ICU	ICU	15	Normal	0.00118135	0.000248304	0.00041545	0.000354427	0.00298905	0.000551327	0.000379249	0.00545716	0.00126708	0.000671738	0.00252554	0.000274072	0.011394	0.014837	0.00236287	0.00109988	0.00116115	0.00645359	0.00314633	0.0028069	0.00749529	0.00328661	0.00098486	0.000588071	0.00724741	0.00306716	0.00257653	0.00367311	0.0665676	0.00162253	0.00155459	0.00409461	0.000798033	0.0236434	0.00191935	0.00258388	0.000916437	0.000468996	0.00286937	0.0239146
20210408_Plate3_Horizontal_ZigZag_H_21.xy	P040	male	Working-age population (15-64 years)	13	1	ICU	ICU	12	Obese	0.00039264	0.000122335	0.000216055	0.000200717	0.00116426	0.000319253	0.000178747	0.00403745	0.000813176	0.000797178	0.000892256	0.000120527	0.00736227	0.011971	0.00177915	0.00108492	0.00138115	0.0021907	0.001435	0.00266428	0.00700296	0.00290679	0.00100306	0.000555505	0.00266245	0.00283622	0.00234712	0.00268824	0.0768175	0.00139778	0.00247367	0.00328863	0.00071535	0.0235389	0.00134705	0.00283555	0.000527283	0.000465249	0.00166559	0.0143106
20210408_Plate3_Horizontal_ZigZag_H_22.xy	P060	male	Working-age population (15-64 years)	13	0	non-ICU	non-ICU	0	Obese	0.00066222	0.00031669	0.000426622	0.00036568	0.0018122	0.000604947	0.000240161	0.00716688	0.00126827	0.00056184	0.00138988	0.000127793	0.0123194	0.0234164	0.00244535	0.00256352	0.00136914	0.00388934	0.00166709	0.00179544	0.0114212	0.00582295	0.00100011	0.000697921	0.00724438	0.00290268	0.00138505	0.00304119	0.0560118	0.00210383	0.0013282	0.00502157	0.000557359	0.0142919	0.00110238	0.0022959	0.00102914	0.000470767	0.00316278	0.0274901
20210408_Plate3_Horizontal_ZigZag_H_23.xy	P040	male	Working-age population (15-64 years)	15	2	ICU	ICU	14	Obese	0.000385517	0.000130108	0.000212733	0.00021015	0.00119067	0.000305248	0.000154398	0.00457402	0.000820292	0.000860243	0.000834818	0.000105545	0.00790337	0.0116237	0.00184527	0.0011905	0.00142909	0.00228134	0.00145723	0.00262589	0.00621346	0.00298683	0.00109684	0.000561372	0.00307958	0.00316059	0.00229519	0.00260191	0.0865304	0.00133994	0.00232465	0.00331712	0.000749458	0.0204594	0.00142426	0.00292351	0.000552945	0.000503709	0.00180636	0.0171047
20210408_Plate3_Horizontal_ZigZag_I_01.xy	P029	female	Working-age population (15-64 years)	27	2	non-ICU	non-ICU	-3	Obese	0.000373525	0.000173957	0.000180762	0.000145043	0.00160815	0.000427854	0.000241479	0.00720991	0.000684274	0.000338251	0.00113119	0.000153026	0.00703213	0.0235241	0.0016883	0.00143371	0.000867134	0.00305052	0.00132881	0.00247818	0.018372	0.00360259	0.000976422	0.000518083	0.00518972	0.00327302	0.00171963	0.00334746	0.0635855	0.00167833	0.00168824	0.00301816	0.000718291	0.0276064	0.000971936	0.00286661	0.000694968	0.000584696	0.00187688	0.0219437
20210408_Plate3_Horizontal_ZigZag_I_02.xy	C008	male	Elderly population (>64 years)		0	control	non-ICU	-1		0.000327137	0.000124105	0.000179593	0.00017476	0.00103677	0.000289108	0.000181196	0.00640687	0.000750665	0.000444758	0.000861951	8.6497e-05	0.00892371	0.0180785	0.00202115	0.00361936	0.00100467	0.00260092	0.000819842	0.00202363	0.0108675	0.00639824	0.000912591	0.000525111	0.00616847	0.00391841	0.00189727	0.00252872	0.0895122	0.00201317	0.0014233	0.00448519	0.000454908	0.0155745	0.000924315	0.00236458	0.00112966	0.000580617	0.00234887	0.0307669
20210408_Plate3_Horizontal_ZigZag_I_03.xy	P029	female	Working-age population (15-64 years)	42	3	non-ICU	non-ICU	-3	Obese	0.000231983	0.000127526	0.00014351	0.000103926	0.00120188	0.000339245	0.000186896	0.0058307	0.000541525	0.000238553	0.000866414	0.000114719	0.00661546	0.0188664	0.00149975	0.00119394	0.000665972	0.00239764	0.00107525	0.00203297	0.0145375	0.00284471	0.000784502	0.000394436	0.00462317	0.00292419	0.00147962	0.0027607	0.0636135	0.00146608	0.00133901	0.0030122	0.000596621	0.024386	0.000840153	0.0020649	0.000651351	0.000533097	0.0016808	0.0221139
20210408_Plate3_Horizontal_ZigZag_I_04.xy	C008	male	Elderly population (>64 years)		1	control	non-ICU	-1		0.000470803	0.000175258	0.000274634	0.000240722	0.00130485	0.000382884	0.000238557	0.00746305	0.000914605	0.000586373	0.00111021	0.000117704	0.0103981	0.0196927	0.00227258	0.00436294	0.00120273	0.00315269	0.00109598	0.00262941	0.011507	0.00705107	0.00129882	0.00062782	0.00659954	0.00485813	0.00206524	0.0026827	0.0927512	0.00214752	0.00160029	0.00506912	0.000531254	0.0147905	0.00109083	0.00250842	0.0011609	0.000716601	0.00249078	0.0315483
20210408_Plate3_Horizontal_ZigZag_I_08.xy	C008	male	Elderly population (>64 years)		3	control	non-ICU	-1		0.000392393	0.000160123	0.000215837	0.000191214	0.00111784	0.000298505	0.0001972	0.0068066	0.000839501	0.000476112	0.000919848	0.000115776	0.00967391	0.0177942	0.00210367	0.00392983	0.00104118	0.00265372	0.000869836	0.00236912	0.00998697	0.00643704	0.00110353	0.000560677	0.0059313	0.00442514	0.00195698	0.0025024	0.0883626	0.00187348	0.00145564	0.00454495	0.000461474	0.0141062	0.000938415	0.00233355	0.00113159	0.000716816	0.0023964	0.0306215
20210408_Plate3_Horizontal_ZigZag_I_10.xy	C008	male	Elderly population (>64 years)		4	control	non-ICU	-1		0.000500084	0.000188986	0.000294873	0.000228647	0.00138817	0.000422139	0.000233318	0.00748136	0.000934907	0.000591934	0.00119985	0.000119417	0.0103245	0.0195999	0.00235963	0.0043879	0.00120936	0.00338928	0.00111877	0.00279529	0.0114171	0.00724213	0.00127158	0.000572911	0.0072463	0.00468916	0.00215864	0.00273697	0.0919059	0.00211026	0.00158504	0.00493607	0.000505601	0.0141601	0.000945611	0.00248118	0.00116806	0.000664635	0.00255402	0.0297423
20210408_Plate3_Horizontal_ZigZag_I_12.xy	C009	female	Working-age population (15-64 years)		0	control	non-ICU	-1		0.000508723	0.000193667	0.00026923	0.000232139	0.00116657	0.000458082	0.000296004	0.00579626	0.00102602	0.000496699	0.000986329	0.000141891	0.00975317	0.0214275	0.00237492	0.00281696	0.00141475	0.00280886	0.00120874	0.00306676	0.0154833	0.00639512	0.00133493	0.000779788	0.00459523	0.00421188	0.00241563	0.00357545	0.0916609	0.00262519	0.00240984	0.00495895	0.000727178	0.0230781	0.00130095	0.00425234	0.0009354	0.000592982	0.00219179	0.0273562
20210408_Plate3_Horizontal_ZigZag_I_13.xy	P008	female	Elderly population (>64 years)	61	12	ICU	ICU	11	Obese	0.000266425	0.000209758	0.000183439	0.000352999	0.000985068	0.000267019	0.000133003	0.0189235	0.00070617	0.000697883	0.000519813	0.000105266	0.00789244	0.0160319	0.0012916	0.00361335	0.000915457	0.00151774	0.00114547	0.0012974	0.00407526	0.00327231	0.000982924	0.000374304	0.00233032	0.00322897	0.000804527	0.00223935	0.065635	0.00103079	0.00138277	0.00311463	0.000456913	0.00907739	0.00159264	0.00141071	0.000645079	0.000612924	0.00188685	0.0191835
20210408_Plate3_Horizontal_ZigZag_I_14.xy	C009	female	Working-age population (15-64 years)		1	control	non-ICU	-1		0.000840697	0.000278105	0.000400262	0.000354386	0.00143744	0.000580225	0.000373078	0.00735953	0.00126573	0.000702489	0.00116655	0.00017214	0.0102144	0.0244748	0.00265445	0.00333225	0.00175162	0.0025136	0.0014316	0.00327155	0.0160587	0.00725585	0.00129649	0.000978019	0.00355866	0.00407335	0.00239635	0.00405976	0.0863264	0.00282418	0.0029921	0.00493952	0.00074211	0.0218198	0.00148507	0.00542556	0.00112064	0.000580383	0.00231574	0.0269929
20210408_Plate3_Horizontal_ZigZag_I_15.xy	P017	male	Working-age population (15-64 years)	60	14	ICU	ICU	7	Overweight	0.000377918	0.000157722	0.000160925	0.000382724	0.00129298	0.000289134	0.000178153	0.0115405	0.000983956	0.000593153	0.00086149	0.00011959	0.00785561	0.0130355	0.00167362	0.00241702	0.00108613	0.00282949	0.00176824	0.00146355	0.00448184	0.00278474	0.00107854	0.000493177	0.00402423	0.00322559	0.00100136	0.00325356	0.047831	0.00118199	0.00166177	0.00364786	0.000584304	0.0164061	0.0016585	0.00206976	0.000673102	0.000666514	0.00181991	0.0166256
20210408_Plate3_Horizontal_ZigZag_I_16.xy	C009	female	Working-age population (15-64 years)		2	control	non-ICU	-1		0.000576842	0.000213115	0.000306881	0.000269071	0.00120992	0.000491068	0.000290498	0.00602351	0.00108665	0.000516023	0.00105903	0.000155023	0.00954044	0.0221166	0.00237277	0.00279523	0.0014911	0.00269084	0.00129385	0.00301243	0.0159898	0.00651487	0.00137516	0.000910167	0.0043486	0.00406646	0.00225249	0.0037114	0.0892525	0.00271547	0.00280951	0.00485737	0.000773874	0.0227394	0.00130759	0.00479428	0.000987869	0.000563952	0.00218278	0.0268582
20210408_Plate3_Horizontal_ZigZag_I_18.xy	C009	female	Working-age population (15-64 years)		3	control	non-ICU	-1		0.000654024	0.000234683	0.000389832	0.000267645	0.00127779	0.000536089	0.000357239	0.00591957	0.00116877	0.000575247	0.00121917	0.000180062	0.0101178	0.0211525	0.00265101	0.00281327	0.00152901	0.00294937	0.00143144	0.00341574	0.0150942	0.00655604	0.00164945	0.000980415	0.00482422	0.00487898	0.00233043	0.0036251	0.0914223	0.00261653	0.0026378	0.00512595	0.000794096	0.0217751	0.00136413	0.00444486	0.000960399	0.000671985	0.00247539	0.0271909
20210408_Plate3_Horizontal_ZigZag_I_20.xy	C009	female	Working-age population (15-64 years)		4	control	non-ICU	-1		0.000658859	0.000225852	0.000373846	0.000238885	0.00119656	0.000505008	0.000270626	0.0052582	0.00098811	0.000440804	0.00115504	0.000145025	0.0100344	0.0197406	0.0025373	0.00269557	0.00120526	0.00308515	0.00135096	0.00322787	0.0145985	0.00630171	0.00124215	0.00073245	0.00536695	0.0045366	0.0025158	0.0033927	0.0951248	0.00248418	0.00185913	0.00515572	0.000792665	0.021816	0.00122073	0.00340148	0.00102777	0.000593712	0.00236718	0.0294061
20210408_Plate3_Horizontal_ZigZag_I_21.xy	V021					visucon		-2		0.000479992	0.000183386	0.000287492	0.000187469	0.00138054	0.000384211	0.000268332	0.00546663	0.000933281	0.00054337	0.00114048	0.000160858	0.00997893	0.0169119	0.00243074	0.00234836	0.00129096	0.00294518	0.00125843	0.00257864	0.0113745	0.00509867	0.00154928	0.000697757	0.00475424	0.00478789	0.0016741	0.00295661	0.1091	0.00203863	0.00206272	0.00430207	0.00067201	0.0184948	0.00130066	0.0030249	0.00103696	0.00073229	0.00240109	0.0295471
20210408_Plate3_Horizontal_ZigZag_I_22.xy	V032					visucon		-2		0.00062096	0.000229391	0.000365743	0.000281666	0.00165076	0.000478157	0.000312978	0.00680394	0.00111106	0.000707341	0.00145341	0.000189063	0.0102504	0.0208519	0.00263833	0.00282628	0.00159153	0.00336451	0.00140944	0.00273371	0.0139101	0.00613707	0.00149949	0.000739275	0.00514225	0.00457019	0.00189159	0.00344012	0.0996967	0.00258796	0.00261095	0.00455767	0.000695239	0.0197548	0.00151945	0.00413013	0.00104546	0.00069662	0.0023402	0.0300124
20210408_Plate3_Horizontal_ZigZag_J_01.xy	P040	male	Working-age population (15-64 years)	18	3	ICU	ICU	9	Obese	0.000259259	0.000104604	0.000158208	0.000173064	0.00107837	0.000253678	0.000125298	0.00513377	0.000664625	0.000839892	0.000753605	8.57851e-05	0.00643319	0.0113063	0.00148019	0.00109385	0.00135783	0.00224431	0.00128123	0.0020438	0.00524093	0.0029118	0.00089696	0.000462183	0.00331931	0.00286282	0.00183824	0.00247959	0.0772145	0.00123844	0.0023989	0.00284597	0.000607714	0.0190304	0.00148771	0.00271329	0.00048326	0.000454255	0.00155569	0.0160991
20210408_Plate3_Horizontal_ZigZag_J_02.xy	P061	male	Working-age population (15-64 years)	18	0	non-ICU	non-ICU	3		0.00032855	0.000107212	0.000202118	0.000134577	0.00105717	0.000285774	0.000141879	0.00254011	0.00070164	0.000216997	0.000924737	6.53699e-05	0.0094447	0.00980406	0.0018791	0.0011096	0.000549592	0.00328036	0.00095722	0.00123768	0.0101443	0.00292242	0.000732725	0.000357554	0.0069853	0.00327615	0.000932699	0.00188185	0.0517509	0.00142889	0.000618673	0.00387564	0.000533255	0.0148286	0.000730939	0.00129302	0.000942778	0.000656462	0.00264918	0.0335672
20210408_Plate3_Horizontal_ZigZag_J_03.xy	P040	male	Working-age population (15-64 years)	20	4	ICU	ICU	11	Obese	0.000190054	8.34917e-05	0.000117827	0.000155638	0.000979898	0.000225993	0.00011689	0.00574845	0.000588757	0.000788668	0.00070558	7.25775e-05	0.00613337	0.0109375	0.00133264	0.00104855	0.00124424	0.00217214	0.00124256	0.00216408	0.00458264	0.0027315	0.000930521	0.00043036	0.00315864	0.00275887	0.00178608	0.00273045	0.0718838	0.00119839	0.00231111	0.00286888	0.000694575	0.0211018	0.00168	0.00232895	0.000498869	0.000500484	0.00156195	0.0139093
20210408_Plate3_Horizontal_ZigZag_J_04.xy	V056					visucon		-2		0.000730066	0.000269956	0.000395358	0.000225991	0.00199323	0.000502463	0.000290897	0.00632038	0.00113402	0.000396274	0.00184402	0.000148538	0.0096587	0.0215015	0.00282994	0.0025478	0.00117744	0.00486693	0.00130699	0.0024123	0.016468	0.00649011	0.00107031	0.000654679	0.00909382	0.00404171	0.00209277	0.00341462	0.0921265	0.00276149	0.00141554	0.00507005	0.000750312	0.0207959	0.00126549	0.00283637	0.00107017	0.000535678	0.00268357	0.0316962
20210408_Plate3_Horizontal_ZigZag_J_05.xy	P040	male	Working-age population (15-64 years)	22	5	ICU	non-ICU	6	Obese	0.000180829	8.57518e-05	0.000112921	0.000135781	0.000864754	0.000235642	0.00011204	0.00581608	0.000525115	0.000558653	0.000672327	7.17072e-05	0.00670525	0.0101407	0.00131034	0.00111746	0.000933923	0.00234272	0.00143646	0.00244692	0.0041134	0.00286647	0.000997579	0.000422	0.00386834	0.00302996	0.00191361	0.00306338	0.0709325	0.00121273	0.0016694	0.00313223	0.000713481	0.0216619	0.00193829	0.00175657	0.000592465	0.000576021	0.00169205	0.0147829
20210408_Plate3_Horizontal_ZigZag_J_06.xy	P062	male	Elderly population (>64 years)	12	0	ICU	ICU	14	Obese	0.000606924	0.000158901	0.000271193	0.000211592	0.00154066	0.000330136	0.000235093	0.00442241	0.000940898	0.000561509	0.00141951	0.000143133	0.0106676	0.0122914	0.00236024	0.00215098	0.00120263	0.00310948	0.00113168	0.00308347	0.00898716	0.00448932	0.00115264	0.000690619	0.00627187	0.00366808	0.00229235	0.00245856	0.0711754	0.00199762	0.00183144	0.00445406	0.000621555	0.0145657	0.00129081	0.00339514	0.000898122	0.000707801	0.0028248	0.0229163
20210408_Plate3_Horizontal_ZigZag_J_07.xy	P040	male	Working-age population (15-64 years)	25	6	ICU	non-ICU	1	Obese	0.000227696	0.000123747	0.000136074	0.000194642	0.0012605	0.00026242	0.000134571	0.0094285	0.000637582	0.00105221	0.000923366	8.91087e-05	0.00614797	0.0154467	0.00144324	0.00168867	0.0015397	0.00289356	0.00148174	0.00269439	0.00598035	0.00429408	0.00103823	0.000524862	0.00496425	0.00284524	0.002302	0.00372624	0.0713435	0.00158444	0.00285624	0.0030082	0.000697758	0.0246863	0.00269838	0.00246503	0.000575552	0.000465723	0.00159172	0.0138539
20210408_Plate3_Horizontal_ZigZag_J_08.xy	P062	male	Elderly population (>64 years)	15	1	ICU	ICU	16	Obese	0.000744397	0.000146811	0.000248465	0.000212559	0.00129531	0.000318495	0.000195433	0.00306042	0.000879553	0.000596061	0.00133814	0.000119139	0.00970259	0.00914687	0.00186524	0.00148577	0.001223	0.0027287	0.00146508	0.00336554	0.00682767	0.00336609	0.00103856	0.000569613	0.00479352	0.00318926	0.00240658	0.00228189	0.0518544	0.00160227	0.00209931	0.00387061	0.00059854	0.0125755	0.00128552	0.00408191	0.000762731	0.000627457	0.00246856	0.021437
20210408_Plate3_Horizontal_ZigZag_J_09.xy	P040	male	Working-age population (15-64 years)	29	7	ICU	non-ICU	0	Obese	0.000391686	0.00016785	0.000198499	0.000210516	0.00139739	0.000325421	0.000151493	0.0100077	0.000641707	0.000796687	0.00100258	0.000117722	0.00803718	0.014916	0.00153263	0.0020786	0.0011844	0.00330485	0.00176582	0.00334677	0.0055966	0.00447091	0.00106719	0.000472767	0.00624768	0.00332911	0.00286228	0.00398681	0.073579	0.00158989	0.00203547	0.00391704	0.000805475	0.0249807	0.00287665	0.00189286	0.000710508	0.000491743	0.00188382	0.0169712
20210408_Plate3_Horizontal_ZigZag_J_10.xy	P062	male	Elderly population (>64 years)	17	2	ICU	ICU	11	Obese	0.000952191	0.000162894	0.000376741	0.000215772	0.00163128	0.000346495	0.000229737	0.00309265	0.000904243	0.000527479	0.00185235	7.92234e-05	0.0113241	0.00935441	0.00204742	0.00147495	0.00104562	0.00380606	0.00167244	0.00328277	0.00732249	0.0036176	0.0010787	0.000500328	0.00796603	0.00383263	0.00234292	0.00232643	0.0649799	0.00154958	0.00151815	0.00438743	0.000574377	0.0128499	0.00121022	0.0028317	0.000942623	0.000642249	0.00309796	0.0265859
20210408_Plate3_Horizontal_ZigZag_J_11.xy	V048					visucon		-2		0.00047696	0.00017885	0.000309484	0.000208175	0.00147498	0.000411774	0.000270188	0.00552294	0.00087302	0.000433959	0.00129638	0.000151841	0.00998607	0.0177536	0.00240458	0.00244926	0.00107236	0.0032576	0.00126769	0.00239698	0.0124063	0.00551387	0.00127373	0.000600623	0.00575379	0.0045173	0.00172272	0.00312166	0.0974108	0.00216921	0.0014074	0.00454503	0.00068275	0.0191831	0.00125781	0.00238063	0.00103654	0.000597364	0.00242399	0.0309906
20210408_Plate3_Horizontal_ZigZag_J_12.xy	P062	male	Elderly population (>64 years)	18	3	ICU	ICU	11	Obese	0.00105498	0.000159714	0.0003749	0.000198439	0.00186554	0.000332365	0.000239471	0.0031161	0.000963185	0.000564445	0.00232737	8.2907e-05	0.0103608	0.0103048	0.00239506	0.00144458	0.00116668	0.00499064	0.0016673	0.00338087	0.00797278	0.00385199	0.00109064	0.000549281	0.0108186	0.0043029	0.00259519	0.00214374	0.0849904	0.00151077	0.00148536	0.00457165	0.000566475	0.0142289	0.00135623	0.00306924	0.000995264	0.000725798	0.00289657	0.0297542
20210408_Plate3_Horizontal_ZigZag_J_14.xy	P062	male	Elderly population (>64 years)	22	4	ICU	ICU	14	Obese	0.00117966	0.000185492	0.000452821	0.000263348	0.00191927	0.000357841	0.000250822	0.0041517	0.000983394	0.000757058	0.00155431	0.000105273	0.0115873	0.0100945	0.00223514	0.00134335	0.00119913	0.00371669	0.00168773	0.00336792	0.0058991	0.0032025	0.00104142	0.000544672	0.00818833	0.0036405	0.00195658	0.00230886	0.0796764	0.0013062	0.00135237	0.00448674	0.000554702	0.0124978	0.00143157	0.00255999	0.00093869	0.000577886	0.00284576	0.0230036
20210408_Plate3_Horizontal_ZigZag_J_15.xy	P041	female	Working-age population (15-64 years)	14	0	ICU	ICU	15	Normal	0.000262379	0.000107798	0.000161679	0.000222603	0.000730494	0.000301168	0.000149177	0.00390063	0.00096188	0.000479994	0.000696148	0.000100738	0.0103936	0.0138239	0.00164112	0.0013991	0.000932489	0.00152413	0.00129084	0.00192207	0.00720503	0.00369856	0.00101966	0.000414367	0.00232403	0.00309276	0.00142275	0.0025994	0.0490921	0.00123775	0.00144086	0.0039588	0.0005839	0.0154523	0.00113186	0.00199204	0.000629688	0.00070935	0.00233724	0.0132093
20210408_Plate3_Horizontal_ZigZag_J_16.xy	P062	male	Elderly population (>64 years)	24	5	ICU	ICU	14	Obese	0.00122097	0.000240845	0.000405877	0.000289623	0.00221962	0.000420191	0.000283628	0.00581902	0.00108045	0.000758441	0.00208016	0.000139941	0.0117387	0.0134184	0.00248818	0.00167069	0.001215	0.00528835	0.00191324	0.00325307	0.00732607	0.00413985	0.00119314	0.000596623	0.0122606	0.00358035	0.00230508	0.00271546	0.083025	0.00168921	0.00138327	0.00457729	0.000642764	0.0145165	0.00162005	0.0024093	0.000835355	0.000558835	0.00275692	0.022611
20210408_Plate3_Horizontal_ZigZag_J_17.xy	P041	female	Working-age population (15-64 years)	16	1	ICU	ICU	14	Normal	0.000366576	0.000165125	0.00024211	0.0002892	0.000766629	0.00037733	0.000145864	0.00414318	0.00106604	0.000527874	0.000648607	0.000112972	0.0102846	0.0149577	0.0017301	0.00144106	0.00100708	0.00141309	0.00176715	0.00202731	0.00745219	0.00375167	0.000920963	0.000427015	0.00176696	0.00257572	0.0014984	0.00311027	0.0475049	0.00119076	0.00146279	0.00412616	0.000797499	0.0197067	0.0011028	0.00215101	0.000649041	0.00065487	0.00230683	0.0112752
20210408_Plate3_Horizontal_ZigZag_J_18.xy	P062	male	Elderly population (>64 years)	26	6	ICU	ICU	14	Obese	0.001313	0.000327984	0.000493031	0.00040518	0.00255014	0.00048763	0.000324473	0.00810119	0.00125702	0.000909059	0.00211869	0.000161064	0.0123248	0.018019	0.00270671	0.00207558	0.00159328	0.00578853	0.00215903	0.00344325	0.00869106	0.00485371	0.00132313	0.000655024	0.0130408	0.00388156	0.00219409	0.00312328	0.082147	0.00188644	0.0018726	0.00487848	0.000832464	0.0160932	0.00192897	0.00297831	0.000929858	0.000675806	0.00267851	0.0232618
20210408_Plate3_Horizontal_ZigZag_J_19.xy	P041	female	Working-age population (15-64 years)	19	2	ICU	ICU	16	Normal	0.000336793	0.000143029	0.000212122	0.00024682	0.000886717	0.000346267	0.000154108	0.00413369	0.000988957	0.000473507	0.000737325	0.00010615	0.0118461	0.0125116	0.00160301	0.000987107	0.000854884	0.00177261	0.00183459	0.00199664	0.00531926	0.00255366	0.00106816	0.000411634	0.00238639	0.00340104	0.00135266	0.00314483	0.0641308	0.000904268	0.00118799	0.0039508	0.000786227	0.0195731	0.00102429	0.00180452	0.000535887	0.000774766	0.00241615	0.0114516
20210408_Plate3_Horizontal_ZigZag_J_20.xy	P062	male	Elderly population (>64 years)	29	7	ICU	ICU	13	Obese	0.00135606	0.00044492	0.000546893	0.000690302	0.00295559	0.000625908	0.000279352	0.0140656	0.00169569	0.00129756	0.00207328	0.000173424	0.0127955	0.0238204	0.00295359	0.00309896	0.00180533	0.00516067	0.0025037	0.00348154	0.0104979	0.00660703	0.00116547	0.000734861	0.0114512	0.00311746	0.00221928	0.00382674	0.0742205	0.002279	0.00182784	0.00519624	0.000660374	0.0187325	0.00256152	0.00295142	0.0010375	0.000425087	0.00308097	0.0217049
20210408_Plate3_Horizontal_ZigZag_J_21.xy	P041	female	Working-age population (15-64 years)	21	3	ICU	ICU	11	Normal	0.000513901	0.000164735	0.000281187	0.000297194	0.00106058	0.00030345	0.000162626	0.00434466	0.00109356	0.000533292	0.00082445	0.000121525	0.0127965	0.0122038	0.00177175	0.000864622	0.000927991	0.00223838	0.00161485	0.00180997	0.00483687	0.00227629	0.00115945	0.000486799	0.0034505	0.00355346	0.00118553	0.00292515	0.0755443	0.000806713	0.00127135	0.00377928	0.000719755	0.0167913	0.00102633	0.00211986	0.000516457	0.000711739	0.00227591	0.0132201
20210408_Plate3_Horizontal_ZigZag_J_22.xy	P062	male	Elderly population (>64 years)	31	8	ICU	ICU	13	Obese	0.00135554	0.000489579	0.000529443	0.000647224	0.00253552	0.000625516	0.000264749	0.0152634	0.0015111	0.00109961	0.00179017	0.000158042	0.0125303	0.0220035	0.00268809	0.00319045	0.00154175	0.00453513	0.00238193	0.00317224	0.00895171	0.00600568	0.00105787	0.000691097	0.0112242	0.00284404	0.002032	0.00370825	0.0666997	0.00201631	0.00172997	0.00480276	0.0008112	0.0176706	0.00229572	0.00247265	0.000937713	0.00052793	0.00306578	0.0201858
20210408_Plate3_Horizontal_ZigZag_J_23.xy	P041	female	Working-age population (15-64 years)	23	4	ICU	ICU	14	Normal	0.00044447	0.000150611	0.000299826	0.000338818	0.00107346	0.000300862	0.000160673	0.00503207	0.00114071	0.000520777	0.000759582	0.00011011	0.0147044	0.0114558	0.00190701	0.000897456	0.000864909	0.00215454	0.00176746	0.00164005	0.00421219	0.00224487	0.00117714	0.000554729	0.00329941	0.00347007	0.00104546	0.00326148	0.102573	0.000834098	0.00128343	0.00361719	0.000692046	0.0181425	0.00106913	0.00229589	0.000458996	0.000667507	0.00223434	0.014551
20210408_Plate3_Horizontal_ZigZag_J_24.xy	P062	male	Elderly population (>64 years)	33	9	ICU	ICU	16	Obese	0.00154062	0.000515542	0.000462553	0.000819989	0.0025254	0.000575466	0.000238899	0.01744	0.00157299	0.00177816	0.00183909	0.000115899	0.011093	0.0238235	0.00272884	0.00360362	0.00230684	0.00430804	0.00234602	0.00366074	0.00953154	0.0063448	0.00108372	0.000873457	0.00957702	0.00254317	0.00235438	0.00389881	0.0579699	0.00232106	0.00284291	0.00445707	0.000776375	0.0178753	0.00251595	0.00361609	0.000955594	0.000479113	0.00287413	0.0171582
20210408_Plate3_Horizontal_ZigZag_K_01.xy	P033	male	Elderly population (>64 years)	15	0	ICU	ICU	17	Overweight	0.000314456	7.69363e-05	0.000102451	0.000131612	0.00138364	0.000231377	0.00018018	0.00307545	0.000510568	0.000337852	0.00119539	0.000125724	0.00807101	0.00804903	0.00086577	0.00104869	0.000590382	0.00321052	0.00214079	0.00123948	0.00388205	0.00255576	0.0007191	0.000292104	0.00295848	0.00269107	0.000934384	0.00203038	0.0285787	0.000973114	0.000921623	0.0025695	0.000622188	0.0235874	0.00162067	0.0013381	0.000567692	0.00060723	0.00232964	0.0192795
20210408_Plate3_Horizontal_ZigZag_K_02.xy	C010	male	Elderly population (>64 years)		0	control	non-ICU	-1		0.000458519	0.000212968	0.000224982	0.000224722	0.00107263	0.000501621	0.000302209	0.00807714	0.00104558	0.000602323	0.00086545	0.000149331	0.00831422	0.0289217	0.00249399	0.00282078	0.00117176	0.00220771	0.00132448	0.00198335	0.0216499	0.00693928	0.00115202	0.000631475	0.00354537	0.0040176	0.00147629	0.00495869	0.0767254	0.00250516	0.0020423	0.00523247	0.000904932	0.0355812	0.00146422	0.00397109	0.00118405	0.000564115	0.0019908	0.0280764
20210408_Plate3_Horizontal_ZigZag_K_03.xy	P033	male	Elderly population (>64 years)	17	1	ICU	ICU	12	Overweight	0.000205449	5.5246e-05	7.89459e-05	0.000123116	0.00107339	0.000178487	0.000126206	0.00269788	0.000424093	0.000276119	0.000892663	8.93512e-05	0.00717078	0.00633892	0.000776784	0.000841808	0.000480033	0.00225361	0.00163784	0.000890379	0.00289514	0.00197693	0.000566874	0.000222634	0.00215281	0.00225528	0.000694565	0.00167022	0.030804	0.000889897	0.000815578	0.00239836	0.000520972	0.0192218	0.0015482	0.00116209	0.000564181	0.000534882	0.0018994	0.0225026
20210408_Plate3_Horizontal_ZigZag_K_04.xy	C010	male	Elderly population (>64 years)		1	control	non-ICU	-1		0.000303275	0.000156212	0.000182339	0.000155705	0.000850412	0.0004546	0.000247694	0.00628276	0.000843646	0.000445325	0.000753154	0.000131104	0.00754922	0.0239334	0.00219384	0.00229347	0.000964693	0.0019909	0.00116906	0.00170783	0.0186319	0.0057311	0.000976846	0.00057599	0.00327861	0.00375626	0.00127102	0.00440811	0.0739415	0.00223667	0.0017157	0.00498294	0.000794546	0.0339006	0.00127666	0.00352065	0.00116269	0.000513492	0.0017856	0.0267841
20210408_Plate3_Horizontal_ZigZag_K_05.xy	V022					visucon		-2		0.000480254	0.0001842	0.000266938	0.000206297	0.00133803	0.000394076	0.000273175	0.00630855	0.000936896	0.000612912	0.00115722	0.00013876	0.00973965	0.0191479	0.00249803	0.00243775	0.00146042	0.00279331	0.00124248	0.00249027	0.0123877	0.00535484	0.00146077	0.000728997	0.00429638	0.00462088	0.00165434	0.0031661	0.104319	0.0022742	0.00238575	0.00417702	0.0007085	0.0200871	0.0012902	0.00366775	0.00100847	0.000733239	0.00239199	0.0299498
20210408_Plate3_Horizontal_ZigZag_K_06.xy	C010	male	Elderly population (>64 years)		2	control	non-ICU	-1		0.000581571	0.000274344	0.000273631	0.000277972	0.00141211	0.000664106	0.000359767	0.0092254	0.00126906	0.000752126	0.00115716	0.000203279	0.00886299	0.0343093	0.00288511	0.00314476	0.00145653	0.00282633	0.00149573	0.00227678	0.0262525	0.00774688	0.00138586	0.000816897	0.00409637	0.00419983	0.00162575	0.00553841	0.0803225	0.00292014	0.0026769	0.00529886	0.00105362	0.037593	0.00163859	0.00487636	0.00113587	0.000552976	0.00200942	0.0262773
20210408_Plate3_Horizontal_ZigZag_K_09.xy	P034	male	Working-age population (15-64 years)	23	0	ICU	ICU	12	Normal	0.000272752	5.99327e-05	0.000131509	0.000182781	0.00091405	0.000173871	0.000158353	0.00254639	0.000621516	0.000345448	0.000760308	7.5791e-05	0.00886677	0.00644445	0.00111724	0.00108286	0.000700132	0.00199552	0.00113097	0.00161739	0.00332247	0.00204667	0.000773684	0.00033552	0.00314509	0.00347848	0.00128249	0.00169329	0.0381208	0.000931944	0.0011373	0.00281254	0.000466341	0.0110495	0.00107842	0.00165325	0.00125809	0.000563435	0.00194904	0.038306
20210408_Plate3_Horizontal_ZigZag_K_10.xy	C010	male	Elderly population (>64 years)		4	control	non-ICU	-1		0.000467154	0.000213189	0.000263925	0.000202352	0.00106617	0.000535294	0.000304524	0.00671474	0.00102114	0.000572455	0.000945768	0.000212219	0.00923358	0.0259317	0.00252964	0.00263759	0.00119348	0.0024874	0.0013346	0.00223907	0.0196936	0.00641818	0.00139407	0.000701392	0.00404736	0.00485773	0.00157307	0.00464688	0.0827997	0.0023839	0.00204061	0.00546961	0.000927969	0.0313497	0.00144187	0.00381783	0.00121842	0.000661447	0.00209474	0.0289352
20210408_Plate3_Horizontal_ZigZag_K_11.xy	P034	male	Working-age population (15-64 years)	25	1	ICU	ICU	9	Normal	0.000300174	6.82648e-05	0.000137637	0.000189926	0.00092655	0.000206132	0.000161493	0.002581	0.000680589	0.00037295	0.000827517	0.000105704	0.00930678	0.00661871	0.00125406	0.00100355	0.000699755	0.00203514	0.00135218	0.00175986	0.00337136	0.00203217	0.000858878	0.000354919	0.00326377	0.00362352	0.0012825	0.00183637	0.0474868	0.000929511	0.00113667	0.00322571	0.000529879	0.0129697	0.00115073	0.00160663	0.00121453	0.000619154	0.00224147	0.0344077
20210408_Plate3_Horizontal_ZigZag_K_12.xy	C011	male	Elderly population (>64 years)		0	control	non-ICU	-1		0.000804934	0.000230283	0.000386576	0.000293554	0.00155645	0.000539184	0.000374082	0.00499255	0.00136537	0.000688726	0.00125496	0.000156147	0.0111302	0.0186762	0.00339242	0.00235829	0.00194937	0.00341692	0.00145309	0.00274222	0.0159585	0.00590386	0.00150195	0.00103794	0.00583986	0.00438426	0.00193895	0.00346781	0.0757211	0.00292884	0.00252429	0.00636461	0.000732797	0.023402	0.00110658	0.00550402	0.00120759	0.000608797	0.0025293	0.024695
20210408_Plate3_Horizontal_ZigZag_K_13.xy	P003	male	Elderly population (>64 years)	12	0	ICU	ICU	13	Overweight	0.000222832	8.3293e-05	0.00014171	0.000143148	0.000578615	0.000212473	0.000148565	0.00324829	0.000653332	0.000459193	0.000451003	9.37236e-05	0.0127061	0.00902179	0.0011223	0.00124487	0.000867062	0.000780234	0.000980832	0.00191572	0.00415046	0.00265813	0.000974352	0.000327157	0.00055637	0.00367807	0.00117694	0.00244145	0.0384866	0.00104645	0.00151606	0.00394837	0.000500613	0.0104543	0.0011996	0.00183039	0.000733707	0.000858241	0.00294103	0.0246996
20210408_Plate3_Horizontal_ZigZag_K_15.xy	P003	male	Elderly population (>64 years)	44	9	ICU	ICU	7	Overweight	0.000115829	7.96523e-05	0.000137655	0.000217888	0.000731434	0.000154623	8.78152e-05	0.00898746	0.000563259	0.000474748	0.000444426	7.43248e-05	0.00870707	0.00676991	0.00143932	0.00178394	0.000702056	0.00160027	0.000959757	0.00144122	0.00213533	0.00175278	0.000913364	0.000307927	0.00296544	0.00352927	0.000961832	0.00193879	0.0930943	0.000830357	0.00106745	0.00319078	0.000470027	0.0106357	0.00149286	0.00134299	0.000561181	0.000679349	0.00203897	0.0233554
20210408_Plate3_Horizontal_ZigZag_K_17.xy	P011	male	Working-age population (15-64 years)	6	0	ICU	ICU	8	Overweight	0.000184402	9.46426e-05	0.000159575	0.000255859	0.000759616	0.000206935	0.000134351	0.00535543	0.000806218	0.000595597	0.000532468	7.8935e-05	0.0103257	0.00916882	0.00160402	0.00189353	0.00103424	0.00160691	0.000966884	0.00202972	0.00478529	0.00245007	0.00113039	0.000418786	0.00217782	0.00377545	0.001427	0.00233525	0.0655675	0.000949706	0.00159877	0.00361751	0.000528276	0.0114203	0.00120302	0.00220228	0.000662174	0.000799842	0.00265442	0.0224713
20210408_Plate3_Horizontal_ZigZag_K_18.xy	C011	male	Elderly population (>64 years)		3	control	non-ICU	-1		0.00073688	0.000224029	0.000363409	0.000248104	0.00142963	0.000522738	0.000363646	0.00463208	0.00133943	0.000582527	0.00121545	0.000154539	0.0112491	0.0175755	0.0033136	0.00229555	0.00166551	0.00334852	0.0014356	0.00252318	0.0150449	0.00586415	0.0014731	0.0010152	0.00577398	0.00452265	0.00184621	0.00347328	0.07659	0.00276804	0.00211504	0.00675806	0.000794951	0.0243452	0.00123397	0.00512661	0.00134593	0.000702968	0.00257644	0.0263264
20210408_Plate3_Horizontal_ZigZag_K_19.xy	P011	male	Working-age population (15-64 years)	42	9	ICU	ICU	2	Overweight	0.000271048	0.000108081	0.000202949	0.000180698	0.000852177	0.000216254	0.000141579	0.00752546	0.000611026	0.000421761	0.000608126	8.68564e-05	0.00905488	0.0113397	0.00161878	0.00132286	0.00073832	0.0017145	0.00129119	0.00133438	0.0037039	0.0020456	0.00102551	0.0003523	0.00245468	0.00393477	0.000849154	0.00241974	0.10713	0.000915326	0.00114732	0.0033073	0.000460408	0.0119758	0.00114684	0.00142169	0.000760003	0.000636653	0.00238631	0.0282417
20210408_Plate3_Horizontal_ZigZag_K_20.xy	C011	male	Elderly population (>64 years)		4	control	non-ICU	-1		0.00101413	0.000262858	0.000388685	0.000336572	0.00179807	0.000631034	0.000472204	0.00581394	0.00165307	0.000861249	0.00145705	0.000186186	0.010409	0.0224628	0.00367827	0.00245767	0.00227505	0.00377297	0.00151941	0.00289289	0.0192472	0.00634358	0.00167132	0.00123292	0.00582805	0.00448962	0.00184151	0.00379914	0.0771023	0.00316375	0.00332106	0.00628415	0.00091184	0.0268789	0.00130976	0.00648156	0.00116254	0.000796149	0.00251211	0.0247517
20210408_Plate3_Horizontal_ZigZag_K_21.xy	P014	female	Working-age population (15-64 years)	16	1	ICU	ICU	11	Normal	0.000988971	0.000138302	0.000218619	0.000109576	0.00237092	0.000335584	0.000249558	0.00329637	0.000549041	0.000325026	0.00146429	0.000161102	0.00802694	0.0102534	0.00134211	0.000831886	0.000661594	0.00340772	0.00238847	0.00162346	0.00668126	0.00270075	0.000939492	0.000363159	0.00296053	0.00396948	0.0010044	0.00195774	0.0520551	0.00133458	0.00103066	0.00320909	0.000739828	0.0212139	0.00113407	0.00157722	0.00115316	0.000641676	0.00210709	0.0318273
20210408_Plate3_Horizontal_ZigZag_K_23.xy	P021	female	Elderly population (>64 years)	66	4	ICU	non-ICU	-3	Obese	0.000585259	0.000226582	0.000278687	0.000336641	0.00152454	0.000352959	0.000244741	0.0140555	0.000835576	0.00107123	0.00121567	0.000165649	0.0104127	0.0198501	0.00194841	0.00443308	0.00212907	0.00300383	0.00139211	0.00290869	0.00675881	0.0055376	0.00159467	0.000802835	0.00453496	0.0048128	0.00207445	0.00329035	0.0788012	0.0018757	0.003447	0.00483624	0.000624143	0.0137626	0.0020332	0.00356021	0.00120592	0.000845417	0.00245003	0.0288214
20210408_Plate3_Horizontal_ZigZag_L_01.xy	P041	female	Working-age population (15-64 years)	26	5	ICU	ICU	14	Normal	0.00028814	0.000110199	0.000199187	0.000165515	0.000831507	0.000212032	9.26386e-05	0.0038753	0.000703969	0.000285597	0.000529209	6.00897e-05	0.0112858	0.00812083	0.00150395	0.000635252	0.000498771	0.00177568	0.00143573	0.0012363	0.00292826	0.00153359	0.000844176	0.000326496	0.00327781	0.00335785	0.000821967	0.0023152	0.0949124	0.000705343	0.000673003	0.0038453	0.000556092	0.0153565	0.00092967	0.00164205	0.000578774	0.000658488	0.00225774	0.0182184
20210408_Plate3_Horizontal_ZigZag_L_02.xy	P062	male	Elderly population (>64 years)	36	10	ICU	ICU	15	Obese	0.000867321	0.000312081	0.000267726	0.000497048	0.00174881	0.000420664	0.000172839	0.0161418	0.00110535	0.000996555	0.00143544	0.000180697	0.00915039	0.0215712	0.00205032	0.00338549	0.00144108	0.00424676	0.00175691	0.0033187	0.00799938	0.00573825	0.00116706	0.000598864	0.00967239	0.00318625	0.00218899	0.00336626	0.053552	0.00205177	0.00202125	0.0043505	0.00066756	0.0168835	0.00246784	0.00243799	0.000828034	0.00067512	0.00232042	0.0160989
20210408_Plate3_Horizontal_ZigZag_L_04.xy	P062	male	Elderly population (>64 years)	38	11	ICU	ICU	14	Obese	0.000923943	0.000305477	0.000246942	0.000541742	0.00196177	0.00041837	0.000209517	0.0186541	0.0011798	0.00105838	0.00147612	0.000147025	0.00856889	0.0228798	0.002067	0.00344066	0.00169391	0.00441442	0.00149947	0.00339872	0.00811551	0.00584156	0.0011317	0.000685177	0.00994214	0.00291082	0.00230401	0.00311287	0.0520951	0.00193156	0.00214248	0.00397395	0.000640243	0.0168937	0.00233824	0.00258515	0.00072834	0.000614176	0.00230565	0.0145574
20210408_Plate3_Horizontal_ZigZag_L_05.xy	V049					visucon		-2		0.000389716	0.000145951	0.000202043	0.000159877	0.00121265	0.000346425	0.000230744	0.00520512	0.000782631	0.000393061	0.00113488	0.000131213	0.00913004	0.0165775	0.00207779	0.00231839	0.00104293	0.00296909	0.00104271	0.00232872	0.0116052	0.00523502	0.00117585	0.000575581	0.00530213	0.00464473	0.00171493	0.00302102	0.0866016	0.00197648	0.00161105	0.00443093	0.000631708	0.0193245	0.00119092	0.00244107	0.000997268	0.000738917	0.00226397	0.0325291
20210408_Plate3_Horizontal_ZigZag_L_06.xy	P062	male	Elderly population (>64 years)	40	12	ICU	ICU	16	Obese	0.00124128	0.00035294	0.000267125	0.000638622	0.00208932	0.00039002	0.000201012	0.0207962	0.00104407	0.00105168	0.00140756	0.000193057	0.00901897	0.0198655	0.00194788	0.00444314	0.00152627	0.00416663	0.00164594	0.00332303	0.00660295	0.00616577	0.000953071	0.000549324	0.00938551	0.00294592	0.00229715	0.00315504	0.0460077	0.00185351	0.00197985	0.00460712	0.000516537	0.0148199	0.00278335	0.00219868	0.00099569	0.000506213	0.00243814	0.016459
20210408_Plate3_Horizontal_ZigZag_L_07.xy	P042	female	Working-age population (15-64 years)	10	0	ICU	ICU	11	Overweight	0.000189883	6.41484e-05	0.000164614	9.52727e-05	0.000698022	0.000175953	0.000100363	0.00181908	0.000557154	0.000216931	0.00054947	7.23191e-05	0.0103219	0.00724527	0.0013206	0.000887712	0.000513826	0.00171108	0.00076497	0.00142031	0.00500899	0.00217271	0.000686082	0.000292671	0.00247021	0.00315743	0.00116977	0.0015703	0.0527951	0.00103077	0.000669845	0.00352679	0.000337978	0.00852889	0.000645934	0.00121925	0.000894113	0.000651128	0.00258081	0.0341508
20210408_Plate3_Horizontal_ZigZag_L_08.xy	V057					visucon		-2		0.00108391	0.000327527	0.000511484	0.000337569	0.00251996	0.000597611	0.000423084	0.00750798	0.00141436	0.000871673	0.00227303	0.00013836	0.00994128	0.0251331	0.00318793	0.00296553	0.00215101	0.00538408	0.00159698	0.0029241	0.018327	0.0075697	0.00136231	0.000964717	0.00878598	0.00442063	0.00213788	0.0037698	0.0893448	0.00336023	0.00312167	0.00512137	0.000711456	0.0228218	0.00158617	0.00520887	0.000999214	0.000617307	0.00247671	0.0291028
20210408_Plate3_Horizontal_ZigZag_L_09.xy	P042	female	Working-age population (15-64 years)	12	1	ICU	ICU	8	Overweight	0.000286431	9.00161e-05	0.000237157	0.000113738	0.000659707	0.000218165	0.000148308	0.00193004	0.000616904	0.00027845	0.000584612	8.5478e-05	0.0109318	0.00707779	0.00133269	0.000918724	0.000624774	0.00161886	0.00104429	0.00186592	0.00476918	0.00228991	0.00086004	0.00029844	0.0016875	0.0037357	0.00126767	0.00171805	0.0537829	0.00096291	0.00083846	0.00400266	0.000411096	0.00909725	0.000655191	0.00135218	0.00103417	0.000740165	0.00291736	0.030613
20210408_Plate3_Horizontal_ZigZag_L_11.xy	P042	female	Working-age population (15-64 years)	14	2	ICU	ICU	9	Overweight	0.000288351	0.000103302	0.000208463	0.000139441	0.000886146	0.000253262	0.000161568	0.00225247	0.000718048	0.000296829	0.000726267	9.33111e-05	0.00928536	0.00942008	0.00143803	0.000938875	0.000636655	0.00187383	0.00123947	0.00173796	0.00613297	0.00247929	0.00082418	0.000327676	0.00209921	0.00330133	0.00125723	0.00202652	0.0541084	0.00105898	0.000903905	0.00341348	0.000461277	0.0121664	0.00071798	0.00140444	0.00074173	0.000598303	0.00251608	0.0233626
20210408_Plate3_Horizontal_ZigZag_L_13.xy	P042	female	Working-age population (15-64 years)	17	3	ICU	non-ICU	1	Overweight	0.000263328	9.31486e-05	0.000211901	0.000134283	0.000749519	0.000239071	0.00015141	0.00218258	0.000663145	0.0002603	0.000700876	9.1707e-05	0.00935231	0.00806897	0.00156393	0.00080808	0.000574489	0.00182086	0.00142973	0.00169325	0.00499253	0.00210284	0.000896823	0.000320734	0.00213586	0.00380369	0.00118414	0.00191832	0.0743165	0.000974354	0.000823898	0.00363129	0.000500294	0.0126404	0.00069197	0.00134459	0.00094209	0.000657566	0.0024355	0.0281404
20210408_Plate3_Horizontal_ZigZag_L_14.xy	P063	male	Working-age population (15-64 years)	11	0	non-ICU	non-ICU	2	Obese	0.000423592	9.96433e-05	0.000195976	0.000146425	0.00111942	0.00019386	8.00569e-05	0.00283209	0.000518608	0.000279481	0.00088003	8.31635e-05	0.00946132	0.00650935	0.00111812	0.00159168	0.00051847	0.00274378	0.00124528	0.00145355	0.00374352	0.00272176	0.000606768	0.000275923	0.00477952	0.00288385	0.00103201	0.00150864	0.0368522	0.000918058	0.000540961	0.00371904	0.000430461	0.00777253	0.00081651	0.00115887	0.000832096	0.000508039	0.00267013	0.0281047
20210408_Plate3_Horizontal_ZigZag_L_16.xy	P063	male	Working-age population (15-64 years)	13	1	non-ICU	non-ICU	1	Obese	0.000667475	0.000162926	0.000269906	0.00022764	0.00174384	0.000306128	0.000196598	0.00421051	0.000810339	0.00041971	0.00145619	0.00012482	0.00965086	0.0106356	0.00167229	0.00192814	0.00084347	0.00427747	0.00157552	0.00185702	0.00594087	0.00349315	0.000841129	0.000448563	0.00745361	0.00340763	0.00136699	0.00188792	0.0488597	0.00129638	0.000802181	0.00395006	0.00054623	0.0111478	0.00089358	0.00169627	0.00102873	0.000557529	0.00256619	0.0320745
20210408_Plate3_Horizontal_ZigZag_L_17.xy	P042	female	Working-age population (15-64 years)	21	5	ICU	non-ICU	1	Overweight	0.0003546	0.000119592	0.000245456	0.000146636	0.00106953	0.000303942	0.000193869	0.00258531	0.000747608	0.000277017	0.000883999	8.47214e-05	0.00922517	0.00991467	0.0018758	0.000897381	0.000629898	0.002498	0.00151611	0.00185179	0.00621848	0.0023024	0.000936387	0.000360552	0.00314017	0.00381546	0.00139355	0.00211492	0.0783108	0.00100205	0.000887565	0.00382335	0.000536199	0.0140358	0.000700306	0.00155866	0.000979189	0.000606679	0.00227671	0.0232203
20210408_Plate3_Horizontal_ZigZag_L_19.xy	V050					visucon		-2		0.000413152	0.000154397	0.000253365	0.000183548	0.00126755	0.000368283	0.000234498	0.00562463	0.000828771	0.00041931	0.00110141	0.000150885	0.00974737	0.016546	0.0021767	0.00236783	0.001055	0.0027641	0.00119721	0.00234772	0.0108614	0.00507808	0.00123872	0.000577019	0.00487443	0.00448457	0.00157066	0.0029107	0.0862784	0.00201152	0.0015175	0.00442789	0.000627608	0.0184409	0.00128141	0.00249288	0.00108843	0.000738917	0.00228944	0.0333708
20210408_Plate3_Horizontal_ZigZag_L_21.xy	P042	female	Working-age population (15-64 years)	26	7	ICU	non-ICU	1	Overweight	0.00062814	0.000180835	0.000301806	0.000258127	0.00154331	0.000409162	0.000295843	0.00416085	0.00105997	0.00046778	0.0013303	0.000140742	0.00889434	0.0156451	0.00228282	0.00114729	0.00110931	0.00347079	0.00189424	0.00210363	0.00964259	0.0031498	0.00109042	0.000520383	0.00368027	0.00366497	0.00152517	0.00269105	0.0747572	0.00140813	0.00169898	0.00430293	0.000668416	0.0196405	0.00083506	0.00268748	0.00107351	0.000565379	0.00205984	0.0198844
20210408_Plate3_Horizontal_ZigZag_L_23.xy	P042	female	Working-age population (15-64 years)	103	8	ICU	non-ICU	-3	Overweight	0.000516215	0.000134615	0.00028405	0.00019748	0.00141072	0.000353218	0.000254528	0.00381115	0.00101472	0.000343111	0.00119082	0.00014127	0.0104744	0.0139217	0.00272053	0.00162179	0.000981556	0.00349818	0.00111724	0.00237884	0.00967153	0.00387864	0.00106896	0.000618347	0.00552246	0.00478188	0.00177753	0.00240949	0.0958201	0.0016543	0.00116998	0.00544127	0.000515551	0.0153712	0.000707595	0.00241053	0.00152108	0.000717825	0.00269067	0.0312924
20210408_Plate3_Horizontal_ZigZag_L_24.xy	P065	male	Elderly population (>64 years)	17	1	non-ICU	non-ICU	2	Overweight	0.000646343	0.000188034	0.000379778	0.000280076	0.00154179	0.000346727	0.000285262	0.00395362	0.00106031	0.000689951	0.00113232	0.000120007	0.00971336	0.0118193	0.00250649	0.00206396	0.00143794	0.00263243	0.00133503	0.00198192	0.00850818	0.0041788	0.000975766	0.000752584	0.00402009	0.00363075	0.00168092	0.00238112	0.0771872	0.00184529	0.00181383	0.00384262	0.000494149	0.0131299	0.0011911	0.00367902	0.0010299	0.00036071	0.00223643	0.0298283
20210408_Plate3_Horizontal_ZigZag_M_01.xy	P033	male	Elderly population (>64 years)	20	2	ICU	ICU	11	Overweight	0.000716675	0.000163874	0.000198827	0.00024569	0.00236033	0.00038449	0.000287461	0.00499391	0.00083107	0.000531716	0.00192196	0.000184634	0.00914245	0.0124955	0.00137421	0.00156427	0.000980365	0.00493968	0.00293843	0.00160861	0.00602278	0.0040393	0.00111145	0.000458324	0.00437634	0.0036907	0.00111174	0.00269601	0.0411251	0.00139543	0.00146184	0.00344036	0.000878786	0.0267388	0.00226069	0.00200413	0.000840007	0.000741469	0.00230945	0.0297587
20210408_Plate3_Horizontal_ZigZag_M_02.xy	C012	male	Working-age population (15-64 years)		0	control	non-ICU	-1		0.000716763	0.00026505	0.000287782	0.000378503	0.0019494	0.000590886	0.00043514	0.00876968	0.00162933	0.000615506	0.00151581	0.000224409	0.00747969	0.0346164	0.00317786	0.0030831	0.00196652	0.00380331	0.00155504	0.00195608	0.0210583	0.00870203	0.00130265	0.00106715	0.00458582	0.00452778	0.00180148	0.00546822	0.0745035	0.00405724	0.00282706	0.00458682	0.000865683	0.0312158	0.00178785	0.00474559	0.00139465	0.000435713	0.00199493	0.0395761
20210408_Plate3_Horizontal_ZigZag_M_03.xy	P033	male	Elderly population (>64 years)	22	4	ICU	ICU	9	Overweight	0.000658613	0.000127598	0.000153586	0.000236221	0.00253174	0.000338408	0.000265219	0.00508359	0.000786002	0.000487461	0.00197415	0.000159364	0.0079817	0.013278	0.00140257	0.00151892	0.000923819	0.00560247	0.00290711	0.00149995	0.0064827	0.0040675	0.0010117	0.000428373	0.0056076	0.00344642	0.00119878	0.00265444	0.042458	0.00152117	0.00154931	0.00305872	0.00087084	0.0297066	0.0022205	0.00200971	0.000785563	0.000722289	0.00221786	0.0280523
20210408_Plate3_Horizontal_ZigZag_M_04.xy	C012	male	Working-age population (15-64 years)		1	control	non-ICU	-1		0.000917265	0.000313909	0.000354922	0.000394387	0.0023685	0.000704706	0.000550273	0.00961118	0.00196523	0.000689428	0.00194874	0.000288886	0.00795946	0.0394704	0.00369582	0.00342697	0.002275	0.0052646	0.00180159	0.00238859	0.0257947	0.010245	0.00174015	0.00128645	0.00579014	0.00479636	0.00189919	0.00584707	0.0797206	0.00433125	0.00349684	0.00479999	0.000991294	0.0342872	0.00207528	0.00518972	0.00127165	0.000600392	0.00224694	0.0369157
20210408_Plate3_Horizontal_ZigZag_M_06.xy	C012	male	Working-age population (15-64 years)		2	control	non-ICU	-1		0.0010974	0.000381401	0.000419335	0.000469779	0.00201504	0.000702427	0.000535261	0.00976576	0.00203723	0.000709606	0.0016592	0.000275474	0.0085518	0.0397721	0.0040765	0.00393099	0.00226177	0.00385125	0.00174143	0.00247663	0.023155	0.00992835	0.00165326	0.00155105	0.00499234	0.0055635	0.0020283	0.0053176	0.079685	0.0037994	0.00247131	0.00552703	0.000999066	0.0288348	0.00184529	0.00493436	0.00184793	0.000561222	0.00231915	0.0411419
20210408_Plate3_Horizontal_ZigZag_M_07.xy	P012	female	Elderly population (>64 years)	78	10	ICU	non-ICU	-3	Overweight	0.000465758	0.00022739	0.000250607	0.000402578	0.00114482	0.000377439	0.000258631	0.0146041	0.00104732	0.000843482	0.000961217	0.000154196	0.00884243	0.0246702	0.0023847	0.00450144	0.00180679	0.00272837	0.00115362	0.00213443	0.0103323	0.00665078	0.00121651	0.000694276	0.0044273	0.00422735	0.00158632	0.00321131	0.0706672	0.00192905	0.00260787	0.00494082	0.000565248	0.0163142	0.0015388	0.00310152	0.00117894	0.000648238	0.00224405	0.0255767
20210408_Plate3_Horizontal_ZigZag_M_08.xy	C012	male	Working-age population (15-64 years)		3	control	non-ICU	-1		0.000900779	0.000297331	0.000347394	0.000414956	0.00183854	0.000674793	0.000475032	0.00969723	0.00173756	0.000632634	0.00151689	0.00025409	0.00883718	0.0348621	0.00331192	0.00366541	0.00189396	0.00355317	0.00168116	0.00240627	0.0200777	0.0093795	0.00157709	0.00106773	0.00436801	0.00528344	0.00180737	0.00546886	0.0785002	0.0035211	0.00240831	0.00514954	0.000868814	0.0287235	0.00192384	0.00426679	0.00159715	0.00054129	0.00233288	0.0436202
20210408_Plate3_Horizontal_ZigZag_M_09.xy	P013	male	Elderly population (>64 years)	65	8	ICU	non-ICU	-3	Overweight	0.00048943	0.000188275	0.00024877	0.000456529	0.00120521	0.000264393	0.000228978	0.0132688	0.000813893	0.000797007	0.0009022	0.000139107	0.00877011	0.0101824	0.00193188	0.00557221	0.00116876	0.00205552	0.000910247	0.00175159	0.00360543	0.00424324	0.00107693	0.000539926	0.00340089	0.00405527	0.00129016	0.00204676	0.0548286	0.00128207	0.00151605	0.00540765	0.000367531	0.00799356	0.00146057	0.00206638	0.00193429	0.000635017	0.00233113	0.024742
20210408_Plate3_Horizontal_ZigZag_M_11.xy	P019	male	Elderly population (>64 years)	90	7	ICU	non-ICU	-3	Normal	0.001406	0.000504097	0.000650487	0.00085876	0.00218045	0.000536154	0.000371472	0.0187921	0.00142775	0.00121087	0.00166719	0.000204471	0.0101704	0.0193488	0.00240381	0.00409391	0.00150387	0.00343331	0.00155815	0.0026519	0.00768187	0.00431017	0.00118968	0.000792225	0.00487238	0.00473792	0.00199344	0.00294685	0.0689098	0.00167815	0.00207971	0.00715784	0.000675085	0.0152404	0.00131457	0.00333851	0.00226722	0.000640169	0.0026903	0.0293494
20210408_Plate3_Horizontal_ZigZag_M_12.xy	V033					visucon		-2		0.000748566	0.000253847	0.00039358	0.000290312	0.00172924	0.000489354	0.000302443	0.00644227	0.00112658	0.000693319	0.00143555	0.00014363	0.0100664	0.0196077	0.00268343	0.00282364	0.00152081	0.00342659	0.00136773	0.00260608	0.0130659	0.00603809	0.00130192	0.000797151	0.00570409	0.0044616	0.00190672	0.00317786	0.0967702	0.00245898	0.00220514	0.00459964	0.000685443	0.0183091	0.0013673	0.00388387	0.00104212	0.000478335	0.00236945	0.0304952
20210408_Plate3_Horizontal_ZigZag_M_13.xy	P027	male	Elderly population (>64 years)	48	3	non-ICU	non-ICU	-3	Overweight	0.000588007	0.000223437	0.000290438	0.000396884	0.0015245	0.000363349	0.000301177	0.0144738	0.000825255	0.000835366	0.000964712	0.000161172	0.00918987	0.01494	0.00195335	0.00657277	0.00137068	0.0024211	0.00121052	0.00236167	0.00597935	0.00611777	0.00107051	0.000615926	0.00376494	0.00482892	0.00171205	0.00271952	0.0580675	0.00173706	0.00190248	0.00562707	0.000452955	0.0114487	0.00163213	0.00289325	0.0020066	0.000589294	0.00220444	0.0400238
20210408_Plate3_Horizontal_ZigZag_M_15.xy	P028	male	Working-age population (15-64 years)	64	3	non-ICU	non-ICU	-3	Normal	0.00223088	0.000541036	0.00087509	0.000631306	0.00329051	0.000865422	0.00063498	0.00862093	0.0019279	0.00123913	0.0021367	0.000221812	0.0127498	0.0205647	0.00373288	0.00393821	0.00217346	0.00422154	0.00212798	0.00370955	0.0128193	0.00657444	0.00201232	0.00111384	0.00582767	0.00555764	0.00224109	0.00480495	0.0756623	0.00258817	0.00323382	0.00758688	0.0010808	0.0210615	0.00178297	0.00617934	0.00240228	0.000672551	0.00297313	0.042782
20210408_Plate3_Horizontal_ZigZag_M_17.xy	P031	male	Working-age population (15-64 years)	52	2	non-ICU	non-ICU	-3	Obese	0.000552055	0.000353994	0.000302197	0.000475139	0.00195957	0.000712563	0.000399266	0.0139553	0.0015884	0.0007445	0.00156579	0.000268537	0.00799392	0.0357893	0.00303007	0.00408612	0.00177665	0.00403104	0.00215681	0.00249956	0.0242786	0.00836117	0.00167575	0.00090914	0.00520072	0.00378883	0.00150197	0.00696487	0.0655062	0.00267297	0.0030736	0.00465537	0.0011052	0.0385432	0.00173773	0.00471799	0.000935233	0.000592602	0.00200939	0.0223848
20210408_Plate3_Horizontal_ZigZag_M_19.xy	P032	male	Elderly population (>64 years)	54	4	non-ICU	non-ICU	-3	Normal	0.000771478	0.000408541	0.0003197	0.000441218	0.00183295	0.000701213	0.000286308	0.0195018	0.00136461	0.000748232	0.00148504	0.000198758	0.00863144	0.0462287	0.00270412	0.0042363	0.00184032	0.00426613	0.00233126	0.00257916	0.0247271	0.00830289	0.00161095	0.000966679	0.00578123	0.00392759	0.00186262	0.0071062	0.0772197	0.00265777	0.00328084	0.00515715	0.00102585	0.0346376	0.00179126	0.00568322	0.000961534	0.000564948	0.00204174	0.0216803
20210408_Plate3_Horizontal_ZigZag_M_21.xy	P033	male	Elderly population (>64 years)	24	5	ICU	ICU	11	Overweight	0.00114585	0.00025369	0.000303823	0.000335882	0.00273465	0.000489077	0.000309845	0.00562111	0.000987172	0.000591188	0.00220478	0.000229951	0.00990967	0.0142453	0.00168101	0.00167751	0.00100797	0.00546079	0.00343583	0.0019575	0.00728626	0.00419243	0.00120436	0.000532789	0.00651684	0.00345706	0.00130947	0.00299448	0.0420826	0.00148858	0.00143406	0.00404639	0.000904417	0.0256223	0.00210817	0.00209924	0.000852772	0.0006681	0.00253293	0.0258834
20210408_Plate3_Horizontal_ZigZag_N_01.xy	P043	male	Working-age population (15-64 years)	13	0	non-ICU	non-ICU	0	Overweight	0.000172151	8.97823e-05	9.39544e-05	0.000154317	0.000707071	0.000185021	0.000118283	0.00633053	0.000512456	0.000416622	0.000480558	7.18908e-05	0.00697769	0.0118475	0.00102306	0.00365196	0.000886121	0.00131136	0.00105509	0.00113094	0.00486469	0.00526029	0.000723638	0.000386806	0.00217532	0.0026327	0.00082303	0.00321654	0.033295	0.00148364	0.00148815	0.00341313	0.000464395	0.0128999	0.00160073	0.00192955	0.00105682	0.000549847	0.00190819	0.0296857
20210408_Plate3_Horizontal_ZigZag_N_02.xy	P065	male	Elderly population (>64 years)	19	2	non-ICU	non-ICU	0	Overweight	0.000633556	0.00016807	0.000291966	0.000234868	0.00161823	0.000315067	0.000271404	0.00406828	0.00106521	0.000525807	0.00122687	9.90148e-05	0.00754066	0.0126655	0.00243771	0.00208841	0.00131794	0.00326366	0.00119835	0.00209202	0.00959366	0.00442934	0.00096378	0.00070313	0.00532532	0.00425462	0.00191245	0.0020832	0.0865751	0.00190789	0.00178638	0.00372632	0.00049529	0.0146748	0.00119658	0.00374024	0.00102177	0.000463128	0.00206426	0.0302477
20210408_Plate3_Horizontal_ZigZag_N_03.xy	P043	male	Working-age population (15-64 years)	103	1	non-ICU	non-ICU	-3	Overweight	0.000522352	0.000210834	0.000219941	0.000330377	0.001125	0.000376896	0.000238586	0.0104027	0.000832973	0.000617611	0.00099004	0.0001788	0.00918555	0.01834	0.00187964	0.00622139	0.00138984	0.00275108	0.00147297	0.0019908	0.00827221	0.00858131	0.0013827	0.000743374	0.00486747	0.00412784	0.00127871	0.00436112	0.0542743	0.0022303	0.00203041	0.00547705	0.000704679	0.0193455	0.00192855	0.00279414	0.00152197	0.000722763	0.00237473	0.032062
20210408_Plate3_Horizontal_ZigZag_N_05.xy	P044	male	Working-age population (15-64 years)	11	0	ICU	non-ICU	7	Obese	0.000207621	7.25111e-05	0.000155925	0.000148878	0.000731255	0.000163749	0.000127973	0.00295181	0.000692848	0.000279932	0.000655458	7.63983e-05	0.00966107	0.00548621	0.00146645	0.00141171	0.000636967	0.00198239	0.000707085	0.00177292	0.00378445	0.00187285	0.000850422	0.000347666	0.00339582	0.00392673	0.00128065	0.00134686	0.0505739	0.000905015	0.000642855	0.00343551	0.000401241	0.00624274	0.00062566	0.00130317	0.000928113	0.000801854	0.00250352	0.0353206
20210408_Plate3_Horizontal_ZigZag_N_07.xy	P044	male	Working-age population (15-64 years)	13	1	ICU	ICU	7	Obese	0.000170426	6.5387e-05	0.000136449	0.000162612	0.000722503	0.000163663	0.000114069	0.00288434	0.000752584	0.000271747	0.000545938	8.06894e-05	0.00858946	0.00581486	0.00157147	0.0013094	0.000636191	0.00172162	0.000802373	0.00160678	0.0040088	0.00182887	0.000764975	0.000356797	0.00294464	0.00355911	0.00121443	0.00137901	0.0504925	0.000952084	0.000678019	0.00339089	0.000398097	0.00747683	0.000578828	0.0014526	0.0010365	0.000609195	0.00214429	0.034678
20210408_Plate3_Horizontal_ZigZag_N_09.xy	P045	male	Elderly population (>64 years)	2	0	non-ICU	non-ICU	1	Obese	0.000457811	0.000156999	0.000197221	0.00018107	0.0010129	0.00028419	0.000208997	0.00569282	0.000646249	0.000439558	0.00104209	0.000124335	0.0107708	0.0119093	0.0015689	0.00308001	0.000986601	0.00235063	0.0014183	0.00301	0.00645357	0.0048468	0.00118529	0.00052107	0.00365287	0.00384864	0.00263281	0.00370533	0.0518821	0.00158137	0.00144974	0.00478326	0.000632024	0.0151136	0.00113966	0.00215978	0.0006728	0.000812035	0.00276145	0.017777
20210408_Plate3_Horizontal_ZigZag_N_10.xy	P066	female	Elderly population (>64 years)	17	1	non-ICU	non-ICU	2	Normal	0.0014396	0.000319651	0.000424496	0.000373139	0.00245072	0.000508364	0.000489367	0.0123652	0.00117381	0.000901363	0.00192406	0.000206192	0.0108787	0.0193701	0.00334789	0.00463546	0.00178574	0.00495283	0.00187905	0.0037842	0.00846571	0.0071913	0.00137642	0.000898767	0.00624967	0.00585349	0.00353589	0.00333929	0.0899152	0.00247663	0.00213634	0.00697659	0.000773143	0.0205006	0.00254815	0.00339648	0.00188706	0.000535012	0.00275252	0.038335
20210408_Plate3_Horizontal_ZigZag_N_11.xy	P045	male	Elderly population (>64 years)	4	1	non-ICU	non-ICU	1	Obese	0.000464304	0.000156056	0.000230285	0.000204531	0.00106979	0.000313885	0.000202056	0.00536786	0.00063789	0.000452754	0.00095043	0.000114128	0.0105331	0.0115883	0.00163846	0.00297672	0.000980062	0.00240254	0.00142005	0.00277092	0.00623503	0.00473086	0.00118758	0.000553958	0.00364852	0.00341198	0.00268999	0.00349527	0.0565257	0.00159022	0.0013011	0.00464309	0.000549421	0.0141567	0.00116376	0.00222462	0.000685739	0.000683386	0.0025418	0.0191087
20210408_Plate3_Horizontal_ZigZag_N_12.xy	P067	female	Working-age population (15-64 years)	11	0	non-ICU	non-ICU	2	Obese	0.000790847	0.000172745	0.000349712	0.0002161	0.00178981	0.000431066	0.000305054	0.00310504	0.00142933	0.000387373	0.00158842	0.000140477	0.011939	0.0133996	0.00341162	0.00143378	0.00102534	0.00429168	0.00153517	0.0023235	0.0120737	0.00459569	0.00108027	0.000636759	0.00768394	0.00410022	0.00165626	0.0024621	0.0756235	0.00221067	0.00105602	0.00414681	0.000608357	0.0160922	0.000919243	0.00240448	0.001045	0.00071154	0.00291213	0.0350993
20210408_Plate3_Horizontal_ZigZag_N_13.xy	V051					visucon		-2		0.000510862	0.000186564	0.000287657	0.000208167	0.0012825	0.000375043	0.000261246	0.00574563	0.000880363	0.000482862	0.0011337	0.000118654	0.0103575	0.0169949	0.00233325	0.00257159	0.00104267	0.00255261	0.00120307	0.00242467	0.0107834	0.00515596	0.00127679	0.000621798	0.00425995	0.00457524	0.00174245	0.00305746	0.0998215	0.00197432	0.00153148	0.00469185	0.00063322	0.0178346	0.00120298	0.00244333	0.00110477	0.000616064	0.002403	0.0348168
20210408_Plate3_Horizontal_ZigZag_N_14.xy	P067	female	Working-age population (15-64 years)	13	1	non-ICU	non-ICU	1	Obese	0.000676785	0.000152265	0.000337921	0.000169212	0.00175072	0.000398417	0.000307588	0.00257917	0.00129825	0.000355353	0.00150143	0.000128587	0.0100998	0.0127308	0.00343143	0.0012219	0.00106832	0.00400802	0.00153491	0.00224077	0.0122231	0.00429696	0.00113507	0.00068564	0.00672589	0.00460535	0.00162047	0.00227852	0.0785481	0.00212124	0.00120153	0.00397518	0.000712209	0.0172447	0.000817676	0.00262493	0.00121916	0.000617667	0.002513	0.0376829
20210408_Plate3_Horizontal_ZigZag_N_15.xy	P045	male	Elderly population (>64 years)	91	3	non-ICU	non-ICU	-3	Obese	0.000690321	0.000221705	0.000269199	0.000296233	0.00119734	0.00039447	0.000243138	0.00884478	0.000887674	0.000575392	0.00108749	0.000166099	0.0108573	0.0169343	0.00207957	0.00406106	0.00125756	0.00284249	0.00151497	0.00320264	0.0088218	0.0058066	0.00128234	0.000671697	0.00431012	0.00400121	0.00262881	0.00425113	0.0658987	0.00187254	0.00161571	0.00553765	0.000717902	0.019761	0.00118095	0.00282667	0.000994117	0.000761566	0.00270286	0.0207904
20210408_Plate3_Horizontal_ZigZag_N_16.xy	P067	female	Working-age population (15-64 years)	15	2	non-ICU	non-ICU	0	Obese	0.000775605	0.00017042	0.000367221	0.000195777	0.00189266	0.000487295	0.000323019	0.00274896	0.00140168	0.000351571	0.00171788	0.000158597	0.00982488	0.0141459	0.00388538	0.00126507	0.00119753	0.00478361	0.00173606	0.0023538	0.0146089	0.0047395	0.00120526	0.000728919	0.00737772	0.00455253	0.00173951	0.00250912	0.083188	0.00240236	0.00136152	0.004073	0.00074311	0.0210243	0.000941423	0.00300107	0.00109159	0.00063155	0.0025513	0.0350846
20210408_Plate3_Horizontal_ZigZag_N_17.xy	P046	male	Working-age population (15-64 years)	12	0	non-ICU	non-ICU	3	Obese	0.00016011	9.59434e-05	0.000127493	0.000112924	0.00070502	0.000269624	0.000123926	0.00459767	0.000556212	0.000269538	0.00056105	8.8938e-05	0.00914069	0.0124499	0.00130077	0.00194389	0.000598047	0.00164286	0.00104484	0.00155372	0.00831446	0.00358317	0.000934696	0.000339075	0.00276227	0.00320874	0.00118527	0.00276544	0.0391323	0.00125779	0.000795928	0.00369925	0.000581232	0.0165455	0.000853927	0.001198	0.000644017	0.000831797	0.00241635	0.0223113
20210408_Plate3_Horizontal_ZigZag_N_20.xy	P068	male	Elderly population (>64 years)	5	0	non-ICU	non-ICU	5	Obese	0.000602695	0.000258942	0.000345072	0.000269907	0.00110762	0.000429061	0.000195163	0.00598574	0.00089581	0.000551137	0.000894173	0.000132393	0.0125243	0.0163344	0.00202793	0.0047317	0.00136794	0.00299115	0.00110297	0.00214508	0.00933161	0.00870213	0.00102676	0.00070887	0.00685317	0.00314867	0.00193879	0.00289949	0.0476083	0.00229678	0.000984324	0.00536475	0.000533297	0.0128445	0.00131192	0.00262728	0.00118728	0.000542071	0.00294584	0.0318798
20210408_Plate3_Horizontal_ZigZag_N_21.xy	P047	female	Elderly population (>64 years)	11	0	ICU	ICU	12		0.000239075	0.000120054	0.000202193	0.000187624	0.000577576	0.000225265	0.000133691	0.00417159	0.000701263	0.000389606	0.000487634	9.50553e-05	0.0121144	0.00976778	0.00134024	0.00217991	0.000735834	0.0010981	0.00108076	0.00166657	0.00431355	0.00386276	0.000856553	0.000329996	0.00169603	0.00298084	0.00120879	0.00170909	0.0553792	0.00131565	0.000744707	0.0039969	0.000472571	0.00850704	0.000932666	0.00115343	0.000813456	0.000587556	0.00261486	0.0298558
20210408_Plate3_Horizontal_ZigZag_N_23.xy	P047	female	Elderly population (>64 years)	13	1	ICU	ICU	15		0.000234419	9.58807e-05	0.00016815	0.000166169	0.000488567	0.000204167	0.000123711	0.0036773	0.00063414	0.000377151	0.000451183	9.10996e-05	0.0101977	0.00964856	0.00129516	0.0018556	0.000765207	0.00105043	0.0011272	0.00204958	0.00446672	0.00356014	0.000864768	0.000366692	0.00142383	0.00346402	0.00137859	0.00180827	0.0562771	0.0010738	0.000852609	0.00362586	0.000467018	0.0100976	0.000925445	0.00127074	0.000743688	0.000757088	0.00246369	0.0248867
20210408_Plate3_Horizontal_ZigZag_N_24.xy	P068	male	Elderly population (>64 years)	10	2	non-ICU	non-ICU	0	Obese	0.000960953	0.000411734	0.000467665	0.000405929	0.00184944	0.000728274	0.000323809	0.00933133	0.00128773	0.000811815	0.00138093	0.000168201	0.0108847	0.0270094	0.00312417	0.00727169	0.00205047	0.0041343	0.00158376	0.00323496	0.0169317	0.0131609	0.00139795	0.00122599	0.00931281	0.00329336	0.00266425	0.0041225	0.0489472	0.00314519	0.00162886	0.00661913	0.000803767	0.0191008	0.0015243	0.00339952	0.00137281	0.000381857	0.00272015	0.020606
20210408_Plate3_Horizontal_ZigZag_O_01.xy	V023					visucon		-2		0.000345045	0.000132753	0.000218608	0.000178379	0.00113247	0.000330683	0.000210948	0.00556747	0.000821111	0.000477998	0.000924233	0.00011267	0.00885495	0.0172528	0.00215255	0.00213199	0.00118925	0.00237149	0.00106025	0.00214253	0.0109319	0.00489145	0.00124308	0.000619555	0.00387627	0.00418125	0.00149505	0.00292879	0.101206	0.00194223	0.0020482	0.00394046	0.000634084	0.0186408	0.00128943	0.00316122	0.000956582	0.000704845	0.00235537	0.0304916
20210408_Plate3_Horizontal_ZigZag_O_02.xy	V034					visucon		-2		0.000427584	0.000159609	0.000262838	0.000189004	0.00130947	0.000382776	0.00022723	0.00504802	0.00088225	0.000505953	0.00118799	0.00013799	0.0087522	0.0171845	0.00246536	0.00217321	0.00128741	0.00315268	0.00114256	0.00221245	0.0127197	0.00532714	0.00126871	0.000702159	0.00544909	0.00398802	0.00166326	0.00297851	0.100544	0.00238233	0.00216161	0.00385955	0.000657726	0.0195647	0.001343	0.00355253	0.000845654	0.000595232	0.00226804	0.0274658
20210408_Plate3_Horizontal_ZigZag_O_06.xy	V035					visucon		-2		0.000446971	0.000166758	0.000268159	0.000201131	0.00137232	0.000403634	0.000244331	0.00532067	0.000917192	0.000583343	0.00123948	0.000135353	0.00884259	0.0179422	0.00241558	0.00222524	0.00145587	0.00337746	0.00115638	0.00240597	0.0127493	0.00546667	0.00132889	0.000733684	0.00556963	0.00430525	0.00166171	0.00306968	0.104294	0.00228285	0.00253352	0.00397943	0.000678181	0.0201944	0.00137824	0.00401717	0.000904511	0.000638345	0.00225395	0.028257
20210408_Plate3_Horizontal_ZigZag_O_07.xy	V024					visucon		-2		0.000454745	0.000165423	0.00025327	0.000218148	0.00129298	0.000369237	0.000255577	0.00621367	0.000932484	0.000555858	0.00109097	0.000150492	0.0093931	0.018575	0.00231909	0.00237067	0.00133669	0.00269742	0.00117244	0.00237736	0.0120737	0.00535062	0.00138022	0.000737394	0.00402838	0.00443521	0.00156794	0.00311852	0.102919	0.00209673	0.00226248	0.00398809	0.000672515	0.0192811	0.00127498	0.00332261	0.000916437	0.000614146	0.00242019	0.0296424
20210408_Plate3_Horizontal_ZigZag_O_08.xy	V036					visucon		-2		0.000491476	0.00016506	0.000256034	0.000213787	0.00137817	0.000381207	0.000259766	0.00596386	0.000899798	0.000550944	0.00120127	0.000145232	0.00905032	0.0189758	0.00229373	0.00241529	0.00137466	0.00308025	0.00110523	0.00225089	0.0128622	0.00558027	0.00125649	0.000709196	0.00522319	0.00418775	0.00165302	0.0030646	0.0913216	0.00231625	0.00229834	0.00407597	0.000653197	0.0191433	0.00131117	0.00361842	0.000991496	0.000700333	0.00230433	0.0300192
20210408_Plate3_Horizontal_ZigZag_O_09.xy	V025					visucon		-2		0.000556285	0.00019677	0.000317992	0.000228619	0.00140943	0.000405862	0.000258408	0.00634833	0.00100017	0.000597366	0.00117767	0.000161679	0.0098589	0.0184132	0.00247111	0.00253883	0.00133158	0.00288136	0.00126134	0.00247802	0.0122337	0.00554666	0.00141434	0.00074065	0.00457985	0.00457398	0.00177321	0.00309851	0.101914	0.00212811	0.002112	0.00422812	0.000687813	0.0186775	0.00128016	0.00330558	0.00103728	0.000674538	0.00262258	0.0310924
20210408_Plate3_Horizontal_ZigZag_O_10.xy	V037					visucon		-2		0.000630031	0.000224701	0.000378226	0.000277806	0.00161505	0.000542515	0.000317949	0.0067641	0.00110916	0.000706533	0.00143859	0.000176777	0.0107251	0.0207908	0.00264033	0.00271197	0.00160651	0.00344393	0.00149435	0.00275082	0.013731	0.00609907	0.00158352	0.000834463	0.00511506	0.00466866	0.00177106	0.00355196	0.0976407	0.0025558	0.00252952	0.00463827	0.000773569	0.0196505	0.00154554	0.00407168	0.000974958	0.000713174	0.00236424	0.0295267
20210408_Plate3_Horizontal_ZigZag_O_13.xy	V026					visucon		-2		0.000457861	0.000178988	0.000292774	0.000233033	0.00121923	0.000379755	0.000262625	0.00661934	0.000940498	0.000625258	0.00097166	0.000151922	0.0102066	0.0179606	0.00229917	0.00256553	0.00138904	0.00235658	0.0012724	0.00254968	0.0109575	0.00546386	0.00147249	0.000658777	0.00333485	0.00476108	0.00155107	0.00324125	0.103455	0.00203719	0.00223511	0.00425516	0.000659725	0.0181554	0.00141322	0.0032922	0.00103039	0.000830359	0.00245862	0.0313906
20210408_Plate3_Horizontal_ZigZag_O_14.xy	V038					visucon		-2		0.000427349	0.000167192	0.00028139	0.000210166	0.00122294	0.000381139	0.000269742	0.00617377	0.000936381	0.000596588	0.00104133	0.000137555	0.00983565	0.0180025	0.00222877	0.00242878	0.0013074	0.00236994	0.00116422	0.00230303	0.0111812	0.00538224	0.00140648	0.000683535	0.00335308	0.00421739	0.00158495	0.00312858	0.0918959	0.00211387	0.00225741	0.00413547	0.000658218	0.0187133	0.0013643	0.00362774	0.00100885	0.000789793	0.00221379	0.0315632
20210408_Plate3_Horizontal_ZigZag_O_15.xy	V027					visucon		-2		0.000555925	0.000199806	0.000336135	0.000234265	0.00139464	0.000429421	0.000287546	0.00618534	0.00106021	0.000634428	0.00120633	0.000159425	0.0100185	0.018983	0.00255257	0.00237505	0.00143001	0.00294576	0.00135696	0.00251883	0.0126389	0.00562127	0.00143912	0.000757912	0.00437468	0.00451256	0.00166712	0.00322968	0.104567	0.002224	0.00221748	0.00425887	0.000647888	0.0193455	0.00139241	0.00344025	0.000961791	0.000621451	0.00233692	0.0294738
20210408_Plate3_Horizontal_ZigZag_O_17.xy	V028					visucon		-2		0.000377182	0.000143928	0.000229197	0.000187237	0.00135113	0.000347683	0.000244011	0.0054445	0.000910232	0.000519463	0.00116823	0.000129555	0.00880305	0.0186153	0.00239679	0.00220922	0.00135528	0.00322533	0.00106919	0.00219378	0.0131094	0.00543874	0.00128262	0.000732732	0.00526423	0.00428937	0.00167211	0.00303677	0.101208	0.00220857	0.00224271	0.00395727	0.000634332	0.020371	0.0013042	0.00364609	0.000931897	0.000587228	0.00219896	0.0296006
20210408_Plate3_Horizontal_ZigZag_O_21.xy	V029					visucon		-2		0.000649644	0.000228754	0.000342585	0.000272017	0.00156623	0.000489527	0.000303239	0.00702723	0.00111248	0.000692791	0.00128986	0.000176985	0.0108301	0.020145	0.00270595	0.00272382	0.00152869	0.00305416	0.00137013	0.00268639	0.01315	0.00595332	0.00152728	0.000802921	0.00464236	0.00442942	0.00174757	0.00343353	0.100652	0.00240584	0.0025216	0.00454182	0.000787255	0.0202718	0.00157407	0.00398191	0.00112983	0.000702791	0.00258991	0.0324498
20210408_Plate3_Horizontal_ZigZag_P_01.xy	P047	female	Elderly population (>64 years)	16	2	ICU	ICU	13		0.000168592	8.42392e-05	0.000128133	0.000160301	0.000539177	0.000173786	0.00010499	0.00393672	0.000594149	0.000360172	0.000441613	7.6371e-05	0.00872516	0.00916643	0.0011464	0.00143804	0.000689344	0.00122138	0.00112884	0.0016343	0.00358438	0.00275235	0.000767101	0.000281669	0.00198519	0.00348255	0.00115924	0.00164786	0.0573931	0.000870672	0.000819188	0.00321426	0.000402799	0.00945124	0.000895723	0.00117642	0.000730434	0.000719971	0.00237266	0.0238375
20210408_Plate3_Horizontal_ZigZag_P_03.xy	P047	female	Elderly population (>64 years)	18	3	ICU	ICU	16		0.000322797	0.000111338	0.000185401	0.000183627	0.000872	0.000218021	0.000121051	0.00412483	0.000662852	0.000427086	0.000679437	8.11864e-05	0.00928456	0.00892654	0.00125704	0.00134727	0.000779176	0.0020052	0.0013187	0.00177687	0.00359152	0.00284089	0.00089043	0.000336254	0.00353019	0.00363701	0.0012774	0.00171094	0.0595949	0.000874253	0.000967038	0.00345251	0.000471059	0.00993494	0.000936496	0.00136554	0.000696053	0.000728633	0.00235872	0.023089
20210408_Plate3_Horizontal_ZigZag_P_04.xy	P068	male	Elderly population (>64 years)	12	3	non-ICU	non-ICU	0	Obese	0.000692189	0.000310504	0.000360824	0.000268557	0.00153848	0.000572648	0.000245878	0.00757877	0.0010874	0.000643018	0.00127006	0.000120999	0.00881977	0.0233106	0.00221141	0.0055404	0.00151547	0.00375635	0.00127375	0.00278491	0.0147918	0.010824	0.00112279	0.000825334	0.00939111	0.00331365	0.0022669	0.00330294	0.0524745	0.00252178	0.00126077	0.00531437	0.000701305	0.0174349	0.00134298	0.00265518	0.00100623	0.000536082	0.00236302	0.0192067
20210408_Plate3_Horizontal_ZigZag_P_05.xy	P047	female	Elderly population (>64 years)	20	4	ICU	ICU	14		0.000274411	0.000110838	0.00016431	0.000184227	0.000831781	0.000207312	0.000114245	0.00403722	0.000599622	0.000406435	0.000671786	8.33277e-05	0.00963987	0.00798423	0.00121469	0.00124273	0.000701582	0.00196259	0.0014283	0.00158231	0.00311794	0.00243658	0.000881089	0.000327201	0.00359927	0.00375863	0.00103839	0.00168973	0.0653105	0.000822545	0.000769674	0.0036512	0.000501539	0.00976079	0.000962604	0.00122668	0.00073898	0.000762274	0.00247864	0.0244712
20210408_Plate3_Horizontal_ZigZag_P_07.xy	P047	female	Elderly population (>64 years)	23	5	ICU	ICU	11		0.000365393	0.000123145	0.000240225	0.000196086	0.00111567	0.000238337	0.00014111	0.0044128	0.000669619	0.000443394	0.000733932	9.27437e-05	0.00974994	0.00869523	0.00153123	0.00126313	0.000803223	0.00232013	0.00160831	0.00163725	0.00352557	0.00265789	0.00100212	0.000371468	0.00430002	0.00420722	0.00112802	0.0018506	0.0795286	0.000922694	0.00095861	0.00369117	0.000535349	0.0104306	0.00104258	0.00143499	0.000776592	0.00075202	0.0022818	0.0270758
20210408_Plate3_Horizontal_ZigZag_P_08.xy	P068	male	Elderly population (>64 years)	17	5	non-ICU	non-ICU	0	Obese	0.000866299	0.000250908	0.000351275	0.000252617	0.00177867	0.000441695	0.000224156	0.00680406	0.00100247	0.000567181	0.00126862	9.80824e-05	0.00889796	0.0207206	0.00242134	0.00438252	0.0012779	0.00408503	0.00108332	0.00244642	0.0121274	0.00876547	0.000889441	0.000809453	0.0111433	0.00335598	0.00211665	0.00273139	0.0689879	0.00211984	0.00117014	0.00485132	0.00048345	0.0148919	0.00106278	0.00294988	0.00103903	0.000402538	0.00253987	0.0232942
20210408_Plate3_Horizontal_ZigZag_P_10.xy	P069	female	Elderly population (>64 years)	15	0	ICU	ICU	17	Obese	0.00147014	0.000461552	0.000683663	0.000439294	0.00182166	0.000587335	0.000266531	0.00996416	0.00134273	0.000783121	0.0017545	0.000159866	0.0114158	0.0198269	0.00229117	0.00251997	0.000883142	0.00300031	0.00215577	0.00265177	0.00875206	0.00428802	0.00129596	0.000424953	0.00465397	0.00542772	0.00188064	0.00313819	0.0654704	0.00149877	0.00139503	0.00570643	0.00073151	0.0144715	0.00146735	0.00191374	0.00187802	0.000802037	0.00282238	0.04629
20210408_Plate3_Horizontal_ZigZag_P_11.xy	P047	female	Elderly population (>64 years)	25	6	ICU	ICU	14		0.000213586	0.000100295	0.000167056	0.000134443	0.000798343	0.000216783	0.000110112	0.00392426	0.000585799	0.000338447	0.000552526	9.12488e-05	0.00967029	0.00735653	0.00138041	0.00110814	0.000664014	0.00196634	0.00153416	0.00143892	0.00282423	0.00207127	0.000882509	0.000336501	0.00348993	0.00408987	0.000944342	0.00171977	0.0769938	0.000875227	0.000858277	0.00396399	0.000570835	0.0104943	0.0010336	0.00131614	0.000847557	0.000795594	0.00238774	0.0278164
20210408_Plate3_Horizontal_ZigZag_P_12.xy	P069	female	Elderly population (>64 years)	17	1	ICU	ICU	16	Obese	0.00102891	0.000308359	0.000512634	0.000335581	0.00206361	0.000560992	0.00025946	0.00770969	0.00120488	0.000604034	0.00226706	0.000183742	0.010564	0.0204286	0.00220917	0.00202556	0.001113	0.00458815	0.00232413	0.00241242	0.010627	0.00453385	0.00108104	0.00047528	0.00771089	0.00413173	0.00182336	0.00340047	0.0576223	0.00150694	0.00108569	0.00516438	0.00076794	0.0164722	0.0012477	0.00176066	0.00138441	0.000559078	0.00271105	0.0355387
20210408_Plate3_Horizontal_ZigZag_P_13.xy	V052					visucon		-2		0.000346117	0.000135974	0.000211704	0.000164909	0.00100888	0.000322339	0.000219678	0.00571608	0.000751505	0.000435427	0.000873044	0.000137702	0.0105144	0.0150499	0.00193569	0.00251069	0.000997096	0.00205403	0.00112301	0.00238281	0.0090135	0.0049412	0.00123272	0.000539547	0.00328144	0.00461883	0.00153246	0.00286912	0.0874165	0.00176457	0.00144175	0.00463576	0.000633873	0.0167822	0.0011958	0.00232142	0.00107841	0.000769945	0.00244301	0.0364333
20210408_Plate3_Horizontal_ZigZag_P_14.xy	P070	male	Working-age population (15-64 years)	17	0	ICU	ICU	10	Overweight	0.000703834	0.000257049	0.00033015	0.00027625	0.00152154	0.000459092	0.000271984	0.0103718	0.000929239	0.000468163	0.00116884	0.000149844	0.0127989	0.0219687	0.00183289	0.00316381	0.000966539	0.00301034	0.00169536	0.00245049	0.00986911	0.00504798	0.00120295	0.00054929	0.0049458	0.00466845	0.00177543	0.00341923	0.0628718	0.00164691	0.00134588	0.00498865	0.000608538	0.0157332	0.00132453	0.00212626	0.00118777	0.000771131	0.00294847	0.0324965
20210408_Plate3_Horizontal_ZigZag_P_15.xy	P048	male	Working-age population (15-64 years)	9	0	non-ICU	non-ICU	4	Normal	0.000324367	0.000166589	0.00026045	0.000185248	0.000831083	0.000364534	0.000178794	0.00392021	0.000833296	0.000391602	0.000800015	0.000104546	0.010689	0.0146321	0.00176661	0.00192905	0.00097792	0.00186752	0.00125134	0.00209582	0.0110676	0.00487929	0.00128307	0.000576246	0.0033673	0.00400252	0.00144503	0.00329957	0.0493755	0.00188136	0.00131324	0.00397326	0.000615918	0.0158095	0.00119112	0.00224858	0.000879297	0.000839839	0.00265059	0.0289536
20210408_Plate3_Horizontal_ZigZag_P_16.xy	P070	male	Working-age population (15-64 years)	22	1	ICU	non-ICU	6	Overweight	0.000928272	0.000283785	0.000420893	0.000275715	0.00210012	0.000548721	0.000318935	0.00808893	0.001081	0.00042205	0.00158142	0.000179776	0.0114049	0.0212127	0.00241675	0.00234015	0.000942814	0.0042909	0.00246262	0.00277134	0.0108711	0.00426991	0.00121529	0.000541872	0.00786497	0.00442418	0.0020582	0.00328849	0.0954822	0.00169298	0.0012039	0.0046597	0.000749269	0.0205334	0.00129779	0.00187992	0.00111299	0.000585514	0.00255405	0.030664
20210408_Plate3_Horizontal_ZigZag_P_17.xy	P048	male	Working-age population (15-64 years)	12	1	non-ICU	non-ICU	2	Normal	0.00031642	0.000171288	0.000223303	0.000192948	0.000872463	0.000417113	0.000191928	0.0043397	0.000928257	0.000366747	0.000703577	0.000103451	0.00988001	0.0176021	0.00203939	0.00214764	0.00102616	0.00187683	0.00130402	0.00192561	0.0135794	0.0055344	0.0011557	0.000622122	0.00337622	0.00380204	0.00146874	0.00406089	0.0540828	0.0020945	0.00138538	0.00417785	0.000692566	0.0202738	0.00119253	0.00259638	0.00107882	0.000688115	0.00230164	0.0309419
20210408_Plate3_Horizontal_ZigZag_P_18.xy	P070	male	Working-age population (15-64 years)	24	2	ICU	non-ICU	5	Overweight	0.00131991	0.000394045	0.000555615	0.000392341	0.00269058	0.000643828	0.000393672	0.0109064	0.00126155	0.000616774	0.00186577	0.00018867	0.0109675	0.0253337	0.00281231	0.00274606	0.00122563	0.00470669	0.00276642	0.00278935	0.0120347	0.00486667	0.0012795	0.000630215	0.00756219	0.00437647	0.00201363	0.00363718	0.101076	0.00181568	0.00130897	0.00445807	0.000778416	0.021998	0.00141166	0.00230905	0.00130528	0.000566599	0.0025729	0.0316277
20210408_Plate3_Horizontal_ZigZag_P_19.xy	P049	male	Elderly population (>64 years)		0	non-ICU	non-ICU	1	Normal	0.000293706	0.000121656	0.000213399	0.000179742	0.000863566	0.000218971	0.000141917	0.0063646	0.000543742	0.000731812	0.00061563	0.000106189	0.0109307	0.00801808	0.00140261	0.00324745	0.00118151	0.00170706	0.000923312	0.00202224	0.00320791	0.00407832	0.00119797	0.000519305	0.0026373	0.00381687	0.00175576	0.00219829	0.0514379	0.00138784	0.00164105	0.00463181	0.000454735	0.00824577	0.00157775	0.00217864	0.000937232	0.000716203	0.00256254	0.0248835
20210408_Plate3_Horizontal_ZigZag_P_20.xy	P070	male	Working-age population (15-64 years)	26	3	ICU	non-ICU	3	Overweight	0.00111085	0.00036926	0.000526747	0.000318341	0.00265896	0.000652117	0.000392303	0.00895822	0.0012876	0.000534889	0.00200188	0.000196756	0.0103187	0.0249585	0.00308264	0.00225122	0.0011753	0.00535139	0.00256668	0.00253665	0.0128152	0.00459327	0.00129758	0.000694897	0.00852651	0.00411571	0.00193932	0.00332971	0.101437	0.00192214	0.00142967	0.00421518	0.000815646	0.0228395	0.00132564	0.00241885	0.00100796	0.000507608	0.0024156	0.0264943
20210408_Plate3_Horizontal_ZigZag_P_21.xy	P049	male	Elderly population (>64 years)		1	non-ICU	non-ICU	2	Normal	0.000234756	9.74611e-05	0.00015555	0.000138568	0.00078455	0.000165102	0.000130622	0.0056263	0.000463243	0.000573506	0.000534004	7.72643e-05	0.00926803	0.00732241	0.00117329	0.00295233	0.000922425	0.00148143	0.000854625	0.00201884	0.00281997	0.00366129	0.00100559	0.000418154	0.0025156	0.00349188	0.00161862	0.00195303	0.0516327	0.00115955	0.0013749	0.00399725	0.000450904	0.00847221	0.00142795	0.00189545	0.00077934	0.000651503	0.0021787	0.022714
20210408_Plate3_Horizontal_ZigZag_P_22.xy	P070	male	Working-age population (15-64 years)	29	4	ICU	non-ICU	3	Overweight	0.000915531	0.000292551	0.000481492	0.00024287	0.00229351	0.000560084	0.000327423	0.0079369	0.00103798	0.000400257	0.0016796	0.000189066	0.0100705	0.0209406	0.00293092	0.00207552	0.000995891	0.00536623	0.00235022	0.00252538	0.0114524	0.00400657	0.00117834	0.000656695	0.00997316	0.00453343	0.00197338	0.00304189	0.103069	0.00177467	0.00117487	0.00457163	0.000721163	0.0199788	0.00129894	0.00223369	0.00103922	0.000531729	0.00224664	0.0272856
20210408_Plate3_Horizontal_ZigZag_P_24.xy	P071	male	Elderly population (>64 years)	18	0	ICU	ICU	15	Obese	0.000826369	0.000161305	0.000425448	0.000373268	0.00178371	0.000346688	0.000234762	0.00467	0.00152349	0.000572076	0.00121703	0.000109695	0.0110028	0.011244	0.0027702	0.0023533	0.0011234	0.003228	0.00138734	0.00244903	0.00593473	0.00361056	0.00112498	0.000585682	0.00529402	0.00408175	0.00212671	0.00243647	0.104199	0.00119834	0.00112909	0.00337405	0.000485678	0.0120405	0.00132506	0.00230038	0.00083549	0.000547588	0.00255554	0.0266154
20210409_Plate4_Horizontal_ZigZag_A_01.xy	P164	male	Working-age population (15-64 years)	8	0	non-ICU	non-ICU	4		2.24963e-05	1.297e-05	3.90101e-05	3.81031e-05	0.000323352	0.000125549	7.27802e-05	0.0019083	0.000344433	0.000153629	0.000247171	3.43383e-05	0.00730631	0.00601059	0.000803712	0.000573073	0.000297857	0.000673203	0.000526805	0.000795614	0.00314309	0.00134961	0.000457855	0.000205144	0.001185	0.00234318	0.000528631	0.00156425	0.0476723	0.00069417	0.000556182	0.00263504	0.000371031	0.0102826	0.00070033	0.000877533	0.000792062	0.000632562	0.00264077	0.0304516
20210409_Plate4_Horizontal_ZigZag_A_02.xy	P096	male	Elderly population (>64 years)	13	0	ICU	ICU	13	Normal	0.000213684	8.29769e-05	0.000146958	0.000222612	0.00053822	0.000289558	0.000158234	0.00437463	0.000991007	0.000396885	0.000398146	6.20889e-05	0.00986117	0.0112285	0.0015179	0.00141658	0.000773722	0.000803675	0.00108413	0.00197866	0.00633842	0.00282742	0.000857793	0.000371562	0.000873772	0.00353793	0.00130743	0.00211259	0.0472219	0.000986094	0.0011519	0.00338772	0.000535133	0.0155975	0.00115983	0.00149133	0.000991996	0.000856171	0.00291633	0.0302757
20210409_Plate4_Horizontal_ZigZag_A_04.xy	P096	male	Elderly population (>64 years)	16	1	ICU	ICU	12	Normal	0.000262801	0.000147771	0.000255405	0.000328632	0.000789655	0.000520038	0.000261469	0.00474147	0.00139501	0.000491806	0.000711452	0.000113691	0.00993085	0.0161481	0.00199245	0.00153379	0.000989771	0.00138776	0.00203747	0.00251848	0.00904564	0.00346936	0.00140177	0.000623008	0.00175342	0.00471263	0.00146551	0.00302505	0.0570441	0.00132355	0.00153765	0.00425989	0.000966809	0.0212483	0.00135394	0.00180036	0.00134459	0.000958177	0.00268905	0.0322023
20210409_Plate4_Horizontal_ZigZag_A_05.xy	V058					visucon		-2		0.000232613	0.000135357	0.000260325	0.000220175	0.00105569	0.000489668	0.000243472	0.00662258	0.00100136	0.000407324	0.000906423	9.19264e-05	0.00877889	0.0178885	0.00202723	0.00267467	0.000959632	0.00181528	0.00120103	0.00196689	0.011026	0.00579327	0.00122578	0.000651698	0.00290528	0.00389405	0.00121965	0.00303075	0.069927	0.00209741	0.00138613	0.00446708	0.000735439	0.0179977	0.00136195	0.00210398	0.00129524	0.00077441	0.00301247	0.0347879
20210409_Plate4_Horizontal_ZigZag_A_06.xy	P096	male	Elderly population (>64 years)	18	2	ICU	ICU	11	Normal	0.000286708	0.000128557	0.000205559	0.000217266	0.000689117	0.000394893	0.000201505	0.0036125	0.00100884	0.000354652	0.000578032	8.85253e-05	0.00987519	0.0126716	0.00190491	0.00106051	0.000769267	0.0013696	0.00175034	0.00213834	0.00687525	0.00264045	0.00121132	0.000518901	0.00209015	0.00446934	0.00130873	0.00244056	0.0707581	0.00112847	0.00105182	0.0035368	0.000672414	0.0173786	0.00107075	0.00152032	0.00111927	0.00077995	0.00249963	0.0321028
20210409_Plate4_Horizontal_ZigZag_A_07.xy	P072	male	Elderly population (>64 years)	14	0	non-ICU	non-ICU	4	Normal	0.000191802	5.48286e-05	0.000137683	8.21045e-05	0.000777538	0.000173651	0.000125927	0.00199258	0.000491917	0.000310529	0.000585048	6.29427e-05	0.00969204	0.00307296	0.00117159	0.000919504	0.000514659	0.00161043	0.000932221	0.00186741	0.00189934	0.00160403	0.000805718	0.00031444	0.00211463	0.00314739	0.00133731	0.00122716	0.044419	0.000905484	0.000734195	0.00394209	0.000461826	0.00795742	0.00104158	0.000990231	0.00107802	0.000769382	0.00333262	0.0311337
20210409_Plate4_Horizontal_ZigZag_A_08.xy	P096	male	Elderly population (>64 years)	20	3	ICU	ICU	13	Normal	0.000165016	7.51103e-05	0.000127585	0.000198733	0.000678721	0.000271814	0.000161516	0.00363166	0.000870641	0.000371428	0.000497083	6.99971e-05	0.00793451	0.0112166	0.00147261	0.000835892	0.000701056	0.00133164	0.0015181	0.00169698	0.00559405	0.00216824	0.00087228	0.000416801	0.00204355	0.00353451	0.00107968	0.00231954	0.0668147	0.00113415	0.00119592	0.00241851	0.00059622	0.0184726	0.00105284	0.00152145	0.000843148	0.00053245	0.00190869	0.026481
20210409_Plate4_Horizontal_ZigZag_A_09.xy	P072	male	Elderly population (>64 years)	17	1	non-ICU	non-ICU	3	Normal	0.000109707	3.9168e-05	0.000130773	9.08775e-05	0.000748588	0.000195411	0.000170503	0.00231185	0.00052597	0.00039947	0.000580242	8.52507e-05	0.0105396	0.00357166	0.00118863	0.000960976	0.00060225	0.00127052	0.00124051	0.00229999	0.00192307	0.00156171	0.00109504	0.000355461	0.00122083	0.00387702	0.00120417	0.00152159	0.0406902	0.000949155	0.00102033	0.00422419	0.000608749	0.00860761	0.00131994	0.000988264	0.00101033	0.00100817	0.00340281	0.0274581
20210409_Plate4_Horizontal_ZigZag_A_10.xy	P096	male	Elderly population (>64 years)	23	4	ICU	ICU	12	Normal	0.00106936	0.000356554	0.000499563	0.000476244	0.00180287	0.000599553	0.000279046	0.00760425	0.00149824	0.000690874	0.00125479	0.000183854	0.0113509	0.0174022	0.00227594	0.00129786	0.00101598	0.00331606	0.00306491	0.00294142	0.00771012	0.00294291	0.00147447	0.000586047	0.00560996	0.00478006	0.00161527	0.00337733	0.0858098	0.00124962	0.00122874	0.00419456	0.000955432	0.0204841	0.001374	0.0018972	0.000973802	0.000678561	0.00278348	0.0260933
20210409_Plate4_Horizontal_ZigZag_A_11.xy	P072	male	Elderly population (>64 years)	19	2	non-ICU	non-ICU	0	Normal	0.000163221	5.35829e-05	0.000197365	0.000121747	0.000921754	0.00024241	0.000195933	0.00239106	0.000597344	0.00042156	0.00073241	0.000103037	0.00931883	0.00410825	0.00114181	0.00100158	0.000636192	0.00160661	0.00144166	0.00225488	0.00223687	0.00183064	0.00119262	0.000400599	0.00174234	0.00409074	0.00134357	0.00155674	0.0384711	0.000947399	0.0011811	0.0043428	0.000698408	0.00913198	0.00145559	0.00118446	0.000918408	0.000979662	0.00301547	0.0234961
20210409_Plate4_Horizontal_ZigZag_A_12.xy	P096	male	Elderly population (>64 years)	25	5	ICU	ICU	11	Normal	0.000697787	0.000301761	0.000317983	0.000381025	0.00133663	0.000532539	0.000221578	0.0101077	0.00124612	0.000533617	0.0010048	0.000157063	0.0110426	0.0187046	0.00189052	0.00129057	0.000925166	0.00280004	0.0028704	0.00262165	0.00648263	0.00274643	0.00147513	0.00057394	0.00478508	0.00464191	0.00145491	0.00386674	0.0806817	0.00117416	0.00134076	0.00375193	0.000864659	0.0199926	0.001521	0.0018246	0.00105315	0.000757569	0.00236976	0.0237759
20210409_Plate4_Horizontal_ZigZag_A_14.xy	P096	male	Elderly population (>64 years)	27	6	ICU	ICU	11	Normal	0.00105555	0.000492226	0.000421803	0.000539953	0.00177938	0.000594941	0.000276255	0.0145606	0.00127147	0.000711231	0.00126659	0.000190811	0.0135887	0.0198893	0.00209126	0.00164785	0.00105943	0.00327444	0.00312966	0.0030313	0.00618384	0.00305629	0.00162243	0.000593278	0.00557804	0.0046104	0.00173161	0.00392703	0.0747291	0.00112514	0.00132872	0.0041156	0.000804405	0.0180917	0.00170378	0.00187531	0.00109458	0.000888859	0.00272089	0.0244591
20210409_Plate4_Horizontal_ZigZag_A_16.xy	P096	male	Elderly population (>64 years)	30	7	ICU	ICU	10	Normal	0.000793741	0.000363048	0.00041567	0.000492038	0.00186484	0.000615223	0.000269239	0.0153121	0.00124739	0.000632845	0.00129804	0.000223874	0.011401	0.0196936	0.00213916	0.00165588	0.000967736	0.00370189	0.00314997	0.00272045	0.00627637	0.00325552	0.00143082	0.00061813	0.00746139	0.00475335	0.00170785	0.0040381	0.08324	0.00125993	0.00140346	0.00471611	0.000916995	0.0209146	0.00184243	0.00190237	0.00137121	0.000729373	0.00259793	0.0256835
20210409_Plate4_Horizontal_ZigZag_A_17.xy	P074	male	Working-age population (15-64 years)	12	1	ICU	non-ICU	6	Obese	0.000925661	0.000437006	0.000425961	0.000594688	0.00127803	0.000713381	0.000462403	0.0177036	0.00138893	0.00151854	0.00133628	0.000238279	0.00902267	0.0229712	0.00244483	0.010615	0.00223409	0.00241079	0.002323	0.00367259	0.0102367	0.0126914	0.00199068	0.00105359	0.00240113	0.00431344	0.002702	0.00477112	0.0433015	0.00273745	0.00363753	0.00724599	0.00115948	0.0252545	0.00413274	0.00424299	0.00194719	0.000854075	0.00304576	0.0151016
20210409_Plate4_Horizontal_ZigZag_A_18.xy	P096	male	Elderly population (>64 years)	32	8	ICU	ICU	11	Normal	0.000693118	0.000361971	0.00030577	0.000475409	0.00150778	0.000531115	0.000255714	0.0170563	0.00116314	0.000667943	0.000992784	0.000208685	0.0103511	0.0203408	0.00282904	0.00208175	0.00112957	0.00293893	0.00299618	0.0029716	0.00604788	0.00349109	0.00168581	0.000797151	0.00582971	0.00449188	0.00160361	0.0043168	0.0776269	0.00131571	0.00151926	0.00477892	0.000869962	0.0217799	0.00196365	0.00174363	0.00128078	0.00072723	0.0022604	0.0235068
20210409_Plate4_Horizontal_ZigZag_A_19.xy	P074	male	Working-age population (15-64 years)	14	2	ICU	non-ICU	8	Obese	0.000859567	0.000428997	0.000334535	0.000680875	0.00133651	0.000801489	0.0004522	0.0212901	0.00165691	0.00155191	0.00146719	0.000249697	0.00989678	0.0284071	0.00305057	0.0122279	0.00244049	0.00254606	0.00268126	0.00383398	0.0135529	0.0145774	0.00184232	0.00105703	0.00256839	0.00363143	0.00297449	0.00569282	0.0526897	0.00291179	0.00369042	0.00758131	0.0012487	0.0323039	0.00439395	0.00486445	0.00197575	0.000680578	0.00291734	0.0148777
20210409_Plate4_Horizontal_ZigZag_A_20.xy	P096	male	Elderly population (>64 years)	34	9	ICU	ICU	10	Normal	0.00040981	0.00023661	0.000185403	0.000382525	0.00123177	0.000382728	0.00020157	0.0135774	0.000928824	0.000620501	0.000768495	0.000139793	0.00897387	0.0160757	0.00159777	0.00155153	0.000862443	0.00218623	0.00234052	0.00231689	0.00467488	0.00262441	0.00113025	0.00044778	0.00373369	0.00405289	0.00131116	0.00348865	0.0672298	0.00116776	0.00146761	0.00382268	0.000722291	0.0181301	0.00152289	0.00140492	0.00122207	0.000625489	0.00203868	0.021901
20210409_Plate4_Horizontal_ZigZag_A_21.xy	P074	male	Working-age population (15-64 years)	16	3	ICU	non-ICU	9	Obese	0.00120922	0.000479668	0.000497664	0.000661322	0.00141083	0.000817235	0.000468488	0.0165342	0.00156962	0.00172751	0.00147253	0.000235994	0.00834196	0.0250921	0.00265654	0.0091745	0.00245164	0.00258078	0.00287473	0.0034995	0.012404	0.0131176	0.0017797	0.000994927	0.00265984	0.00380535	0.00255918	0.00508259	0.0481054	0.00276228	0.00403187	0.00738439	0.001128	0.0284419	0.00424428	0.00483682	0.00214706	0.000682782	0.00278457	0.0149702
20210409_Plate4_Horizontal_ZigZag_A_22.xy	P096	male	Elderly population (>64 years)	37	10	ICU	ICU	10	Normal	0.000615315	0.000244599	0.000288517	0.000301281	0.00119301	0.000364604	0.000203737	0.0102733	0.000830744	0.000468308	0.000752432	0.000131752	0.00897532	0.0124018	0.00173953	0.00145561	0.000741195	0.00244205	0.00214467	0.0022126	0.00422733	0.00228178	0.00118464	0.000413435	0.00467584	0.00446697	0.00146247	0.00277887	0.0672161	0.00113363	0.00114541	0.00483991	0.000616866	0.0137602	0.00131519	0.00141372	0.00163701	0.000654284	0.00226118	0.0238692
20210409_Plate4_Horizontal_ZigZag_A_23.xy	P074	male	Working-age population (15-64 years)	19	4	ICU	non-ICU	8	Obese	0.00149421	0.00071947	0.000665804	0.000953246	0.0018619	0.000995367	0.000520599	0.0215485	0.00196073	0.00228855	0.00175285	0.000271831	0.0108909	0.0278248	0.00343483	0.0100126	0.00268236	0.0028053	0.00365515	0.00366915	0.0113687	0.0131197	0.00189337	0.00118042	0.00302377	0.00385493	0.00259608	0.00550015	0.0728913	0.00277033	0.00372342	0.00807377	0.00129919	0.0276357	0.00461502	0.00490179	0.00245161	0.000692128	0.00320476	0.0192036
20210409_Plate4_Horizontal_ZigZag_A_24.xy	P096	male	Elderly population (>64 years)	39	11	ICU	ICU	8	Normal	0.000466084	0.000242285	0.00023906	0.00040645	0.00133737	0.000446974	0.000218819	0.0135936	0.00100881	0.000609536	0.000812092	0.000131434	0.00902188	0.0160258	0.00181675	0.0016513	0.00091986	0.00230642	0.0022495	0.00219189	0.00491157	0.00277524	0.00114256	0.000468321	0.00405223	0.00374339	0.00137596	0.00329645	0.0638095	0.00138833	0.00149525	0.00479104	0.000732062	0.017371	0.0015675	0.00156527	0.00162822	0.000516746	0.00199778	0.0226856
20210409_Plate4_Horizontal_ZigZag_B_01.xy	P109	male	Working-age population (15-64 years)	23	0	ICU	ICU	12	Obese	0.000434528	0.000134744	0.000212355	0.000258625	0.00116907	0.000276068	0.000142383	0.00405556	0.000891068	0.000417382	0.000851796	9.21327e-05	0.00875534	0.00902318	0.00147703	0.00102334	0.000708042	0.00231759	0.00148652	0.0019637	0.00395073	0.00227563	0.00101667	0.000359524	0.00325337	0.00378715	0.00138271	0.00228585	0.0561985	0.000944845	0.00107593	0.00354212	0.000577362	0.0122246	0.00116099	0.001746	0.000859722	0.00074745	0.00253453	0.0251842
20210409_Plate4_Horizontal_ZigZag_B_02.xy	P134	male	Working-age population (15-64 years)	8	0	non-ICU	non-ICU	0	Obese	0.000191324	9.35507e-05	0.000125142	0.000120906	0.000683811	0.000244021	0.000147649	0.00337123	0.000581861	0.000284123	0.000612436	7.17238e-05	0.00849994	0.0101542	0.00121003	0.00177696	0.000665291	0.00183151	0.00108459	0.00151518	0.00604817	0.00373317	0.000849692	0.000323148	0.00263394	0.00394515	0.00109452	0.00263583	0.0397003	0.00136951	0.000938787	0.0039125	0.000557469	0.0136512	0.00100298	0.00125896	0.00130724	0.000770425	0.00277361	0.0366484
20210409_Plate4_Horizontal_ZigZag_B_03.xy	V076					visucon		-2		0.000271604	0.000133308	0.000179025	0.000180515	0.000919891	0.00034531	0.00021696	0.00559681	0.000800136	0.00046794	0.000787911	0.000109686	0.00884537	0.0163062	0.00178142	0.00244058	0.00101976	0.00187305	0.00103746	0.00208009	0.0102307	0.0052775	0.00122951	0.000552805	0.00265896	0.00457248	0.00135315	0.00302016	0.073508	0.00200301	0.00169763	0.00417509	0.000693864	0.0171085	0.00129783	0.00245373	0.00114998	0.000786415	0.0023966	0.0349455
20210409_Plate4_Horizontal_ZigZag_B_04.xy	V083					visucon		-2		0.000344719	0.000146056	0.000237818	0.000145819	0.00102131	0.000328142	0.000214606	0.00427358	0.000768429	0.000443065	0.000969084	0.000106427	0.00880418	0.0127911	0.00177577	0.0019295	0.000942718	0.00227594	0.00113281	0.00203482	0.00865764	0.00444156	0.00115113	0.000584879	0.00353386	0.00424815	0.00139466	0.00269056	0.0696108	0.00193512	0.00168664	0.00428717	0.000645728	0.0154313	0.00126695	0.00264083	0.00117154	0.000662522	0.00252358	0.0327261
20210409_Plate4_Horizontal_ZigZag_B_05.xy	P109	male	Working-age population (15-64 years)	28	2	ICU	ICU	11	Obese	0.000228058	0.000115078	0.000140147	0.000234183	0.00100633	0.000257014	0.000144326	0.00677813	0.000790819	0.000377065	0.000632733	7.97869e-05	0.00898512	0.0122608	0.00146837	0.00130471	0.000697774	0.00208042	0.00165834	0.001827	0.00436933	0.00229234	0.00104071	0.000366717	0.00282413	0.00421769	0.00128818	0.00283338	0.0676558	0.000967608	0.0012532	0.00367043	0.000625726	0.0160824	0.00152275	0.00157687	0.000853825	0.000686878	0.00225197	0.0266072
20210409_Plate4_Horizontal_ZigZag_B_06.xy	P135	male	Elderly population (>64 years)	8	0	non-ICU	non-ICU	4		0.000176727	7.55519e-05	0.000143936	0.000133872	0.000663723	0.000208488	0.000154472	0.00347474	0.00049467	0.000325215	0.000528395	8.24828e-05	0.0091358	0.00667661	0.000987428	0.00181566	0.000657131	0.00141199	0.000778302	0.00137037	0.00302631	0.0031612	0.000803731	0.000320891	0.00171315	0.00313621	0.00109207	0.00171655	0.0377411	0.0012019	0.0010496	0.00311876	0.000380754	0.00682752	0.0010692	0.00146789	0.000943375	0.000690617	0.0028041	0.026133
20210409_Plate4_Horizontal_ZigZag_B_07.xy	P109	male	Working-age population (15-64 years)	30	3	ICU	ICU	9	Obese	0.000296976	0.000135182	0.000187807	0.000250146	0.00099739	0.000262447	0.000156925	0.00671438	0.000729151	0.000401989	0.000670608	9.77574e-05	0.00916996	0.0118346	0.00137654	0.00125778	0.000658165	0.00213599	0.00159787	0.00185145	0.00418608	0.00225262	0.00107398	0.00034176	0.00285595	0.00427787	0.00134313	0.0026895	0.0638691	0.000959013	0.00121397	0.0035645	0.000587327	0.0137284	0.00133763	0.00145848	0.000951323	0.00072842	0.0022828	0.0279791
20210409_Plate4_Horizontal_ZigZag_B_08.xy	P135	male	Elderly population (>64 years)	10	1	non-ICU	non-ICU	5		0.000140248	7.46045e-05	0.000116715	0.000133425	0.000714242	0.000199472	0.000164653	0.00420538	0.000567459	0.000397639	0.000534335	9.46756e-05	0.00868672	0.00790694	0.00107546	0.00200138	0.000771581	0.00135013	0.000854769	0.00149215	0.00358265	0.00341366	0.000935449	0.000335577	0.0015353	0.00368919	0.00110343	0.00186423	0.0445051	0.00130225	0.00139156	0.00319166	0.000440336	0.00822014	0.00110047	0.00165841	0.000931724	0.000660875	0.00259352	0.0286669
20210409_Plate4_Horizontal_ZigZag_B_09.xy	P109	male	Working-age population (15-64 years)	32	4	ICU	ICU	11	Obese	0.00035499	0.000173577	0.000227377	0.000339659	0.00122845	0.000337296	0.000175872	0.00938024	0.000949963	0.00054915	0.00073964	0.000102248	0.00904309	0.015626	0.00155415	0.00156141	0.000869145	0.00250097	0.00172581	0.00207714	0.00547754	0.00286305	0.00125276	0.000433392	0.00307345	0.00453147	0.00129416	0.00319533	0.0661307	0.00110983	0.00164238	0.00364786	0.000634956	0.0152321	0.00161618	0.00179473	0.00086137	0.000816328	0.00230383	0.028068
20210409_Plate4_Horizontal_ZigZag_B_10.xy	P136	male	Elderly population (>64 years)	11	0	non-ICU	non-ICU	1	Normal	0.000200832	8.18134e-05	0.000125903	0.000148246	0.000878126	0.000275993	0.00020173	0.00367445	0.000758371	0.000533474	0.000724201	9.53844e-05	0.00820651	0.0092907	0.00144613	0.0019628	0.00108281	0.00149751	0.0010812	0.00157111	0.00563256	0.00409411	0.0010377	0.000459579	0.00152889	0.00372265	0.00121256	0.0025595	0.037362	0.00167241	0.00242344	0.0041512	0.000586225	0.0151902	0.00145336	0.00284654	0.00122042	0.000701186	0.00246977	0.0317533
20210409_Plate4_Horizontal_ZigZag_B_11.xy	P109	male	Working-age population (15-64 years)	35	5	ICU	ICU	15	Obese	0.000256422	0.000120212	0.000213975	0.000174037	0.00081421	0.000230061	0.000138912	0.00502368	0.000628771	0.00033994	0.000614876	0.000100881	0.0100352	0.00786742	0.00131195	0.000962235	0.000622049	0.00191191	0.00134473	0.00196432	0.0029879	0.00176148	0.00123402	0.000374357	0.00254069	0.00507223	0.00118812	0.00216705	0.0633943	0.000876462	0.000949189	0.00366297	0.000578342	0.0097417	0.00112087	0.00125512	0.00102526	0.000837419	0.00255753	0.0331554
20210409_Plate4_Horizontal_ZigZag_B_12.xy	P136	male	Elderly population (>64 years)	13	1	non-ICU	non-ICU	1	Normal	0.000392213	0.000147914	0.000197772	0.000222055	0.00111168	0.000399979	0.000284213	0.00438327	0.000930554	0.00061604	0.000954483	0.000101529	0.00817836	0.0120831	0.00170351	0.00235206	0.00118052	0.00209021	0.0014262	0.00189655	0.00756961	0.00521382	0.00106226	0.0005882	0.00203787	0.00337446	0.00145439	0.00299239	0.0365388	0.00195769	0.00248203	0.0043806	0.000713546	0.0185384	0.00149814	0.00309711	0.00124921	0.000579163	0.00241417	0.025502
20210409_Plate4_Horizontal_ZigZag_B_13.xy	V077					visucon		-2		0.000487676	0.000207425	0.000326219	0.000227533	0.00115073	0.000396823	0.000263776	0.0061577	0.000925155	0.000602108	0.000880442	0.000131727	0.00997879	0.0152766	0.00186049	0.00235046	0.00119569	0.00161628	0.00127683	0.00238899	0.00801756	0.00474583	0.00133567	0.000550502	0.00204535	0.00445948	0.00134549	0.00305866	0.0751398	0.00180582	0.00196615	0.00475596	0.000720527	0.0158049	0.0014652	0.00271772	0.00125913	0.000804478	0.0030788	0.032771
20210409_Plate4_Horizontal_ZigZag_B_14.xy	P136	male	Elderly population (>64 years)	15	2	non-ICU	non-ICU	1	Normal	0.000243569	0.000104362	0.000140246	0.00018819	0.000865611	0.000293868	0.000216699	0.00452726	0.000753432	0.000518123	0.000651948	9.4556e-05	0.00811935	0.0101588	0.00134203	0.00226983	0.000895073	0.0013563	0.00129162	0.00168805	0.00553776	0.00443516	0.000970203	0.000387406	0.00149005	0.00336141	0.00118636	0.00263533	0.0367287	0.00144966	0.00169166	0.00417556	0.000628555	0.0161843	0.00136316	0.00205212	0.00130266	0.000613116	0.00226886	0.0270798
20210409_Plate4_Horizontal_ZigZag_B_15.xy	P110	male	Elderly population (>64 years)	9	0	non-ICU	non-ICU	9	Normal	0.000205033	9.57802e-05	0.000160966	0.000176848	0.000672332	0.000217942	0.000137133	0.00570689	0.00065482	0.000402016	0.000578771	7.26881e-05	0.00979855	0.00973513	0.00135655	0.00284998	0.000789991	0.0014773	0.000829274	0.00172916	0.00326931	0.00351613	0.000992362	0.000407765	0.00203303	0.00419624	0.00142369	0.00214932	0.0603051	0.0011796	0.00101209	0.00368399	0.000413681	0.00747223	0.00109744	0.00158134	0.00102717	0.000728938	0.00252618	0.0283261
20210409_Plate4_Horizontal_ZigZag_B_16.xy	P136	male	Elderly population (>64 years)	18	3	non-ICU	non-ICU	0	Normal	0.000186176	6.76931e-05	0.000101083	0.000147255	0.000872297	0.000217253	0.000171876	0.00331405	0.000632395	0.000433418	0.000637852	8.42555e-05	0.00679843	0.0087378	0.00123244	0.00172569	0.000790962	0.00152655	0.000931429	0.00138373	0.00491239	0.00346778	0.000812619	0.000371741	0.00218756	0.00320008	0.00102082	0.00205406	0.0385395	0.00124952	0.00152083	0.00330498	0.000497477	0.0140512	0.00103778	0.00194977	0.00102969	0.000572195	0.00202581	0.0265043
20210409_Plate4_Horizontal_ZigZag_B_17.xy	P110	male	Elderly population (>64 years)	11	1	non-ICU	non-ICU	2	Normal	0.00018448	9.37283e-05	0.000128843	0.00018813	0.00059388	0.000220077	0.000143587	0.00637831	0.00061769	0.000400077	0.000501301	7.02853e-05	0.00945447	0.00969975	0.00127819	0.00303963	0.00079518	0.00119725	0.000958706	0.00187117	0.00320163	0.00358551	0.00108539	0.000413109	0.0013725	0.00434451	0.00142268	0.002408	0.0609995	0.00113863	0.001113	0.00370246	0.000446992	0.00849958	0.00120512	0.00154745	0.00104025	0.000710468	0.00236211	0.0270657
20210409_Plate4_Horizontal_ZigZag_B_19.xy	P111	male	Elderly population (>64 years)	15	0	ICU	ICU	10	Overweight	8.83293e-05	1.75014e-05	8.58268e-05	4.52092e-05	0.00051654	0.00010733	0.000106091	0.000559632	0.000355312	0.000172821	0.000432674	6.05963e-05	0.00810066	0.0017679	0.00087531	0.000288897	0.000359197	0.00107686	0.00084334	0.00119396	0.00138165	0.000853638	0.000758977	0.000204403	0.00164901	0.00379145	0.000719882	0.00097973	0.0452303	0.00069748	0.000662083	0.00275088	0.000390802	0.00463822	0.000524194	0.000886178	0.000956228	0.000724808	0.00231046	0.0331278
20210409_Plate4_Horizontal_ZigZag_B_20.xy	V084					visucon		-2		0.000354149	0.000153813	0.000256657	0.000189735	0.0011196	0.000380517	0.000228413	0.00497935	0.000833511	0.000456023	0.000970592	0.000129451	0.00922587	0.0138891	0.0018686	0.00195611	0.00102925	0.00203457	0.0011805	0.00207207	0.00889499	0.00453282	0.00115386	0.000557242	0.00298822	0.00384046	0.00149881	0.00287508	0.0778601	0.00185339	0.00160647	0.00403083	0.00060456	0.0161471	0.00121946	0.00270944	0.00114549	0.00063363	0.00268893	0.0304479
20210409_Plate4_Horizontal_ZigZag_B_21.xy	P111	male	Elderly population (>64 years)	17	1	ICU	ICU	13	Overweight	8.29448e-05	1.9881e-05	8.34197e-05	4.05249e-05	0.000575603	9.37601e-05	0.000106448	0.000569338	0.000362368	0.00016713	0.000425796	5.33201e-05	0.00736648	0.00176938	0.000886818	0.000259588	0.000353931	0.00129678	0.000822195	0.00114739	0.00140227	0.000788505	0.000766479	0.000215355	0.00214524	0.00399867	0.000668095	0.000957225	0.0502171	0.000704457	0.000663356	0.00265302	0.00036689	0.00515264	0.00050655	0.000917242	0.000975875	0.00071824	0.00223272	0.0334882
20210409_Plate4_Horizontal_ZigZag_B_22.xy	P137	male	Elderly population (>64 years)	9	0	ICU	non-ICU	16	Overweight	0.000398041	5.10773e-05	0.000200107	7.59988e-05	0.00071707	0.000143295	0.000150347	0.00123989	0.000354308	0.000294836	0.000529975	8.29537e-05	0.0104704	0.00172326	0.00108398	0.000654556	0.00039815	0.00136767	0.000798496	0.00193144	0.001354	0.00100004	0.000817919	0.000244386	0.00214642	0.00472862	0.00153263	0.00105426	0.0458832	0.000836392	0.000592586	0.00430563	0.000352999	0.00507113	0.000589975	0.00108735	0.00185277	0.000717642	0.00312286	0.0490071
20210409_Plate4_Horizontal_ZigZag_B_23.xy	P111	male	Elderly population (>64 years)	20	2	ICU	ICU	11	Overweight	8.84277e-05	2.26265e-05	9.78078e-05	5.03946e-05	0.000587815	0.000120454	0.000115272	0.000650052	0.000390439	0.000160912	0.000483804	5.06131e-05	0.00731367	0.00206513	0.00118518	0.000279117	0.000363966	0.00159641	0.000942593	0.00127472	0.0017853	0.000910982	0.000789726	0.000267515	0.00288434	0.00409773	0.000773333	0.00118415	0.0646676	0.000856968	0.00071656	0.00302102	0.000425416	0.00730807	0.000486221	0.00102604	0.00111596	0.000624462	0.00208237	0.0353005
20210409_Plate4_Horizontal_ZigZag_C_01.xy	P074	male	Working-age population (15-64 years)	21	5	ICU	non-ICU	7	Obese	0.000443125	0.000220025	0.000240064	0.000352019	0.000834413	0.000445927	0.000304531	0.0120552	0.00103642	0.00132168	0.000888496	0.000138725	0.00751506	0.0171709	0.00222494	0.0069614	0.00185726	0.00181908	0.002242	0.00261429	0.00751018	0.0100155	0.00149682	0.00073325	0.00226549	0.00424049	0.00202155	0.00367797	0.0696975	0.00202249	0.00327097	0.00621698	0.000867667	0.0228988	0.0037956	0.00336871	0.00195119	0.000687851	0.00224043	0.0203419
20210409_Plate4_Horizontal_ZigZag_C_02.xy	V067					visucon		-2		0.000161376	9.50613e-05	0.000134495	0.000139603	0.000891512	0.000306114	0.000197252	0.00435996	0.000710096	0.000466957	0.000830307	9.46406e-05	0.00795487	0.0133103	0.0016133	0.00170624	0.00110311	0.00193439	0.000993814	0.00185961	0.00897747	0.00410435	0.0010905	0.000578798	0.00285465	0.00380381	0.00124955	0.00273702	0.0605157	0.00193292	0.0021977	0.003511	0.000661985	0.0172027	0.00118901	0.00318035	0.000969348	0.000639357	0.00221116	0.0289338
20210409_Plate4_Horizontal_ZigZag_C_04.xy	P096	male	Elderly population (>64 years)	41	12	ICU	ICU	9	Normal	0.000619083	0.000224491	0.000263606	0.000376038	0.00128202	0.000336599	0.000190245	0.0108074	0.000871617	0.000654914	0.000745954	0.000131756	0.00741194	0.0126307	0.00156942	0.00153009	0.000925163	0.00211241	0.00176673	0.00203258	0.00431246	0.00267675	0.00108786	0.000410228	0.00363216	0.00405396	0.00136829	0.00268454	0.053777	0.00115991	0.00179096	0.00438904	0.000627192	0.013965	0.00148606	0.00181802	0.00156525	0.000728297	0.0019296	0.0219363
20210409_Plate4_Horizontal_ZigZag_C_05.xy	P165	male	Elderly population (>64 years)	3	0	non-ICU	non-ICU	2	Overweight	0.000323633	0.000145296	0.000251341	0.000334998	0.000882737	0.000314263	0.00024452	0.00701575	0.00103234	0.000811023	0.000835159	0.00014794	0.010716	0.0111162	0.0017673	0.00323583	0.00157593	0.00201794	0.00135294	0.00258432	0.00420731	0.00558686	0.00183249	0.00068946	0.00272832	0.00588727	0.00148315	0.00245136	0.0611096	0.00158484	0.0022811	0.00531782	0.000570009	0.00980722	0.00192376	0.00267002	0.0014455	0.00102763	0.00317849	0.0292483
20210409_Plate4_Horizontal_ZigZag_C_06.xy	P096	male	Elderly population (>64 years)	44	13	ICU	ICU	11	Normal	0.000339298	0.000147696	0.000196169	0.00023996	0.00092468	0.000320933	0.000180982	0.00824441	0.000673178	0.000403629	0.000616492	0.000110367	0.00781979	0.01029	0.00159108	0.00138028	0.000696039	0.00209528	0.00177314	0.00210286	0.00372577	0.00211348	0.00108076	0.00038818	0.00374087	0.00465107	0.00136802	0.00234935	0.0622385	0.00103044	0.00104246	0.00494586	0.000602513	0.0127615	0.00113632	0.00126012	0.00176218	0.000749615	0.00199713	0.0233086
20210409_Plate4_Horizontal_ZigZag_C_07.xy	P075	male	Working-age population (15-64 years)	9	0	non-ICU	non-ICU	5	Overweight	0.000138271	6.24172e-05	0.000122985	0.000119246	0.000635801	0.0001935	0.000133694	0.00286126	0.000560013	0.00030111	0.000550421	8.70165e-05	0.00974519	0.00686394	0.00109903	0.00147447	0.000584413	0.00146877	0.000734723	0.00147381	0.00344665	0.00231786	0.00102405	0.000367222	0.00229907	0.0038025	0.00100041	0.0021483	0.0355875	0.000937924	0.000888384	0.00333412	0.000468714	0.00712717	0.000892651	0.00126078	0.000829096	0.000815871	0.00279811	0.0277271
20210409_Plate4_Horizontal_ZigZag_C_08.xy	P096	male	Elderly population (>64 years)	46	14	ICU	ICU	10	Normal	0.000333351	0.000175907	0.000163568	0.000323439	0.00106524	0.000323161	0.000191533	0.0107796	0.000831377	0.000602818	0.000651189	0.000119466	0.0073649	0.0129546	0.00161892	0.00155394	0.000965208	0.00194676	0.00165701	0.00207363	0.00452579	0.00249612	0.0011282	0.000515229	0.00337829	0.00420276	0.00132286	0.00277199	0.0601768	0.00116294	0.00176761	0.00427778	0.000667338	0.0153588	0.00131771	0.0017733	0.001522	0.00055506	0.00180922	0.0208528
20210409_Plate4_Horizontal_ZigZag_C_09.xy	P076	male	Working-age population (15-64 years)	11	0	non-ICU	non-ICU	3	Overweight	0.000190021	0.000117627	0.00022987	0.000133742	0.00066474	0.000303994	0.000240184	0.00431733	0.000602635	0.000392948	0.000639844	0.000122721	0.0098902	0.00974577	0.0013232	0.00136822	0.000762921	0.00138754	0.0014799	0.00179414	0.00410702	0.0024134	0.00137008	0.000443174	0.00175333	0.00530641	0.000879926	0.00216921	0.0576905	0.00120492	0.00145481	0.00449589	0.000584716	0.0113783	0.00115587	0.00132781	0.00139457	0.000976031	0.00317197	0.0358149
20210409_Plate4_Horizontal_ZigZag_C_11.xy	P077	male	Elderly population (>64 years)	12	0	non-ICU	non-ICU	3	Normal	0.000250503	0.000132021	0.000244114	0.0002075	0.000819909	0.00032543	0.000191641	0.00465509	0.000825139	0.000397793	0.000680689	0.000101086	0.010553	0.00993715	0.00163985	0.00244263	0.000829078	0.00163847	0.00102714	0.00164609	0.00670108	0.00405415	0.00112562	0.000430641	0.00262035	0.00366957	0.00106913	0.00215673	0.0541289	0.00147043	0.00105139	0.00416538	0.000574917	0.0118199	0.00116577	0.00152975	0.000998289	0.000852453	0.00339527	0.0263508
20210409_Plate4_Horizontal_ZigZag_C_12.xy	P096	male	Elderly population (>64 years)	48	15	ICU	ICU	12	Normal	0.00070265	0.000278253	0.000274874	0.000473446	0.00166048	0.000472205	0.00026991	0.0153245	0.00121614	0.000656213	0.00101609	0.000161986	0.00910495	0.019192	0.00260672	0.00205256	0.00107142	0.00343743	0.00209871	0.00290572	0.00712681	0.00311313	0.00135684	0.00056382	0.00679488	0.00453837	0.00200838	0.00352852	0.0793638	0.00147933	0.00180153	0.00578659	0.000786558	0.0202252	0.00136645	0.00177013	0.00192115	0.000643436	0.00223028	0.0234694
20210409_Plate4_Horizontal_ZigZag_C_13.xy	V059					visucon		-2		0.000449829	0.000198766	0.000306516	0.0002626	0.0011759	0.0004618	0.000271041	0.00674662	0.00103055	0.000624312	0.00098951	0.00014948	0.0104851	0.0163425	0.00195092	0.00256069	0.00129704	0.00181833	0.00133736	0.00236425	0.00907134	0.00508495	0.00150583	0.000650425	0.00239597	0.00427454	0.00135129	0.00323402	0.0724078	0.00188347	0.00221419	0.0046499	0.000766075	0.0168025	0.00154372	0.0032328	0.00113698	0.000824648	0.00292955	0.0304923
20210409_Plate4_Horizontal_ZigZag_C_14.xy	P096	male	Elderly population (>64 years)	53	16	ICU	ICU	6	Normal	0.00113341	0.000462355	0.000463423	0.000705957	0.00210235	0.000702157	0.000373514	0.0171154	0.00204372	0.000919343	0.00135751	0.000194928	0.0090754	0.0223252	0.00410875	0.0023926	0.00140606	0.00389825	0.0024331	0.00301002	0.0104491	0.00376612	0.00148034	0.000621588	0.00677979	0.00478339	0.00199239	0.00341261	0.0674687	0.00162973	0.00205068	0.00636994	0.000869824	0.0222364	0.00159596	0.00224155	0.00207408	0.00074124	0.00228316	0.0218252
20210409_Plate4_Horizontal_ZigZag_C_15.xy	P077	male	Elderly population (>64 years)	14	1	non-ICU	non-ICU	0	Normal	0.000257978	0.000152322	0.000220207	0.000230924	0.000705191	0.000361007	0.000218323	0.00613351	0.000956231	0.000479487	0.000594869	0.000113868	0.0112235	0.0116974	0.001863	0.00280262	0.00098161	0.00132858	0.00122876	0.00200427	0.0082781	0.00437146	0.0014027	0.000514454	0.00204004	0.00415899	0.00117008	0.00255625	0.0599793	0.00139431	0.00122752	0.00439381	0.000643208	0.0143088	0.00118127	0.00158497	0.00101196	0.000884018	0.00323512	0.0261974
20210409_Plate4_Horizontal_ZigZag_C_16.xy	P096	male	Elderly population (>64 years)	55	17	ICU	non-ICU	5	Normal	0.000968974	0.000327252	0.000361571	0.000676543	0.00208029	0.000570124	0.000355253	0.0163814	0.00241975	0.000933946	0.00145017	0.000190409	0.00808013	0.0239104	0.00496324	0.002329	0.00159359	0.00450652	0.00203877	0.00282582	0.0123104	0.00389666	0.00135216	0.000665788	0.00857187	0.00443737	0.00202401	0.00329421	0.066348	0.00163343	0.00222422	0.0054257	0.00084247	0.0249695	0.00147092	0.00234436	0.00164583	0.00059297	0.00221819	0.0216835
20210409_Plate4_Horizontal_ZigZag_C_17.xy	P078	male	Elderly population (>64 years)	18	0	non-ICU	non-ICU	3	Overweight	0.00028284	0.000114335	0.000193454	0.000160977	0.000651617	0.000243964	0.000175981	0.00568199	0.00051386	0.000399799	0.000616257	0.000109334	0.0104864	0.00645044	0.00100245	0.00196911	0.000633576	0.0013049	0.00127924	0.00152588	0.00257613	0.00255895	0.00122233	0.000358335	0.00155161	0.00380384	0.000835159	0.00212596	0.0433592	0.000953616	0.00136935	0.00396451	0.000575849	0.0097401	0.00140475	0.00151642	0.000935601	0.000939619	0.00351981	0.0247171
20210409_Plate4_Horizontal_ZigZag_C_18.xy	P098	male	Working-age population (15-64 years)	12	0	ICU	ICU	15		0.000172883	4.68583e-05	0.000141142	8.54981e-05	0.00060739	0.000157308	0.000175231	0.00193297	0.000450798	0.000395315	0.000621883	0.000115954	0.0123488	0.00280422	0.0010071	0.00108791	0.000654957	0.00137227	0.00120153	0.00209967	0.00146925	0.00159341	0.00142352	0.000378941	0.00159735	0.00502071	0.00123082	0.00173175	0.0520211	0.000873783	0.00127922	0.00431528	0.000566188	0.00704607	0.00120624	0.00121646	0.000784572	0.00107481	0.00315212	0.0217743
20210409_Plate4_Horizontal_ZigZag_C_19.xy	P079	male	Elderly population (>64 years)	8	0	non-ICU	non-ICU	12		0.000449482	0.000178915	0.000300213	0.000304699	0.00104522	0.000408085	0.000241325	0.00668989	0.00093437	0.000912813	0.000866214	0.000141917	0.0124975	0.0122628	0.00160449	0.00272193	0.00126053	0.00165647	0.00111	0.0026119	0.00596901	0.00461086	0.00164643	0.00056134	0.00204149	0.00439565	0.00161752	0.00248281	0.043354	0.00159749	0.00203617	0.00485157	0.000670356	0.0104963	0.00174836	0.00258094	0.00132963	0.000981832	0.00382613	0.0338259
20210409_Plate4_Horizontal_ZigZag_C_20.xy	P098	male	Working-age population (15-64 years)	14	1	ICU	ICU	16		0.000334399	9.01166e-05	0.000226715	0.000147996	0.000900612	0.000241575	0.000207643	0.00269497	0.000621679	0.000510241	0.000769222	0.000128475	0.0112562	0.00519423	0.00130477	0.00122836	0.00080154	0.00172585	0.00149313	0.002202	0.0026547	0.00222803	0.00126529	0.000395048	0.00190468	0.00435883	0.00138077	0.00218722	0.0603433	0.00110133	0.00163819	0.00402349	0.000638928	0.0114302	0.00139738	0.00166522	0.000830327	0.000875434	0.00301611	0.022498
20210409_Plate4_Horizontal_ZigZag_C_21.xy	P079	male	Elderly population (>64 years)	10	1	non-ICU	non-ICU	11		0.000148324	8.24623e-05	0.000112954	0.000146268	0.000629309	0.00023705	0.000158747	0.00376384	0.000592618	0.000503714	0.000505503	0.000103494	0.00820459	0.00818209	0.00125382	0.00178828	0.000921196	0.00114965	0.00075627	0.00180446	0.00475772	0.00342962	0.00116525	0.000493196	0.00139898	0.00396434	0.00128775	0.0019983	0.0339471	0.00139021	0.00179203	0.00358731	0.000513631	0.0101291	0.00137021	0.00221206	0.00123259	0.000725392	0.00238585	0.0362338
20210409_Plate4_Horizontal_ZigZag_C_22.xy	P098	male	Working-age population (15-64 years)	16	2	ICU	ICU	15		0.000896211	0.000170825	0.000485988	0.000219172	0.00117385	0.000285185	0.000196365	0.00305323	0.000729741	0.000507379	0.000769281	0.000144322	0.0101833	0.00572257	0.00126795	0.00113059	0.000629333	0.00173364	0.00179397	0.0022692	0.00275383	0.00211454	0.0010877	0.000334977	0.00238597	0.00374865	0.00133243	0.00220795	0.058579	0.000871624	0.00101529	0.00478557	0.000592643	0.0119869	0.00150621	0.00171778	0.00109608	0.000772775	0.00368561	0.024775
20210409_Plate4_Horizontal_ZigZag_C_24.xy	P098	male	Working-age population (15-64 years)	19	3	ICU	ICU	15		0.000298951	8.59763e-05	0.00018937	0.000122611	0.000787109	0.000219188	0.000158725	0.00275525	0.000570225	0.000374407	0.000671055	0.000109973	0.0117709	0.00543173	0.00135216	0.000864264	0.000593777	0.00179367	0.00166288	0.00210225	0.00228417	0.00172037	0.00124835	0.000334739	0.00246833	0.00436457	0.00127439	0.00231955	0.075872	0.000942366	0.000976838	0.0042481	0.000589844	0.0115272	0.00122988	0.00116712	0.000955913	0.000831916	0.00280228	0.0237748
20210409_Plate4_Horizontal_ZigZag_D_01.xy	P111	male	Elderly population (>64 years)	22	3	ICU	non-ICU	3	Overweight	0.000275248	4.44754e-05	0.000196685	9.06022e-05	0.000920172	0.000191211	0.000164318	0.000995055	0.000537421	0.00024761	0.000735421	7.78532e-05	0.00803621	0.00285924	0.00138199	0.000387585	0.000487336	0.00198721	0.00122963	0.0015418	0.00240594	0.00118507	0.00100816	0.000318511	0.0031904	0.00481959	0.000956354	0.00136376	0.0690065	0.000926393	0.000858944	0.00349271	0.000491616	0.00794071	0.000621028	0.00131768	0.00135583	0.000731385	0.00242321	0.0371391
20210409_Plate4_Horizontal_ZigZag_D_02.xy	P137	male	Elderly population (>64 years)	14	1	ICU	ICU	16	Overweight	0.000197174	2.14893e-05	8.94467e-05	4.71578e-05	0.000809159	0.000104784	0.000105603	0.000852218	0.000228521	0.000244332	0.000488763	7.12816e-05	0.00870491	0.00136777	0.000739179	0.000416729	0.000278922	0.00132105	0.000889304	0.00170985	0.000951909	0.000810654	0.000649418	0.000121174	0.00195444	0.00357805	0.00134948	0.00092866	0.0316605	0.00064944	0.000475236	0.00352605	0.000345162	0.00571926	0.000818762	0.000686604	0.00133861	0.000717765	0.00242192	0.0420821
20210409_Plate4_Horizontal_ZigZag_D_05.xy	P111	male	Elderly population (>64 years)	24	4	ICU	non-ICU	3	Overweight	0.000201962	3.88123e-05	0.000121408	6.6501e-05	0.00089708	0.000135851	0.000141784	0.000854916	0.000437575	0.000195849	0.000738546	6.03662e-05	0.00731882	0.00285053	0.00143166	0.000406411	0.000401918	0.00226388	0.00105554	0.00144409	0.00249545	0.00108057	0.000795207	0.000252573	0.00418121	0.0045665	0.000987805	0.00121631	0.0768569	0.00083616	0.000690393	0.00326828	0.000406517	0.00856177	0.000464269	0.0011226	0.00122357	0.00068373	0.002093	0.0372437
20210409_Plate4_Horizontal_ZigZag_D_06.xy	P137	male	Elderly population (>64 years)	18	3	ICU	ICU	16	Overweight	0.000281652	8.08091e-05	0.000191877	0.000121714	0.000760554	0.000250951	0.0001501	0.00259375	0.000604952	0.000331696	0.00072488	0.000101803	0.0115116	0.00724667	0.00132202	0.00107212	0.000564615	0.00173651	0.00137675	0.00161071	0.00497671	0.00243517	0.00105661	0.000357236	0.00253877	0.00505488	0.00102791	0.00172188	0.0544102	0.0010265	0.000792844	0.00395554	0.000535629	0.00914709	0.00108906	0.0010813	0.00140085	0.000873986	0.0026866	0.0383172
20210409_Plate4_Horizontal_ZigZag_D_07.xy	P111	male	Elderly population (>64 years)	27	5	ICU	non-ICU	2	Overweight	0.000139741	3.07695e-05	0.000126958	6.53741e-05	0.000785229	0.00014093	0.000142139	0.000799088	0.000434531	0.00017672	0.000647803	6.30692e-05	0.00719631	0.00257943	0.00123316	0.00035618	0.000453937	0.001946	0.00108926	0.00134824	0.00234775	0.000990999	0.000872212	0.000285288	0.00327287	0.00436435	0.000804062	0.00122804	0.0625868	0.000864963	0.000854715	0.00338502	0.000431805	0.0079848	0.000590041	0.00118574	0.00122407	0.000722429	0.00194702	0.0332668
20210409_Plate4_Horizontal_ZigZag_D_08.xy	P137	male	Elderly population (>64 years)	21	4	ICU	ICU	12	Overweight	0.000143132	3.34871e-05	9.05003e-05	5.55018e-05	0.000604432	0.000135844	0.00010223	0.00153867	0.000367805	0.000223377	0.000460848	6.00488e-05	0.00817154	0.00385232	0.000987314	0.000685233	0.000324659	0.00119884	0.000896066	0.00126258	0.00266385	0.00140227	0.000610296	0.000211063	0.00228002	0.00451972	0.000892862	0.00122585	0.055339	0.000887997	0.000514362	0.00347667	0.000367214	0.00811661	0.000926513	0.000869524	0.00172899	0.000550064	0.00199362	0.0508408
20210409_Plate4_Horizontal_ZigZag_D_09.xy	P111	male	Elderly population (>64 years)	29	6	ICU	non-ICU	3	Overweight	0.000266743	4.13995e-05	0.000203284	8.0618e-05	0.000838209	0.00018011	0.00017668	0.000848797	0.000482019	0.000240522	0.000770539	0.000103167	0.00762706	0.00256805	0.00122288	0.000380598	0.000474374	0.00193488	0.0011339	0.00155674	0.00224574	0.00109636	0.00104186	0.000294022	0.00305206	0.00468883	0.000838267	0.001193	0.0550616	0.000860382	0.000934365	0.00366475	0.000436931	0.00657262	0.000527196	0.00114722	0.00122567	0.000745011	0.00221859	0.0295042
20210409_Plate4_Horizontal_ZigZag_D_10.xy	P138	male	Elderly population (>64 years)	17	0	non-ICU	non-ICU	4		0.000314188	0.00013275	0.000183024	0.000279812	0.000850151	0.000250131	0.000212482	0.0113397	0.000630067	0.000947378	0.000704038	0.000100726	0.00797603	0.00932475	0.00147031	0.00404878	0.00147388	0.00194519	0.00123324	0.00184081	0.00317392	0.00427163	0.00119144	0.000519073	0.00253133	0.00425613	0.00123793	0.00225406	0.0594532	0.00152578	0.00267934	0.00478	0.00047335	0.0112594	0.00237035	0.00234385	0.00167733	0.000609679	0.00236959	0.0261338
20210409_Plate4_Horizontal_ZigZag_D_11.xy	P111	male	Elderly population (>64 years)	31	7	ICU	non-ICU	0	Overweight	0.00018967	3.94713e-05	0.000134372	6.38965e-05	0.000789094	0.000155898	0.00014955	0.000785754	0.000448605	0.00020481	0.000685907	8.61187e-05	0.00694818	0.00258206	0.00111735	0.000360705	0.000442666	0.00200394	0.00100285	0.00136544	0.00230634	0.00098908	0.000909145	0.000256781	0.00339728	0.00432077	0.000855064	0.00109902	0.0552063	0.000727964	0.000874293	0.00328966	0.000422096	0.00670228	0.000554209	0.00115209	0.00105172	0.000713399	0.00202954	0.0295901
20210409_Plate4_Horizontal_ZigZag_D_13.xy	P111	male	Elderly population (>64 years)	34	8	ICU	non-ICU	1	Overweight	0.00016588	3.8492e-05	0.000130359	8.15231e-05	0.00071616	0.000166452	0.000198525	0.00106062	0.000448879	0.000268711	0.000675481	0.000112044	0.00800383	0.00302241	0.00112898	0.000482298	0.000559726	0.00157443	0.0011752	0.00166593	0.00222772	0.00116607	0.00125267	0.000315779	0.00203567	0.00599351	0.000828192	0.00129	0.0545923	0.000813209	0.00115832	0.00402877	0.000464624	0.0070638	0.000661856	0.001215	0.00125193	0.000992288	0.00225952	0.0326964
20210409_Plate4_Horizontal_ZigZag_D_14.xy	P139	male	Elderly population (>64 years)	11	0	non-ICU	non-ICU	4		0.000239748	9.45322e-05	0.000177843	0.000260594	0.000778919	0.000240716	0.000174181	0.00554239	0.000839631	0.000649529	0.000659827	8.91398e-05	0.00943244	0.00931819	0.00147114	0.00244908	0.00116078	0.00154759	0.000932087	0.00209247	0.00451525	0.00424807	0.00123555	0.000463203	0.00193335	0.00464833	0.0015209	0.00179122	0.0532809	0.0013666	0.00187025	0.00393688	0.000490583	0.00888684	0.00137015	0.00204334	0.0011076	0.000918412	0.00284602	0.025696
20210409_Plate4_Horizontal_ZigZag_D_15.xy	P111	male	Elderly population (>64 years)	36	9	ICU	non-ICU	0	Overweight	0.000338671	7.56307e-05	0.00021381	0.000112927	0.00109017	0.000241257	0.000250493	0.00123216	0.000640318	0.000326003	0.000971063	0.000106404	0.00799836	0.00403906	0.00142349	0.000512379	0.000663816	0.00242444	0.00136075	0.00176941	0.00350536	0.00150554	0.00121824	0.000408076	0.00344239	0.00491185	0.00103245	0.0014166	0.0535364	0.000950835	0.0012764	0.00397631	0.000526529	0.00907595	0.000680628	0.00162456	0.00132662	0.00078775	0.00229715	0.0286761
20210409_Plate4_Horizontal_ZigZag_D_16.xy	P140	male	Working-age population (15-64 years)	12	0	non-ICU	non-ICU	6	Normal	0.000162887	9.00545e-05	0.000185166	0.00013786	0.000627876	0.000183272	0.000112144	0.00400142	0.0005059	0.000290842	0.000523557	7.48627e-05	0.010018	0.00677367	0.00105743	0.00259793	0.000500564	0.00150064	0.000794233	0.00101805	0.00328796	0.0027317	0.000902421	0.000290921	0.00180128	0.00450244	0.000707864	0.00144577	0.0419601	0.00100394	0.000717201	0.00389575	0.000391855	0.00605894	0.000714262	0.000770531	0.00119965	0.000871296	0.00310365	0.0413854
20210409_Plate4_Horizontal_ZigZag_D_18.xy	P140	male	Working-age population (15-64 years)	15	1	non-ICU	non-ICU	2	Normal	0.000116349	7.86313e-05	0.000130074	0.000140388	0.00059192	0.000206947	0.000117313	0.00429075	0.00050176	0.000272341	0.000436193	6.20619e-05	0.00873049	0.00810226	0.00104966	0.00272102	0.000422641	0.00129892	0.000773152	0.000962815	0.00394981	0.00294613	0.00076203	0.000248594	0.00168123	0.00363125	0.000602488	0.00149484	0.0394804	0.000999188	0.000564264	0.00331505	0.000399971	0.0069352	0.000644884	0.000593832	0.00141677	0.000649883	0.0024974	0.0446871
20210409_Plate4_Horizontal_ZigZag_D_19.xy	P111	male	Elderly population (>64 years)	38	10	ICU	non-ICU	1	Overweight	0.000425415	9.09804e-05	0.000233186	0.000110503	0.00117534	0.000248769	0.000231782	0.00133645	0.00062579	0.000319519	0.00106618	0.000128635	0.00740306	0.0043269	0.00151577	0.00052898	0.000599852	0.00250121	0.00134933	0.0015766	0.00377497	0.00142392	0.000959299	0.000378408	0.00352895	0.00402192	0.000940298	0.00143843	0.0535488	0.000916105	0.00105114	0.00380045	0.000490291	0.00990742	0.000667882	0.0016696	0.00122527	0.000609076	0.0022849	0.0280726
20210409_Plate4_Horizontal_ZigZag_D_20.xy	P140	male	Working-age population (15-64 years)	17	2	non-ICU	non-ICU	0	Normal	0.00014937	0.000103567	0.000154556	0.000167872	0.000697461	0.000262959	0.000126399	0.00490779	0.000604458	0.000284246	0.00051606	7.6994e-05	0.00797998	0.0100909	0.00111503	0.00281408	0.000450476	0.00140463	0.000889861	0.000944213	0.00499614	0.00321292	0.0006864	0.000294705	0.00185763	0.00330208	0.000644156	0.00176663	0.038379	0.00103033	0.000501081	0.00325517	0.000408201	0.00898195	0.000655501	0.000612653	0.00135353	0.000527582	0.00245648	0.0389601
20210409_Plate4_Horizontal_ZigZag_D_21.xy	P111	male	Elderly population (>64 years)	41	11	ICU	non-ICU	0	Overweight	0.000162409	3.69214e-05	0.000117283	7.23597e-05	0.000756615	0.000160546	0.000167801	0.00102421	0.000472233	0.000190147	0.000680384	8.80664e-05	0.00697879	0.00344238	0.00123052	0.000450439	0.00051026	0.00177468	0.00102914	0.00135559	0.00301505	0.00123459	0.000817659	0.00029164	0.00260644	0.00381043	0.000808675	0.00125995	0.0512202	0.000949705	0.000945083	0.00363174	0.000436417	0.00829174	0.000629474	0.00142372	0.0011152	0.000646278	0.00206433	0.0301893
20210409_Plate4_Horizontal_ZigZag_D_22.xy	P168	male	Elderly population (>64 years)	4	0	non-ICU	non-ICU	4	Obese	0.000248815	6.10265e-05	0.000176887	0.000140628	0.000826231	0.000200711	0.000239821	0.00209326	0.000612992	0.00031992	0.000720005	0.000109504	0.0109786	0.00351364	0.00150472	0.00147352	0.000809357	0.00182354	0.000999953	0.00179588	0.00204662	0.00254253	0.00110898	0.000474431	0.00270734	0.00446242	0.00131242	0.00166374	0.0597651	0.00130344	0.00146243	0.005133	0.000475972	0.00735651	0.00150597	0.00269742	0.00180118	0.000797002	0.00314281	0.035279
20210409_Plate4_Horizontal_ZigZag_D_23.xy	P112	male	Working-age population (15-64 years)	4	0	non-ICU	non-ICU	3	Overweight	0.000922189	0.000434834	0.000611243	0.000457061	0.00174314	0.000661518	0.000310591	0.00707445	0.00134988	0.000821989	0.00128983	0.00023577	0.0105204	0.0148766	0.00210805	0.00384999	0.00142717	0.0022357	0.00175691	0.00186683	0.00979022	0.00737786	0.0013879	0.000788189	0.00263896	0.00353371	0.00112498	0.00338226	0.0415753	0.00285784	0.00196966	0.00574747	0.000881779	0.0148296	0.00189907	0.00348823	0.00205334	0.000700755	0.00345554	0.0293196
20210409_Plate4_Horizontal_ZigZag_D_24.xy	P141	female	Working-age population (15-64 years)	14	0	non-ICU	non-ICU	2	Overweight	0.000176728	0.000151455	0.000182988	0.000385691	0.000716646	0.000212115	0.000135239	0.011432	0.00087269	0.000645539	0.000543986	7.42744e-05	0.00875572	0.0102976	0.00158678	0.00358111	0.000957192	0.00163717	0.00104744	0.00145647	0.00285204	0.00363751	0.000919643	0.000359301	0.00269288	0.00349173	0.000976865	0.002179	0.0561477	0.00106269	0.00134773	0.00379281	0.000420958	0.00737068	0.00146124	0.00145871	0.00121702	0.000622163	0.00236281	0.0255638
20210409_Plate4_Horizontal_ZigZag_E_01.xy	P080	male	Elderly population (>64 years)	11	0	non-ICU	non-ICU	3		0.00016786	8.50279e-05	0.000144861	0.000163564	0.000592967	0.000200641	0.000154148	0.00547533	0.000562482	0.000454423	0.000475818	7.19161e-05	0.00920309	0.00769838	0.00118921	0.00243478	0.000754766	0.00137955	0.000743851	0.00151357	0.00329613	0.00317685	0.000956155	0.000348899	0.00186273	0.00373533	0.00111991	0.00221263	0.0372694	0.00116446	0.00120654	0.00415213	0.000416144	0.00847353	0.00191112	0.00129974	0.00118428	0.000780759	0.00302535	0.0254053
20210409_Plate4_Horizontal_ZigZag_E_02.xy	P098	male	Working-age population (15-64 years)	21	4	ICU	ICU	15		0.000178016	5.9728e-05	0.000247823	0.000111283	0.00056215	0.000182824	9.24586e-05	0.0017813	0.000469826	0.000278176	0.000528353	6.20093e-05	0.00705692	0.00375075	0.00103936	0.00054227	0.000341682	0.00111648	0.00120413	0.00117462	0.00181823	0.0013221	0.000740787	0.000288958	0.00166386	0.00266868	0.000714796	0.00155168	0.0460117	0.00060081	0.000818957	0.00329424	0.000505471	0.00911288	0.00118991	0.0011518	0.0009067	0.000648345	0.00211512	0.0226667
20210409_Plate4_Horizontal_ZigZag_E_03.xy	P080	male	Elderly population (>64 years)	13	1	non-ICU	non-ICU	5		0.000130365	7.37659e-05	9.74343e-05	0.000170678	0.000534466	0.000200667	0.000142203	0.00596169	0.000604108	0.000396349	0.000405205	8.95098e-05	0.00887596	0.00879434	0.0012459	0.00274276	0.000774727	0.0013066	0.000767695	0.00161158	0.00396689	0.00349486	0.001038	0.000394301	0.00181113	0.00385069	0.00125529	0.00259152	0.0401458	0.00130344	0.00139162	0.00437374	0.000454304	0.0106804	0.00213807	0.00156987	0.00110525	0.000742587	0.00276922	0.0275051
20210409_Plate4_Horizontal_ZigZag_E_04.xy	P098	male	Working-age population (15-64 years)	23	5	ICU	ICU	16		0.000167027	6.2333e-05	0.000105144	0.000100785	0.000697512	0.000176421	0.000124344	0.00294963	0.00043614	0.000346011	0.000501509	8.05201e-05	0.00857298	0.00587239	0.00104516	0.000746201	0.00055374	0.00148637	0.0012708	0.00172791	0.00214625	0.00155459	0.00102706	0.000300866	0.00197678	0.00377354	0.00110268	0.00219282	0.058527	0.000872046	0.00115014	0.00350693	0.000601788	0.0118974	0.00130447	0.00129659	0.000692792	0.00073779	0.00232509	0.0190649
20210409_Plate4_Horizontal_ZigZag_E_05.xy	P080	male	Elderly population (>64 years)	15	2	non-ICU	non-ICU	1		0.000320956	0.000177883	0.00020038	0.000299076	0.000738044	0.000330776	0.000240737	0.00942711	0.000940623	0.00061197	0.000627032	0.000134616	0.0106506	0.0120996	0.00176834	0.00397602	0.00105426	0.0015573	0.0012275	0.00242272	0.00531127	0.00463393	0.00155863	0.0005821	0.00190897	0.00456376	0.0014865	0.00356196	0.0473781	0.00154526	0.0018168	0.00518951	0.0006301	0.0126246	0.00248029	0.00174878	0.00133603	0.00103049	0.00303142	0.0289253
20210409_Plate4_Horizontal_ZigZag_E_06.xy	P098	male	Working-age population (15-64 years)	26	6	ICU	ICU	15		0.00021223	8.03458e-05	0.000115272	0.000150906	0.000849197	0.000218717	0.000146275	0.00439706	0.00052653	0.000459355	0.00062037	0.000113499	0.00970504	0.00810197	0.00100759	0.000799537	0.000641996	0.00183266	0.00137464	0.00171198	0.00256016	0.00176848	0.00114006	0.000370044	0.0024445	0.00375747	0.00109683	0.00269871	0.0489821	0.000905456	0.0013614	0.00354942	0.000652358	0.0133669	0.00160671	0.00142816	0.000610047	0.000802132	0.00230802	0.0150636
20210409_Plate4_Horizontal_ZigZag_E_07.xy	P081	male	Elderly population (>64 years)	5	0	non-ICU	non-ICU	1	Overweight	0.00020496	0.000112043	0.000167822	0.000277341	0.000732599	0.000215495	0.000152145	0.00729216	0.000672981	0.000597224	0.000609139	0.000107529	0.00851126	0.00864622	0.00113793	0.00343089	0.00091811	0.00152833	0.000884005	0.00194084	0.00324013	0.00308975	0.00120623	0.000434188	0.00228021	0.00393995	0.00137737	0.0023164	0.0448817	0.000927891	0.00163257	0.00347246	0.000439971	0.00717507	0.0016254	0.00208539	0.00094682	0.00085264	0.00261889	0.0244589
20210409_Plate4_Horizontal_ZigZag_E_08.xy	P098	male	Working-age population (15-64 years)	28	7	ICU	ICU	13		0.000135228	5.8259e-05	8.97248e-05	0.000127258	0.000632741	0.00018917	0.000126862	0.00455628	0.000496778	0.000392236	0.000454388	6.93706e-05	0.00941897	0.00687557	0.000942461	0.000770913	0.000542563	0.00141907	0.00130518	0.00150051	0.0021442	0.00152657	0.00104051	0.000315248	0.00182091	0.00394737	0.000903046	0.00271903	0.0521193	0.000852004	0.00115983	0.00368695	0.000633846	0.0135965	0.00156218	0.00125992	0.000698151	0.000734015	0.00219455	0.0180474
20210409_Plate4_Horizontal_ZigZag_E_09.xy	P081	male	Elderly population (>64 years)	7	1	non-ICU	non-ICU	0	Overweight	0.000126888	0.000101117	0.000126533	0.000284491	0.00062879	0.000207002	0.000143793	0.00892266	0.00069609	0.000523293	0.00054429	7.96102e-05	0.00899388	0.00958535	0.00127925	0.00407182	0.000930454	0.00130362	0.000903971	0.00214936	0.00330948	0.00343927	0.00120812	0.00044075	0.00202866	0.00367897	0.00144093	0.00264065	0.0514085	0.00093707	0.00151909	0.00357924	0.000478426	0.00834935	0.0016575	0.00179521	0.000915562	0.000764137	0.00256147	0.0231607
20210409_Plate4_Horizontal_ZigZag_E_10.xy	V068					visucon		-2		0.000599403	0.000193621	0.000441252	0.000270676	0.00159004	0.000482454	0.000360693	0.0064031	0.00123415	0.000695879	0.00132488	0.000185511	0.011064	0.0184509	0.00304495	0.00230799	0.00153072	0.00314606	0.00156308	0.00324636	0.0121086	0.00503459	0.00190815	0.000751112	0.00446308	0.0055338	0.00182368	0.0031917	0.159095	0.00225364	0.00236769	0.00455744	0.00081745	0.0192328	0.0012877	0.00362495	0.00102204	0.000869407	0.00269902	0.0287017
20210409_Plate4_Horizontal_ZigZag_E_11.xy	P082	male	Elderly population (>64 years)	13	0	non-ICU	non-ICU	1	Overweight	0.000271301	0.00015265	0.000181287	0.000193858	0.000891719	0.000306586	0.00021794	0.00810801	0.000659563	0.000609257	0.000733859	0.000113542	0.00999264	0.0150694	0.00126431	0.00357992	0.0012076	0.0018738	0.00114784	0.00296298	0.00504399	0.00551181	0.00177481	0.000661975	0.00277782	0.00481201	0.00199749	0.0040857	0.0470114	0.00157595	0.00218388	0.0047446	0.000728741	0.0116254	0.0019457	0.00194139	0.000835329	0.00110371	0.00310295	0.0178507
20210409_Plate4_Horizontal_ZigZag_E_12.xy	P098	male	Working-age population (15-64 years)	30	8	ICU	ICU	10		0.000850167	0.000229636	0.000309515	0.000262007	0.00169778	0.000396352	0.000279651	0.00832269	0.000870156	0.000682384	0.00112769	0.000153415	0.00990008	0.0135473	0.00171746	0.00118373	0.000964348	0.00388058	0.00202083	0.00247569	0.00479681	0.00256073	0.00139155	0.00052267	0.00609918	0.00394511	0.00144837	0.00337847	0.0703843	0.0011368	0.00139439	0.00447591	0.000749167	0.0178384	0.00188413	0.00186144	0.000968511	0.000801242	0.00267777	0.0182229
20210409_Plate4_Horizontal_ZigZag_E_13.xy	P082	male	Elderly population (>64 years)	16	1	non-ICU	non-ICU	0	Overweight	0.000451102	0.00026625	0.0002853	0.000302388	0.00101623	0.000479709	0.000290993	0.0109226	0.000936697	0.000823822	0.000837562	0.00015053	0.0094092	0.019926	0.00154719	0.00453043	0.00151213	0.00177091	0.00146471	0.00355512	0.00717494	0.00707574	0.00189195	0.000732945	0.00205222	0.0043846	0.00246359	0.00529434	0.0457736	0.00172556	0.00264634	0.00504021	0.000806378	0.01595	0.00231882	0.00233444	0.00106445	0.000951487	0.00298708	0.0168367
20210409_Plate4_Horizontal_ZigZag_E_14.xy	P098	male	Working-age population (15-64 years)	33	9	ICU	ICU	13		0.000581016	0.000166217	0.000274991	0.000242046	0.00143793	0.000333788	0.000229156	0.00820515	0.000712178	0.000655386	0.000927615	0.000136039	0.0107978	0.0108108	0.00149886	0.001292	0.000898468	0.00302588	0.00178818	0.0023874	0.00353816	0.00221198	0.00135775	0.000480057	0.00467537	0.00442848	0.0013591	0.00309122	0.0650549	0.00105049	0.00148767	0.00465314	0.000699971	0.01416	0.00165072	0.00166084	0.00101124	0.000852125	0.0026901	0.0196345
20210409_Plate4_Horizontal_ZigZag_E_15.xy	P083	male	Working-age population (15-64 years)	11	0	non-ICU	non-ICU	6	Overweight	0.000682692	0.000176318	0.000262834	0.00015837	0.0020474	0.000740226	0.000721942	0.00242543	0.000656019	0.000418909	0.0017668	0.000890859	0.00699772	0.00454	0.00121622	0.000651011	0.00117585	0.00444636	0.00384227	0.00236953	0.00256956	0.0023205	0.00224208	0.000822297	0.00200738	0.0032608	0.000920945	0.00599357	0.0302048	0.0032111	0.010411	0.00354041	0.00201982	0.0529046	0.00393987	0.00226915	0.000798414	0.000716721	0.00475924	0.0145239
20210409_Plate4_Horizontal_ZigZag_E_16.xy	P098	male	Working-age population (15-64 years)	35	10	ICU	ICU	13		0.000575174	0.000163208	0.000238358	0.000223477	0.00145373	0.000291005	0.000200881	0.00762987	0.00067036	0.00060274	0.000939846	0.000134614	0.010907	0.0100705	0.00163534	0.00128204	0.000890137	0.00341401	0.00154477	0.00229756	0.00348797	0.00225713	0.00133748	0.000429473	0.00636671	0.00422313	0.00148629	0.00281407	0.0666886	0.00107986	0.00133508	0.00460614	0.000661157	0.0127516	0.00149777	0.00169244	0.000866101	0.000802079	0.0025302	0.0196354
20210409_Plate4_Horizontal_ZigZag_E_17.xy	P083	male	Working-age population (15-64 years)	14	1	non-ICU	non-ICU	2	Overweight	0.00119785	0.000234124	0.000277944	0.000155263	0.00250348	0.000775959	0.000880092	0.00272533	0.00078965	0.000443626	0.00218536	0.00101357	0.00570797	0.00536487	0.00129806	0.00074571	0.00140825	0.00555072	0.00421549	0.00260559	0.00322902	0.00256086	0.00240933	0.000907978	0.00233363	0.0031007	0.00103196	0.00612238	0.0281338	0.00374118	0.0136662	0.00340959	0.00226672	0.0640293	0.00468001	0.00266482	0.000747269	0.000729949	0.00513845	0.0125573
20210409_Plate4_Horizontal_ZigZag_E_18.xy	P098	male	Working-age population (15-64 years)	37	11	ICU	ICU	12		0.000333855	0.000102582	0.000180519	0.000156765	0.00097882	0.000219757	0.000162694	0.00559761	0.000517341	0.000531949	0.000627273	0.000109598	0.0101486	0.0061953	0.00113858	0.00107807	0.000688984	0.00193881	0.00117446	0.00192353	0.00195111	0.00159208	0.00119424	0.000358948	0.00312361	0.00425234	0.00121728	0.0022166	0.0523692	0.000894182	0.00126505	0.00409804	0.000591282	0.00901649	0.00130642	0.00139788	0.000872436	0.00083063	0.00263567	0.0179969
20210409_Plate4_Horizontal_ZigZag_E_19.xy	P083	male	Working-age population (15-64 years)	16	2	non-ICU	non-ICU	1	Overweight	0.000893034	0.000163799	0.000178644	0.000146345	0.00267765	0.000757506	0.000918488	0.00309833	0.000725635	0.000349876	0.00234952	0.00112546	0.00586171	0.00577479	0.00148674	0.000725126	0.00119176	0.0068529	0.00444214	0.00247216	0.00344676	0.0028199	0.00211139	0.000821825	0.00281003	0.00275814	0.00109235	0.00585126	0.0331207	0.00376973	0.0111151	0.00300726	0.00209477	0.0687817	0.00440116	0.00264955	0.000568971	0.000625357	0.00434935	0.0121026
20210409_Plate4_Horizontal_ZigZag_E_20.xy	P098	male	Working-age population (15-64 years)	40	12	ICU	ICU	12		0.000276939	8.84252e-05	0.000156334	0.000129604	0.000829903	0.000153006	0.000147749	0.00457377	0.000439121	0.000479333	0.000612245	8.87123e-05	0.00963371	0.00486072	0.00103826	0.00102544	0.000688085	0.00184933	0.001056	0.00178904	0.00163688	0.00144064	0.0011004	0.00031683	0.00294902	0.00412328	0.00105676	0.00199559	0.0504332	0.00075866	0.00116199	0.00406368	0.000555128	0.00835885	0.00128134	0.00126509	0.000896558	0.000787255	0.00241605	0.0171812
20210409_Plate4_Horizontal_ZigZag_E_21.xy	P084	female	Elderly population (>64 years)	15	0	non-ICU	non-ICU	2	Normal	0.000181137	4.68312e-05	0.000142715	8.44014e-05	0.000706018	0.000157158	0.000146109	0.00164047	0.000393117	0.000295698	0.000714408	7.76871e-05	0.00909009	0.00255122	0.00101977	0.000773468	0.000491372	0.0015692	0.00121322	0.0016946	0.00169225	0.00128188	0.00106801	0.000313873	0.00219932	0.00452632	0.00104075	0.00130606	0.0443772	0.00083063	0.00104517	0.00432661	0.000509588	0.0078293	0.00103672	0.00107579	0.000987072	0.000926756	0.00291827	0.0214336
20210409_Plate4_Horizontal_ZigZag_E_22.xy	P098	male	Working-age population (15-64 years)	42	13	ICU	ICU	13		0.000279278	8.32467e-05	0.000155011	0.000128114	0.000947221	0.000175419	0.000140643	0.00469868	0.000436525	0.000513271	0.000712517	0.000117094	0.00943302	0.00465901	0.00110884	0.0011035	0.000712449	0.00207759	0.00111212	0.00191466	0.00159463	0.00146205	0.00114008	0.000377534	0.00331469	0.00412444	0.00112977	0.00199316	0.0485338	0.000766118	0.00111324	0.00420955	0.000568746	0.00862443	0.00128809	0.0013112	0.000856463	0.00080068	0.00255277	0.0158775
20210409_Plate4_Horizontal_ZigZag_E_23.xy	P084	female	Elderly population (>64 years)	18	1	non-ICU	non-ICU	2	Normal	0.00024279	7.43685e-05	0.000193982	0.000122592	0.00090899	0.000228716	0.000193081	0.00265865	0.000533762	0.000367293	0.000910408	9.9919e-05	0.0100869	0.00382842	0.00156109	0.00105359	0.000734523	0.00172651	0.00169498	0.00247401	0.00225921	0.00180536	0.00167312	0.000588181	0.00212834	0.00472333	0.00135066	0.00164441	0.0511539	0.00119644	0.00120912	0.00537595	0.000660942	0.010349	0.00124992	0.0014726	0.00137957	0.00101296	0.00329148	0.0227576
20210409_Plate4_Horizontal_ZigZag_E_24.xy	V069					visucon		-2		0.000492742	0.000220571	0.00032587	0.000249991	0.0013694	0.0004949	0.000314075	0.0061955	0.00104237	0.000699094	0.00115563	0.000181254	0.0103028	0.017307	0.00239908	0.00235408	0.00146433	0.00266091	0.00143792	0.00271918	0.0109747	0.00518936	0.00164653	0.00076433	0.00356417	0.00459551	0.00161312	0.00328206	0.085575	0.00220248	0.00247252	0.00447142	0.000727864	0.0180118	0.00137644	0.00356314	0.00114973	0.000756666	0.00270167	0.0297212
20210409_Plate4_Horizontal_ZigZag_F_01.xy	P113	female	Working-age population (15-64 years)	4	0	non-ICU	non-ICU	1	Obese	7.6615e-05	3.38619e-05	6.872e-05	7.2877e-05	0.000508634	0.000147105	8.54216e-05	0.00167564	0.000358659	0.000225901	0.000368232	4.09165e-05	0.00694476	0.00478522	0.000736774	0.000903028	0.000415679	0.00116521	0.000889307	0.00100839	0.00293025	0.00211391	0.000572461	0.000213613	0.00145564	0.00310156	0.000779162	0.00129439	0.0287528	0.00104966	0.000704371	0.00272317	0.000383095	0.00817706	0.000738123	0.00114265	0.00107085	0.000561431	0.00200817	0.033901
20210409_Plate4_Horizontal_ZigZag_F_02.xy	P142	male	Elderly population (>64 years)	11	0	non-ICU	non-ICU	4		0.000177361	8.30987e-05	0.000142048	0.000113269	0.000497746	0.000208914	0.000131608	0.00343138	0.000496819	0.00044696	0.000441097	8.47471e-05	0.00943232	0.00611791	0.00121014	0.00211381	0.000799351	0.00133038	0.000886192	0.00160544	0.00344779	0.00303803	0.000976071	0.000416739	0.00226037	0.00412081	0.00120183	0.00226398	0.0475963	0.00117491	0.00127725	0.00496696	0.000515727	0.00984201	0.00120271	0.00201379	0.0014191	0.000756994	0.00260522	0.0271655
20210409_Plate4_Horizontal_ZigZag_F_03.xy	P113	female	Working-age population (15-64 years)	7	1	non-ICU	non-ICU	1	Obese	7.54158e-05	3.94034e-05	5.66136e-05	7.39847e-05	0.000519237	0.000158192	0.000104245	0.00187037	0.000376671	0.00024618	0.000400334	6.58874e-05	0.00598791	0.00563575	0.000769423	0.000910575	0.000505048	0.00122219	0.000959313	0.00105334	0.00350023	0.00224863	0.000613812	0.000249227	0.0014389	0.00304391	0.000735407	0.00134891	0.0271398	0.00101668	0.00106332	0.00288575	0.000440197	0.0103446	0.000804196	0.00138506	0.000977346	0.000532689	0.00170354	0.0295792
20210409_Plate4_Horizontal_ZigZag_F_04.xy	P142	male	Elderly population (>64 years)	14	1	non-ICU	non-ICU	7		0.000189686	7.60542e-05	0.00015218	0.00013908	0.00055725	0.000187136	0.000140542	0.00373075	0.00056483	0.000565817	0.000423684	6.03071e-05	0.00885805	0.00677965	0.0012818	0.00194372	0.00105831	0.00118482	0.000945493	0.00155003	0.00359746	0.00293042	0.00102197	0.000455494	0.00208611	0.0035843	0.0011145	0.00219998	0.055299	0.00105565	0.00189234	0.00420736	0.000471874	0.00890785	0.00116327	0.00273314	0.00128719	0.000703008	0.00246188	0.0264468
20210409_Plate4_Horizontal_ZigZag_F_06.xy	P143	male	Elderly population (>64 years)	13	0	ICU	ICU	17	Obese	8.37134e-05	2.77863e-05	6.21899e-05	7.33982e-05	0.000416732	0.000127656	9.62799e-05	0.00120119	0.000418207	0.000245608	0.000415783	6.05358e-05	0.00804534	0.00347222	0.000746049	0.000829659	0.000509664	0.000846141	0.000994765	0.00111929	0.00219423	0.00162437	0.000696339	0.000263264	0.00089185	0.00293574	0.000823799	0.00149281	0.0291092	0.000855109	0.00104671	0.00287309	0.000476771	0.00859581	0.000879183	0.00147599	0.000560281	0.000718167	0.00243754	0.0184199
20210409_Plate4_Horizontal_ZigZag_F_07.xy	P114	male	Elderly population (>64 years)	17	0	non-ICU	non-ICU	2	Normal	0.000322287	0.000110518	0.0001838	0.000236092	0.000821611	0.000305871	0.000235118	0.00434677	0.00100865	0.000558185	0.000689258	0.000120869	0.00872915	0.0110034	0.00177419	0.00173983	0.00117469	0.00202579	0.000985502	0.00214323	0.00687768	0.00348708	0.00120873	0.000532877	0.00292263	0.00451162	0.00125877	0.00255634	0.051333	0.00131836	0.00160512	0.00422489	0.000577109	0.0136465	0.0010409	0.00251886	0.00121887	0.000800851	0.00240006	0.0251636
20210409_Plate4_Horizontal_ZigZag_F_08.xy	P143	male	Elderly population (>64 years)	15	1	ICU	ICU	13	Obese	0.000148728	5.06877e-05	0.000100779	0.000122098	0.000422445	0.000185074	0.000131479	0.00165844	0.000575109	0.000316196	0.000499917	8.96279e-05	0.00872258	0.00476932	0.000992898	0.000994434	0.000633092	0.00101682	0.00147562	0.00156855	0.00295394	0.00217577	0.000968212	0.000366231	0.000995151	0.00354809	0.000938641	0.00200517	0.0346819	0.00093518	0.00130909	0.00344476	0.000626297	0.0108357	0.00108172	0.00181361	0.000700112	0.000884001	0.00245555	0.0194639
20210409_Plate4_Horizontal_ZigZag_F_09.xy	P115	male	Elderly population (>64 years)	11	0	ICU	ICU	11	Normal	0.000241794	6.00907e-05	0.000123118	0.000145184	0.000972643	0.000230354	0.000311259	0.00183483	0.000684042	0.000325824	0.000807027	0.000162797	0.00909749	0.00437263	0.00120619	0.000758942	0.000744326	0.00176249	0.00147034	0.0018454	0.00295361	0.00203195	0.00113657	0.000372233	0.00114127	0.00434095	0.00126896	0.00174037	0.0443899	0.00147853	0.00225233	0.00350603	0.000753197	0.01968	0.00215856	0.00173212	0.000743349	0.000816725	0.00268329	0.0187043
20210409_Plate4_Horizontal_ZigZag_F_10.xy	P143	male	Elderly population (>64 years)	18	2	ICU	ICU	13	Obese	0.000204218	6.55315e-05	0.000111781	0.000173382	0.000521615	0.000233293	0.000147568	0.00196254	0.000687375	0.000354163	0.00054209	9.29483e-05	0.00797183	0.00585932	0.00121231	0.00105024	0.000752616	0.00122934	0.0017804	0.00189295	0.00357079	0.00233872	0.000982414	0.000351672	0.00130591	0.0035821	0.00126185	0.00261501	0.0429879	0.00109607	0.00149857	0.00377198	0.000736777	0.0166738	0.00108758	0.0021794	0.000725572	0.000742475	0.00216134	0.0181824
20210409_Plate4_Horizontal_ZigZag_F_11.xy	P116	male	Elderly population (>64 years)	5	0	ICU	ICU	14	Overweight	0.000124471	5.85759e-05	9.70742e-05	0.000110272	0.000571399	0.000146686	0.000110201	0.00357105	0.000464017	0.000383106	0.000418934	6.98331e-05	0.0084771	0.0073061	0.000949428	0.00154913	0.00071882	0.00120971	0.00070929	0.00142716	0.00285099	0.00257248	0.000810445	0.000325019	0.00171617	0.00334116	0.00114648	0.00181143	0.0486895	0.00103589	0.00109036	0.00313141	0.000404045	0.0074796	0.000873174	0.00153451	0.000693153	0.000702031	0.00256606	0.0242545
20210409_Plate4_Horizontal_ZigZag_F_12.xy	P144	male	Working-age population (15-64 years)	16	0	non-ICU	non-ICU	6	Overweight	0.000183548	7.25552e-05	0.000155275	9.63046e-05	0.000534561	0.000184938	0.000109905	0.00207389	0.000486543	0.000326697	0.000499243	6.88403e-05	0.00817909	0.00649485	0.00159585	0.000914056	0.000709208	0.00131943	0.000897573	0.00125507	0.00357637	0.0021735	0.00118676	0.000689285	0.00185795	0.00324475	0.000651499	0.00197468	0.0344093	0.00110183	0.000978136	0.00335593	0.000412154	0.00767757	0.000706316	0.00155829	0.000781854	0.000675565	0.00284991	0.023269
20210409_Plate4_Horizontal_ZigZag_F_13.xy	P116	male	Elderly population (>64 years)	8	1	ICU	ICU	14	Overweight	0.000211422	8.02419e-05	0.000164124	0.000127088	0.000628257	0.000197495	0.000136539	0.00365709	0.000568428	0.000434129	0.000498387	9.71673e-05	0.00879981	0.00721531	0.00111034	0.00148767	0.000744629	0.00142028	0.00106229	0.00187399	0.00288875	0.00240195	0.00116237	0.000375501	0.00198843	0.00425704	0.00128061	0.00211785	0.0606095	0.000898902	0.00128692	0.00361797	0.000466944	0.0091759	0.000986239	0.00157558	0.000744872	0.000851325	0.00252314	0.0230027
20210409_Plate4_Horizontal_ZigZag_F_14.xy	P144	male	Working-age population (15-64 years)	18	1	non-ICU	non-ICU	9	Overweight	0.000204794	9.75189e-05	0.000178447	0.000125941	0.000610429	0.000240334	0.000122674	0.00271396	0.000556683	0.00035173	0.000512977	7.08543e-05	0.00852088	0.00812906	0.000984926	0.00113513	0.000646839	0.00123666	0.0010936	0.00116163	0.00432659	0.00247321	0.000754388	0.000358516	0.00158649	0.00300158	0.000696875	0.00217954	0.0387445	0.00106785	0.000999634	0.00323324	0.000472804	0.00987414	0.000796107	0.00149539	0.000845453	0.00053849	0.00258506	0.0232879
20210409_Plate4_Horizontal_ZigZag_F_15.xy	P116	male	Elderly population (>64 years)	10	2	ICU	ICU	14	Overweight	0.000197855	8.66717e-05	0.000164302	0.000140666	0.000757202	0.000223358	0.000157213	0.00382625	0.000618167	0.000443183	0.000581476	8.95164e-05	0.00824298	0.00851589	0.00132111	0.0014507	0.000815038	0.00173464	0.00117881	0.00187788	0.00360988	0.00251583	0.0011614	0.000427351	0.00267824	0.004149	0.0012733	0.0023748	0.0716285	0.00105376	0.0013929	0.00343113	0.000562505	0.0116952	0.00102855	0.00193875	0.000833443	0.000683373	0.00212068	0.024996
20210409_Plate4_Horizontal_ZigZag_F_16.xy	P144	male	Working-age population (15-64 years)	21	2	non-ICU	non-ICU	0	Overweight	0.000146234	6.89553e-05	0.000127716	0.000107112	0.000731192	0.000210895	0.000126306	0.00219018	0.000542224	0.000297992	0.000619407	7.8146e-05	0.00739316	0.00779713	0.00105369	0.000851288	0.000688225	0.00171654	0.00108137	0.00111684	0.00445701	0.00218739	0.000847175	0.000383817	0.0026459	0.00301983	0.00077634	0.00200103	0.0425683	0.0010531	0.00119312	0.00295551	0.000528443	0.010588	0.000797374	0.00186683	0.000708953	0.000660484	0.00210182	0.0215036
20210409_Plate4_Horizontal_ZigZag_F_17.xy	P116	male	Elderly population (>64 years)	12	3	ICU	ICU	2	Overweight	0.000287007	0.000115314	0.000213278	0.000157465	0.000888595	0.000262133	0.000183458	0.00458835	0.000690372	0.000497491	0.00059147	0.000105583	0.00780331	0.00938094	0.00177968	0.00145636	0.000931976	0.00180117	0.00134241	0.00202496	0.00379704	0.00263679	0.00126915	0.000570446	0.00277388	0.00410102	0.00146505	0.00249737	0.0801568	0.000976289	0.00143824	0.00353197	0.000522055	0.0122315	0.00104338	0.00205441	0.000797107	0.000633315	0.00233836	0.0248002
20210409_Plate4_Horizontal_ZigZag_F_18.xy	P145	female	Working-age population (15-64 years)	12	0	ICU	non-ICU	7	Obese	0.000193162	9.69501e-05	0.000149954	0.000105306	0.000707263	0.000245596	0.000152328	0.00238529	0.00054574	0.000252637	0.000658768	9.45391e-05	0.00819348	0.00715805	0.00108364	0.00114642	0.000538382	0.00142134	0.00101968	0.00139367	0.00420864	0.0030356	0.000854909	0.000309879	0.00194755	0.0040107	0.00091101	0.00200349	0.040771	0.00124594	0.00100684	0.00326405	0.000483404	0.0102771	0.000866118	0.00132827	0.00162431	0.000646811	0.00247104	0.039137
20210409_Plate4_Horizontal_ZigZag_F_19.xy	P116	male	Elderly population (>64 years)	17	4	ICU	non-ICU	0	Overweight	0.00016807	6.7192e-05	0.000138779	0.000101152	0.000676235	0.000168106	0.000127928	0.00328336	0.000483503	0.000390702	0.000487587	7.51687e-05	0.00710646	0.00613889	0.00116765	0.00100444	0.000715961	0.00152815	0.000986313	0.00163679	0.00243082	0.00187359	0.000937762	0.000366098	0.0024254	0.0038057	0.00121158	0.00189009	0.0624269	0.000877279	0.00116741	0.0032448	0.000463254	0.00884927	0.0009089	0.00154021	0.000808545	0.000596065	0.00194187	0.0214281
20210409_Plate4_Horizontal_ZigZag_F_21.xy	P117	female	Elderly population (>64 years)	9	0	non-ICU	non-ICU	7	Obese	0.000217935	0.000134313	0.000166056	0.0002284	0.00060841	0.000267133	0.000182038	0.00640981	0.000776476	0.000454737	0.000603323	0.000122377	0.00919568	0.0116565	0.00115353	0.00173937	0.000873119	0.00141442	0.00118871	0.00175968	0.00473637	0.00289122	0.0011457	0.000448296	0.00141285	0.00387901	0.00114044	0.00259408	0.0311228	0.00124689	0.00148574	0.00316053	0.000506756	0.0108761	0.00146108	0.00159593	0.000924029	0.000730184	0.00253482	0.0285903
20210409_Plate4_Horizontal_ZigZag_F_22.xy	V085					visucon		-2		0.000477999	0.000202076	0.000318578	0.000204568	0.00122843	0.000430238	0.000267846	0.00485407	0.000884489	0.00048782	0.00110059	0.000129168	0.00988946	0.0142692	0.00196773	0.00203273	0.00109613	0.0023717	0.0012891	0.00225249	0.00916311	0.00456672	0.00122118	0.000554392	0.00355774	0.00414739	0.00150739	0.00282925	0.0751374	0.0018686	0.00161431	0.00448249	0.000687012	0.015854	0.0012492	0.00270829	0.00122411	0.000670653	0.00281292	0.0300082
20210409_Plate4_Horizontal_ZigZag_F_23.xy	P117	female	Elderly population (>64 years)	12	1	non-ICU	non-ICU	2	Obese	0.0002089	0.000147228	0.000176751	0.000232684	0.000574787	0.000341298	0.000195689	0.00583012	0.000830164	0.000434496	0.000633139	0.000135687	0.00861306	0.0114682	0.0014665	0.00156329	0.000861697	0.00129567	0.00150769	0.00212406	0.0047616	0.00276056	0.0014871	0.000573565	0.00127445	0.00456303	0.00129151	0.00277863	0.0324512	0.00122601	0.0016021	0.00354571	0.00065514	0.0116574	0.00137037	0.00144652	0.0010046	0.000917739	0.00240728	0.0268986
20210409_Plate4_Horizontal_ZigZag_G_01.xy	P085	male	Working-age population (15-64 years)	13	0	non-ICU	non-ICU	2	Overweight	0.000156313	9.92279e-05	0.000158424	0.000143276	0.00054968	0.000253164	0.000157922	0.00379415	0.000694905	0.000294868	0.00052464	8.59734e-05	0.00996684	0.00739859	0.0013566	0.000868087	0.000600843	0.00107863	0.00163453	0.00157432	0.00347666	0.00179771	0.0011162	0.000365115	0.00120567	0.00420086	0.00105077	0.00201251	0.0522745	0.00101256	0.00101296	0.00363153	0.00054494	0.0116658	0.00105236	0.00141242	0.0011467	0.000813096	0.00322085	0.035788
20210409_Plate4_Horizontal_ZigZag_G_02.xy	P098	male	Working-age population (15-64 years)	44	14	ICU	ICU	15		9.60781e-05	3.42811e-05	8.83139e-05	6.40469e-05	0.000448208	0.000105401	8.55076e-05	0.00236404	0.000284652	0.000286494	0.000378882	6.50556e-05	0.00982931	0.00205267	0.000850085	0.000667697	0.000364102	0.00121465	0.000840727	0.00128432	0.000803412	0.000820507	0.00085134	0.000251997	0.00186389	0.00398797	0.000732108	0.00153965	0.0519567	0.000619993	0.000678328	0.00382046	0.000465402	0.00692417	0.000884766	0.000892365	0.000851682	0.000704335	0.0024754	0.0184875
20210409_Plate4_Horizontal_ZigZag_G_03.xy	V060					visucon		-2		0.000447129	0.000189959	0.00033641	0.000203846	0.00122149	0.000437183	0.000304619	0.00522197	0.000926863	0.000582318	0.0010986	0.000163493	0.0100884	0.0138263	0.00187239	0.00223214	0.0011953	0.00257846	0.00142262	0.00272641	0.00854735	0.00476271	0.00183049	0.000703617	0.00352606	0.00609884	0.00153207	0.00291383	0.0724947	0.0018388	0.00210505	0.00515564	0.000843214	0.0151516	0.00153339	0.00251865	0.0012508	0.00114539	0.00307153	0.0332729
20210409_Plate4_Horizontal_ZigZag_G_05.xy	P086	female	Working-age population (15-64 years)	20	0	ICU	non-ICU	4	Obese	0.000118313	4.40067e-05	0.000136481	8.58174e-05	0.000959467	0.000311592	0.000209567	0.00198959	0.00058025	0.000281391	0.000896661	0.000107309	0.00759302	0.00521657	0.00128518	0.000815852	0.000588876	0.00202786	0.0014327	0.00189623	0.00372024	0.00209965	0.00119137	0.000414928	0.00267445	0.0052595	0.000970602	0.00199922	0.0475132	0.00120838	0.00127267	0.00308282	0.000598386	0.010036	0.00088133	0.00135801	0.00191628	0.000820883	0.00240102	0.0466534
20210409_Plate4_Horizontal_ZigZag_G_06.xy	P098	male	Working-age population (15-64 years)	47	15	ICU	ICU	11		0.000168887	5.58447e-05	0.000105006	0.000116755	0.000710469	0.000144299	0.000118039	0.00431443	0.000378615	0.000424917	0.000484575	9.04915e-05	0.00898869	0.00378375	0.00095409	0.00101351	0.000586723	0.00160343	0.000887208	0.00144695	0.00117063	0.00132656	0.00107561	0.000303985	0.00239614	0.00382286	0.000874413	0.00187125	0.0503763	0.000825426	0.00108404	0.00381893	0.000531311	0.00808855	0.00118562	0.00126022	0.000772578	0.000715429	0.0022162	0.0166925
20210409_Plate4_Horizontal_ZigZag_G_07.xy	V061					visucon		-2		0.000426232	0.000199076	0.000389606	0.000214965	0.00114511	0.000496501	0.000272261	0.00577419	0.00100067	0.000467661	0.00110378	0.000149914	0.0108653	0.0151209	0.00235979	0.00213224	0.00097841	0.0023376	0.00138374	0.00258114	0.00935634	0.00447455	0.00147367	0.00062255	0.00357816	0.00464598	0.00143994	0.00311879	0.101159	0.00172124	0.00141471	0.00459538	0.000705614	0.017046	0.00125124	0.00211434	0.00112206	0.000803281	0.00295924	0.0305372
20210409_Plate4_Horizontal_ZigZag_G_09.xy	P086	female	Working-age population (15-64 years)	25	2	ICU	non-ICU	3	Obese	0.000273776	6.5325e-05	0.000191719	8.62979e-05	0.00113046	0.000254195	0.00019901	0.00177624	0.000513918	0.000264411	0.00103379	8.97967e-05	0.00716793	0.00502925	0.00113495	0.000731884	0.000512784	0.00226967	0.00120162	0.00190651	0.00391869	0.00189984	0.000971935	0.000346372	0.00364749	0.00383254	0.00110139	0.00167108	0.0389958	0.00103023	0.00108692	0.00305889	0.000537239	0.00957726	0.000788633	0.00125427	0.00122723	0.000699375	0.00234394	0.0304886
20210409_Plate4_Horizontal_ZigZag_G_11.xy	V062					visucon		-2		0.000720945	0.000375735	0.000530659	0.000407116	0.00153319	0.000660421	0.000334636	0.00878647	0.00131329	0.000661912	0.00115526	0.00014669	0.00995797	0.0217753	0.00243376	0.0035048	0.00134338	0.00238359	0.00151495	0.00240011	0.0138659	0.00709626	0.00153712	0.000782297	0.00360445	0.00447332	0.00144792	0.00367225	0.0693802	0.00240873	0.00154391	0.00512868	0.000916314	0.0190156	0.00157473	0.00253463	0.00126387	0.000700622	0.00319419	0.0301827
20210409_Plate4_Horizontal_ZigZag_G_13.xy	P086	female	Working-age population (15-64 years)	30	4	ICU	non-ICU	0	Obese	0.000265632	6.9893e-05	0.000149071	8.84957e-05	0.000993254	0.000235344	0.000207963	0.00217873	0.000531583	0.000286743	0.000993101	0.000105832	0.00882715	0.00530026	0.00116806	0.000873279	0.000648907	0.00225121	0.00116844	0.0023537	0.00361169	0.00204084	0.00135066	0.000435209	0.0032956	0.00467051	0.00119866	0.00181945	0.0422611	0.00102254	0.00139271	0.00362484	0.000569112	0.00978415	0.000974958	0.0013347	0.00103142	0.000995	0.00261318	0.0263907
20210409_Plate4_Horizontal_ZigZag_G_14.xy	P099	female	Working-age population (15-64 years)	21	2	ICU	ICU	13	Overweight	0.000470007	0.00016701	0.000272363	0.000217508	0.00143243	0.000376294	0.000249915	0.00485567	0.000836287	0.000783989	0.0010501	0.00012496	0.00928152	0.0116835	0.00169158	0.00112198	0.00131988	0.00238674	0.0018831	0.00211285	0.00585495	0.00312741	0.00153788	0.000526983	0.00253786	0.0047573	0.00101018	0.00265905	0.079146	0.00139215	0.00237223	0.00322828	0.00075427	0.0142639	0.00138892	0.00263486	0.00102304	0.00069877	0.00242479	0.0297994
20210409_Plate4_Horizontal_ZigZag_G_15.xy	P086	female	Working-age population (15-64 years)	32	5	ICU	non-ICU	0	Obese	0.000318519	8.45365e-05	0.000185717	9.1427e-05	0.00110277	0.000252751	0.000197438	0.00236033	0.000517998	0.000262997	0.00107511	9.58144e-05	0.00788822	0.00611859	0.00126287	0.000856915	0.000566418	0.00241757	0.00113651	0.00208878	0.00431847	0.00217204	0.000982709	0.00034324	0.00376109	0.0037666	0.00121229	0.00181086	0.0418121	0.00099962	0.00107089	0.00335575	0.000532148	0.0108422	0.000874142	0.0014346	0.0010882	0.000704123	0.00256195	0.0249012
20210409_Plate4_Horizontal_ZigZag_G_16.xy	P099	female	Working-age population (15-64 years)	24	4	ICU	ICU	13	Overweight	0.000901781	0.000253852	0.000402081	0.000295252	0.00246137	0.000477959	0.000322411	0.00664951	0.00102026	0.000907197	0.00164782	0.000193676	0.00921749	0.0142133	0.00187379	0.00127671	0.00152319	0.00423644	0.00209194	0.00234742	0.00682829	0.00349777	0.00158011	0.000626849	0.00526476	0.00482705	0.0011317	0.00269408	0.0811499	0.00152441	0.00238774	0.00365707	0.000719861	0.0141989	0.00134627	0.00298658	0.000972435	0.000672776	0.00245388	0.0253641
20210409_Plate4_Horizontal_ZigZag_G_19.xy	V063					visucon		-2		0.000532475	0.000226836	0.000400084	0.000266359	0.00121132	0.00048869	0.000324565	0.00625347	0.0010409	0.00059589	0.00102918	0.000150094	0.0117904	0.0150793	0.00205073	0.00246501	0.00118329	0.00210413	0.00157559	0.00270269	0.0085692	0.00470456	0.00181169	0.000642986	0.00266474	0.00536222	0.00138332	0.00319718	0.0768217	0.00172803	0.00177519	0.00511011	0.000817031	0.0151601	0.00133275	0.00221005	0.00132712	0.00111512	0.00315935	0.0316041
20210409_Plate4_Horizontal_ZigZag_G_20.xy	P099	female	Working-age population (15-64 years)	24	3	ICU	ICU	13	Overweight	0.000574007	0.000208556	0.000336557	0.000246819	0.00158173	0.000353942	0.000227831	0.00528769	0.000810777	0.000748365	0.00102222	0.000176277	0.00887086	0.0108512	0.00151424	0.00115729	0.00115075	0.00259949	0.00187683	0.00184306	0.00491856	0.00313435	0.00135484	0.000510356	0.00335738	0.00413708	0.000921246	0.00251583	0.067956	0.00127344	0.0019746	0.00337559	0.000641117	0.0115295	0.00131662	0.00239129	0.000946172	0.000647838	0.00243122	0.0252686
20210409_Plate4_Horizontal_ZigZag_G_21.xy	P087	female	Working-age population (15-64 years)	12	0	non-ICU	non-ICU	5	Obese	0.000175701	8.8211e-05	0.000151609	0.000152792	0.000654746	0.000211914	0.000187032	0.00373929	0.000588303	0.000345284	0.000531095	8.64965e-05	0.0096291	0.00701668	0.00113225	0.00200044	0.000700024	0.00146317	0.000979076	0.00193382	0.00353892	0.00316519	0.00110742	0.000368247	0.00199583	0.00469442	0.00115963	0.00180415	0.0458574	0.00117703	0.00130168	0.00386669	0.000468339	0.0078122	0.00105078	0.00159971	0.0010855	0.000909468	0.00303456	0.0332665
20210409_Plate4_Horizontal_ZigZag_G_22.xy	P099	female	Working-age population (15-64 years)	26	5	ICU	ICU	12	Overweight	0.000422091	0.000144008	0.000234351	0.000175963	0.001216	0.000293253	0.000195571	0.00472452	0.000646158	0.000584697	0.000894374	0.00010656	0.00800939	0.00927902	0.00138065	0.000970689	0.00103374	0.00237867	0.00164032	0.00167376	0.00416466	0.0026239	0.00121663	0.000442073	0.00294617	0.00408428	0.000877867	0.00229331	0.067666	0.00110178	0.00190255	0.00313268	0.000601488	0.0116172	0.00122493	0.00208769	0.000885712	0.000656277	0.00228287	0.0237804
20210409_Plate4_Horizontal_ZigZag_G_23.xy	P087	female	Working-age population (15-64 years)	14	1	non-ICU	non-ICU	2	Obese	0.000431295	0.000157651	0.000304101	0.000214175	0.000809744	0.000310647	0.000245167	0.00395514	0.000767255	0.000507896	0.000639141	0.000149776	0.0102024	0.00747242	0.00141785	0.00211586	0.00091584	0.00165153	0.00131571	0.00235345	0.00387221	0.00329366	0.00152539	0.000508203	0.00204857	0.00497053	0.0012648	0.00210984	0.0474963	0.00136581	0.00147649	0.00463952	0.000602704	0.00835363	0.00112812	0.00186036	0.00128226	0.000944631	0.00317871	0.0297089
20210409_Plate4_Horizontal_ZigZag_G_24.xy	P099	female	Working-age population (15-64 years)	28	6	ICU	ICU	13	Overweight	0.000389719	0.000137304	0.000240008	0.000191128	0.00131449	0.000354538	0.000210408	0.0049914	0.000690102	0.000746793	0.00101235	0.000117547	0.00812131	0.01051	0.0015413	0.00106987	0.00118765	0.00249077	0.00185379	0.00175935	0.00510227	0.00304971	0.00123556	0.000481182	0.00299362	0.00420915	0.000944931	0.00249636	0.0737236	0.00136643	0.00236592	0.00348797	0.000722528	0.0138505	0.00141692	0.00255242	0.0010133	0.000695143	0.00227308	0.0244127
20210409_Plate4_Horizontal_ZigZag_H_01.xy	P118	female	Working-age population (15-64 years)	33	0	non-ICU	non-ICU	1	Overweight	0.000100168	7.35762e-05	9.97416e-05	0.000159674	0.000534823	0.00019609	0.000131511	0.0054575	0.000558504	0.000281657	0.000499331	9.35038e-05	0.00800099	0.0086707	0.00105185	0.00254209	0.00057967	0.00116586	0.00101059	0.00136566	0.004429	0.00316289	0.000796031	0.000300865	0.0015631	0.003296	0.000995955	0.00209513	0.0383313	0.00121562	0.00102348	0.00290281	0.000487037	0.0109058	0.0011081	0.00145766	0.000771083	0.000692329	0.00248201	0.0237342
20210409_Plate4_Horizontal_ZigZag_H_02.xy	P146	male	Working-age population (15-64 years)	6	0	ICU	non-ICU	9	Overweight	0.000210493	0.000148159	0.000139315	0.000180138	0.000735702	0.000361527	0.000173982	0.00774226	0.000600037	0.000477753	0.000672507	0.000109461	0.00842756	0.0170699	0.0012178	0.00358958	0.00089361	0.00175937	0.00115529	0.00163244	0.0100663	0.00501222	0.00105472	0.000447765	0.00238633	0.00372179	0.00103071	0.00354351	0.0406502	0.00178955	0.00153394	0.00387064	0.000679513	0.0181379	0.00150894	0.00216496	0.00122502	0.000715361	0.00250451	0.0347599
20210409_Plate4_Horizontal_ZigZag_H_03.xy	P119	female	Elderly population (>64 years)	10	0	non-ICU	non-ICU	2	Overweight	0.000117146	4.65524e-05	8.34225e-05	0.000125878	0.000516485	0.000166824	0.000117208	0.00252058	0.000493291	0.000512568	0.000352294	5.07021e-05	0.00625595	0.00487422	0.00105449	0.00167299	0.000933382	0.00108471	0.000779354	0.00156739	0.00361598	0.0025312	0.000849773	0.000423066	0.00186346	0.00290897	0.00123333	0.00205144	0.0431803	0.0011001	0.00186048	0.00296386	0.000491876	0.0109134	0.00112109	0.00258592	0.000774003	0.000482102	0.00168082	0.0148832
20210409_Plate4_Horizontal_ZigZag_H_04.xy	P146	male	Working-age population (15-64 years)	9	1	ICU	ICU	8	Overweight	0.000268791	0.000175403	0.000162785	0.000166535	0.000878527	0.00039554	0.000181749	0.00670309	0.000630358	0.000415358	0.000818054	9.18677e-05	0.00725507	0.0179204	0.00139165	0.0031792	0.000879827	0.00207177	0.00157702	0.00168193	0.012058	0.00513531	0.000990953	0.00052053	0.00292444	0.00381141	0.0012362	0.00390128	0.0457907	0.00199585	0.0015859	0.00388323	0.000832839	0.0230361	0.00155923	0.00236928	0.00149271	0.00056141	0.0021673	0.0393532
20210409_Plate4_Horizontal_ZigZag_H_05.xy	P120	female	Working-age population (15-64 years)	13	0	non-ICU	non-ICU	3	Obese	0.000112594	7.59797e-05	0.000105863	0.000107923	0.00051457	0.00021929	0.000140347	0.00344712	0.000552379	0.000315956	0.000524492	6.97644e-05	0.00662343	0.00781459	0.00109392	0.00155618	0.000655249	0.00118901	0.000990268	0.00147787	0.00508557	0.00313459	0.00101163	0.000341115	0.00187224	0.00404675	0.000850565	0.00226565	0.0418833	0.00118889	0.00122233	0.0028228	0.000495586	0.0102662	0.000889986	0.00156519	0.00107395	0.00070228	0.00212075	0.0308766
20210409_Plate4_Horizontal_ZigZag_H_06.xy	P146	male	Working-age population (15-64 years)	11	2	ICU	ICU	8	Overweight	0.000330718	0.000206507	0.000174256	0.000212881	0.00120301	0.000535264	0.000230908	0.00839821	0.000847773	0.000514993	0.00102959	0.000139916	0.00717518	0.0239126	0.00178733	0.00373844	0.00104011	0.00244802	0.00212188	0.00196016	0.0167913	0.00658606	0.00116442	0.00063502	0.00360102	0.00413524	0.00151088	0.00462192	0.0480695	0.00238159	0.00192952	0.00421172	0.000959231	0.0318692	0.00166747	0.00259355	0.00159488	0.00052931	0.00213534	0.0382048
20210409_Plate4_Horizontal_ZigZag_H_07.xy	P120	female	Working-age population (15-64 years)	15	1	non-ICU	non-ICU	1	Obese	9.47339e-05	7.44954e-05	9.06475e-05	0.00012226	0.000584742	0.000233931	0.000127782	0.00410442	0.000652675	0.000315651	0.00044304	5.79317e-05	0.00597078	0.0102129	0.00131881	0.0017717	0.000724954	0.00111802	0.00102631	0.00143827	0.00709416	0.0037302	0.000881341	0.000367864	0.00176596	0.00367313	0.000926965	0.00266807	0.0462157	0.0013978	0.00147306	0.00273435	0.000503009	0.0140842	0.000942281	0.0021395	0.00109033	0.000597172	0.00175908	0.0316565
20210409_Plate4_Horizontal_ZigZag_H_08.xy	P146	male	Working-age population (15-64 years)	13	3	ICU	non-ICU	0	Overweight	0.000494498	0.000277332	0.000220615	0.00025452	0.00134694	0.000673954	0.000304216	0.00972715	0.000983405	0.000598788	0.00117392	0.000146303	0.00745579	0.0254286	0.00195492	0.00422445	0.0012018	0.00268936	0.00247256	0.00222208	0.0181267	0.00705135	0.00124299	0.000667591	0.00342286	0.00427027	0.00158835	0.00527643	0.0492655	0.00251584	0.00218605	0.00434811	0.00116699	0.0359744	0.00172049	0.00295995	0.00175054	0.000546471	0.0020466	0.0374632
20210409_Plate4_Horizontal_ZigZag_H_10.xy	V086					visucon		-2		0.000393435	0.000154296	0.00028784	0.000175687	0.00110927	0.000433051	0.000219315	0.00450064	0.000833361	0.000460744	0.000974334	0.000125616	0.00981018	0.0131347	0.00189591	0.00194561	0.00100012	0.00211242	0.00117418	0.00207462	0.00853137	0.00438629	0.0011557	0.000556345	0.00310384	0.00400653	0.00150637	0.00270498	0.0761099	0.00181486	0.00154189	0.00427892	0.000600038	0.0158069	0.00117871	0.00254885	0.00111761	0.000677831	0.00286621	0.0306905
20210409_Plate4_Horizontal_ZigZag_H_11.xy	P166	male	Elderly population (>64 years)	9	0	non-ICU	non-ICU	7	Overweight	0.000254946	0.000108782	0.000197991	0.000208379	0.000625476	0.000208108	0.000160632	0.00676318	0.000530148	0.00071815	0.000628893	0.000125645	0.00933189	0.00559719	0.00103713	0.00445942	0.000948552	0.00144336	0.000800716	0.00157804	0.00187682	0.00360863	0.00105459	0.000403312	0.00187418	0.00426019	0.00104101	0.00170344	0.0379464	0.00108989	0.00119943	0.00439373	0.000364952	0.00519772	0.00161969	0.00152746	0.00136158	0.000803804	0.00282397	0.034891
20210409_Plate4_Horizontal_ZigZag_H_12.xy	P147	female	Elderly population (>64 years)	13	0	non-ICU	non-ICU	4	Overweight	0.00029254	0.000103536	0.000234461	0.000141769	0.000855396	0.000253744	0.000174095	0.0030726	0.000559283	0.00049657	0.000702206	0.000105292	0.00921686	0.00574921	0.00120426	0.00133596	0.000887183	0.00160472	0.00126262	0.00153511	0.00335934	0.00236021	0.00110787	0.000424027	0.00212449	0.00354599	0.0010757	0.00199696	0.0477244	0.00111793	0.0017451	0.00376608	0.000554841	0.0101531	0.00109552	0.00213598	0.000851529	0.000873062	0.00320005	0.0187873
20210409_Plate4_Horizontal_ZigZag_H_13.xy	P121	male	Elderly population (>64 years)	22	0	ICU	ICU	11	Obese	0.000488194	0.000255698	0.000291766	0.000394191	0.000956732	0.000411252	0.000224065	0.00934611	0.00106904	0.000527739	0.000662574	0.000103763	0.00981015	0.0147381	0.00191986	0.00228489	0.000883309	0.00145188	0.00170171	0.00299523	0.0057124	0.0035191	0.0012465	0.000441874	0.0018691	0.00666092	0.00193554	0.00273078	0.0738622	0.00122401	0.00119054	0.00553072	0.000577723	0.0126982	0.00122887	0.00138436	0.00260215	0.000776766	0.0023181	0.0483157
20210409_Plate4_Horizontal_ZigZag_H_14.xy	P169	female	Working-age population (15-64 years)	9	0	non-ICU	non-ICU	0	Overweight	0.00028129	0.000114249	0.000198301	0.000138689	0.000947602	0.000289583	0.000214895	0.00309276	0.000589832	0.000399108	0.000736234	0.000137057	0.00922762	0.00844516	0.00105562	0.00155673	0.00068183	0.00194093	0.00111004	0.00142815	0.00504884	0.00320834	0.00102514	0.000381586	0.00213678	0.00370188	0.000921868	0.00208145	0.0353739	0.00128994	0.00131842	0.00394056	0.000544082	0.0112759	0.00106761	0.00151459	0.000883168	0.000780346	0.00291253	0.0228586
20210409_Plate4_Horizontal_ZigZag_H_15.xy	P121	male	Elderly population (>64 years)	25	1	ICU	ICU	10	Obese	0.00061437	0.000235692	0.00030172	0.000410001	0.00134356	0.000442541	0.000245846	0.00932276	0.00123319	0.000638612	0.000869864	0.00012942	0.00788239	0.0181818	0.00235506	0.00247251	0.00112031	0.0022803	0.00161122	0.00287989	0.00908326	0.00430502	0.00110072	0.000482315	0.00316877	0.00613624	0.00248565	0.00286255	0.0715862	0.0016243	0.00168904	0.00552173	0.000507357	0.0169905	0.00122648	0.00208474	0.00264621	0.000567356	0.00204833	0.0478033
20210409_Plate4_Horizontal_ZigZag_H_16.xy	P148	female	Elderly population (>64 years)	7	0	ICU	non-ICU	8	Overweight	0.000204203	4.90903e-05	0.000154992	0.000119751	0.000788621	0.000147181	0.000161235	0.00151033	0.000506698	0.000327922	0.000721411	8.68247e-05	0.00847527	0.00305033	0.00113447	0.00103032	0.000639906	0.00199614	0.000906066	0.00148438	0.00155447	0.00195072	0.000819435	0.000355473	0.00259969	0.00314982	0.00117335	0.001255	0.0557804	0.000988398	0.000973361	0.00307564	0.000422465	0.00682884	0.00104448	0.0015887	0.000679055	0.000692971	0.00270967	0.0186098
20210409_Plate4_Horizontal_ZigZag_H_17.xy	P121	male	Elderly population (>64 years)	27	2	ICU	ICU	7	Obese	0.000372891	0.000188201	0.000235438	0.000380294	0.00109983	0.000441992	0.000265215	0.00895297	0.00118568	0.000607907	0.000754771	0.000109091	0.00786775	0.0174268	0.00217914	0.00224164	0.00113429	0.00189314	0.00164683	0.00279829	0.00906557	0.00399925	0.00110275	0.000466159	0.00232159	0.00557471	0.00225673	0.00294532	0.0609885	0.00159989	0.00176615	0.00568103	0.000650007	0.0175416	0.00121658	0.00213684	0.00262101	0.000591438	0.00200735	0.0461497
20210409_Plate4_Horizontal_ZigZag_H_18.xy	P148	female	Elderly population (>64 years)	9	1	ICU	non-ICU	8	Overweight	0.000204153	5.0907e-05	0.000172545	0.000128931	0.000780171	0.000176422	0.000175595	0.0017312	0.000547688	0.000393845	0.000750636	0.00012	0.00847038	0.00311637	0.00113938	0.0011209	0.000686252	0.00184389	0.00108773	0.00157089	0.00151827	0.00200684	0.000996083	0.000380811	0.00197737	0.00339313	0.00123281	0.00143667	0.0546388	0.00107755	0.00123937	0.0032277	0.000458553	0.00846789	0.0012816	0.00162833	0.000716522	0.000681352	0.00246285	0.0186664
20210409_Plate4_Horizontal_ZigZag_H_19.xy	P121	male	Elderly population (>64 years)	29	3	ICU	ICU	6	Obese	0.000567604	0.000235761	0.00030415	0.000402449	0.00144122	0.000496224	0.000303289	0.00897796	0.00127296	0.000679875	0.000929658	0.000153337	0.00835164	0.0177883	0.00247888	0.00246357	0.00120309	0.00230604	0.00178807	0.0032063	0.00962026	0.00436335	0.00130787	0.000567117	0.00294483	0.00598064	0.00269539	0.00297194	0.0623926	0.00167714	0.00177181	0.0062183	0.000689045	0.0170985	0.00131105	0.00231421	0.00271142	0.000640065	0.00212259	0.0473462
20210409_Plate4_Horizontal_ZigZag_H_20.xy	P148	female	Elderly population (>64 years)	11	2	ICU	non-ICU	9	Overweight	0.00020146	5.84858e-05	0.000157977	0.000130294	0.000953825	0.000197892	0.000186261	0.00187237	0.000580031	0.000376356	0.000895249	0.000103144	0.0083104	0.00356271	0.00128661	0.00115532	0.000703728	0.002099	0.00133743	0.00170968	0.00178763	0.00214677	0.000894831	0.000378423	0.00239551	0.00339477	0.00137755	0.00158064	0.061528	0.00113923	0.0011646	0.00320123	0.000516054	0.0103788	0.00129652	0.00177392	0.000769961	0.000631851	0.00248043	0.0205974
20210409_Plate4_Horizontal_ZigZag_H_21.xy	V078					visucon		-2		0.000433026	0.000163573	0.000309738	0.000202949	0.0011752	0.00040239	0.000305028	0.00489523	0.000868362	0.00057043	0.00107554	0.000164593	0.00992854	0.013924	0.00199745	0.00204284	0.00124227	0.00244015	0.00137318	0.00265117	0.00898665	0.0046444	0.00170191	0.000668186	0.00349876	0.00517133	0.00152277	0.00299904	0.0796204	0.00195991	0.00209787	0.00456782	0.000791477	0.0154159	0.00140657	0.0029197	0.00109238	0.000803727	0.00264928	0.0302845
20210409_Plate4_Horizontal_ZigZag_H_23.xy	P122	male	Working-age population (15-64 years)	15	0	non-ICU	non-ICU	2	Overweight	0.000185175	0.000103189	0.000145782	0.000109951	0.0007455	0.000293007	0.000172114	0.00330956	0.00062663	0.000262075	0.000594332	9.89868e-05	0.00838057	0.0105675	0.0011784	0.000880103	0.000611204	0.00163514	0.00131834	0.00163072	0.00705961	0.00198794	0.00106454	0.00040847	0.00222707	0.00368999	0.000990422	0.00295604	0.0341943	0.00114801	0.00118279	0.00338054	0.000607829	0.0165253	0.000805717	0.00151597	0.000939764	0.000725646	0.00235292	0.024164
20210409_Plate4_Horizontal_ZigZag_H_24.xy	P148	female	Elderly population (>64 years)	16	4	ICU	non-ICU	10	Overweight	0.000221046	6.10827e-05	0.000177608	0.000125192	0.000846251	0.000176177	0.00013516	0.00170186	0.000529593	0.000303936	0.000660777	9.24533e-05	0.00782921	0.0034986	0.00122473	0.000899792	0.000526126	0.00172078	0.00115294	0.00130767	0.00179799	0.00182211	0.000739351	0.000312757	0.00229178	0.00289471	0.00106264	0.00141391	0.0633576	0.000977519	0.000886336	0.00270705	0.000419996	0.0090434	0.0010784	0.00142979	0.000656044	0.000504357	0.00213294	0.0187357
20210409_Plate4_Horizontal_ZigZag_I_01.xy	P088	female	Working-age population (15-64 years)	17	0	ICU	non-ICU	1	Obese	0.000293937	0.000102656	0.000194109	0.000192108	0.00134306	0.000368073	0.000345112	0.00638983	0.000676814	0.00042932	0.00114146	0.00018264	0.00999633	0.00792635	0.00169332	0.00372505	0.000915348	0.00265872	0.00186561	0.00263029	0.00366746	0.00423776	0.00136759	0.000482934	0.00302342	0.00483365	0.00145944	0.00289967	0.0793755	0.00166422	0.00250715	0.00400826	0.000819168	0.0187337	0.0025396	0.00221881	0.00138691	0.000849563	0.00312997	0.0354349
20210409_Plate4_Horizontal_ZigZag_I_02.xy	P100	female	Elderly population (>64 years)	10	0	ICU	ICU	11	Obese	0.000278354	0.000137344	0.000200074	0.000221308	0.000850333	0.000266083	0.000207618	0.00655963	0.000714202	0.000404911	0.000764723	0.000110197	0.00945838	0.0104413	0.0016187	0.00200608	0.000818402	0.00177498	0.00145083	0.00251789	0.00373304	0.00254809	0.00141856	0.000473034	0.00256252	0.0051733	0.00157859	0.00230557	0.0779974	0.00112675	0.00116891	0.00393098	0.000588759	0.0110563	0.00110676	0.00147831	0.00122449	0.000819791	0.00253898	0.0293862
20210409_Plate4_Horizontal_ZigZag_I_03.xy	P088	female	Working-age population (15-64 years)	19	1	ICU	non-ICU	0	Obese	0.000328672	8.17323e-05	0.000153294	0.000122324	0.00109106	0.000242424	0.000266429	0.00399577	0.000484214	0.000351911	0.00095071	0.000158863	0.0072635	0.00617794	0.00134902	0.00274368	0.000829179	0.00268966	0.00135165	0.00228354	0.00316718	0.00360451	0.00139884	0.00047475	0.00341468	0.00516574	0.00140972	0.00225544	0.0713885	0.00152625	0.00294536	0.0034745	0.000620182	0.0177196	0.00218192	0.00218304	0.00112612	0.000750348	0.00248341	0.0318326
20210409_Plate4_Horizontal_ZigZag_I_04.xy	P100	female	Elderly population (>64 years)	12	1	ICU	ICU	9	Obese	0.000153861	7.84734e-05	0.000135221	0.000165455	0.000830281	0.00021479	0.000149308	0.00546896	0.000627777	0.000395491	0.000632126	6.9003e-05	0.00686726	0.0101544	0.00135746	0.00159436	0.000784961	0.00177213	0.00112766	0.00176799	0.00395466	0.00229666	0.000916298	0.000388485	0.00251298	0.00402634	0.00132173	0.00203268	0.0741154	0.00116835	0.00126452	0.00294956	0.000491737	0.0134639	0.00100612	0.00160386	0.000956821	0.000552517	0.00190405	0.0266444
20210409_Plate4_Horizontal_ZigZag_I_05.xy	P089	male	Elderly population (>64 years)	15	0	non-ICU	non-ICU	5	Normal	0.000101493	7.59069e-05	0.000164203	0.000137529	0.000428496	0.000216057	0.000166215	0.00427199	0.000647148	0.000316206	0.000479633	7.58929e-05	0.00958553	0.00749246	0.00149598	0.00170949	0.000679502	0.00103559	0.000950773	0.00161843	0.00350231	0.00298953	0.00122219	0.000414538	0.00139367	0.00508596	0.000853034	0.00176022	0.0724655	0.00117723	0.00121102	0.00387538	0.000478186	0.00826422	0.00116036	0.00149649	0.00106864	0.000966332	0.00295813	0.0319454
20210409_Plate4_Horizontal_ZigZag_I_06.xy	P100	female	Elderly population (>64 years)	17	2	ICU	non-ICU	7	Obese	0.000389217	0.000148301	0.000244702	0.000296675	0.00139052	0.000340766	0.00025036	0.00758759	0.00090138	0.000524639	0.00106652	0.000115758	0.00891851	0.0130976	0.0018181	0.00181955	0.00096781	0.00277909	0.00175128	0.00233538	0.0048959	0.00274877	0.00119609	0.000507399	0.00378693	0.00436958	0.00167635	0.00252661	0.0941017	0.00144858	0.001323	0.00365378	0.000688474	0.0169689	0.00122731	0.00177219	0.0011456	0.000616122	0.00226894	0.0305252
20210409_Plate4_Horizontal_ZigZag_I_07.xy	P089	male	Elderly population (>64 years)	17	1	non-ICU	non-ICU	1	Normal	0.000230626	0.000163722	0.000289153	0.000209826	0.000529372	0.000343431	0.000192222	0.00586495	0.000819542	0.000461993	0.000549741	9.61751e-05	0.00891276	0.0112253	0.00177458	0.00222693	0.000883065	0.00114376	0.0011977	0.00161127	0.00560728	0.00438793	0.00116494	0.000500792	0.00149059	0.00418136	0.000984574	0.00213438	0.0724029	0.00139461	0.00114077	0.00369617	0.000517851	0.0113916	0.00133269	0.00178682	0.00104436	0.000724333	0.0027769	0.0262218
20210409_Plate4_Horizontal_ZigZag_I_08.xy	V070					visucon		-2		0.000216658	0.000138265	0.000249068	0.000206427	0.000754368	0.000388389	0.000251363	0.00553319	0.000971567	0.000548868	0.000720434	9.52506e-05	0.00948339	0.0161015	0.00228018	0.00213674	0.00129084	0.00163256	0.00128164	0.00244777	0.0104149	0.00493582	0.00160439	0.000629461	0.00201179	0.00495385	0.00114688	0.00319144	0.116669	0.00208411	0.00234013	0.00378538	0.000768487	0.0179031	0.0012477	0.00295397	0.000995981	0.000776383	0.0023373	0.0281927
20210409_Plate4_Horizontal_ZigZag_I_09.xy	P090	female	Elderly population (>64 years)	17	0	non-ICU	non-ICU	0	Obese	0.000233505	9.26603e-05	0.000245873	0.000148164	0.000760673	0.000282379	0.000190807	0.00333567	0.000583554	0.000458608	0.000742442	0.000127604	0.00944836	0.00599582	0.00124027	0.00249119	0.00073813	0.00142448	0.00135357	0.0018174	0.00317008	0.0032608	0.00115378	0.000400795	0.00169682	0.00432353	0.0011	0.00197743	0.0412088	0.00109493	0.00123487	0.00503392	0.000566418	0.00906906	0.00138557	0.00152471	0.0015674	0.00081761	0.00323539	0.0281402
20210409_Plate4_Horizontal_ZigZag_I_10.xy	P100	female	Elderly population (>64 years)	21	4	ICU	non-ICU	1	Obese	0.0010208	0.000255825	0.000403187	0.000475665	0.00235173	0.000487748	0.000428929	0.011331	0.00133442	0.000775331	0.00180147	0.000178144	0.0104502	0.0188755	0.00311575	0.00229748	0.00143586	0.00510337	0.00233174	0.00368933	0.00762211	0.00346991	0.00187524	0.000784712	0.00728434	0.00595409	0.00244746	0.00318495	0.122717	0.00175187	0.00179778	0.00465085	0.000953349	0.0200012	0.00143453	0.00244151	0.00120793	0.000798787	0.00265138	0.0287418
20210409_Plate4_Horizontal_ZigZag_I_11.xy	P091	female	Elderly population (>64 years)	10	0	non-ICU	non-ICU	2	Obese	0.000574073	0.000284494	0.000286494	0.000468032	0.000993838	0.000506737	0.000284871	0.0140079	0.000982863	0.0013164	0.000719923	0.000153555	0.0110255	0.0176839	0.00155154	0.009933	0.00160389	0.00151343	0.00174034	0.00348681	0.00862264	0.0104211	0.00176938	0.000659734	0.00164074	0.00426255	0.00248263	0.00315272	0.0426567	0.00172136	0.00233739	0.00473277	0.000789428	0.017281	0.00306348	0.0020792	0.000983807	0.00104035	0.00334174	0.0160441
20210409_Plate4_Horizontal_ZigZag_I_12.xy	P100	female	Elderly population (>64 years)	24	5	ICU	non-ICU	1	Obese	0.000751531	0.000240274	0.000457146	0.000499912	0.0022972	0.000505414	0.000415793	0.0110037	0.00137519	0.000828412	0.00164028	0.000179546	0.00948417	0.0178806	0.00243442	0.00209409	0.00124678	0.00417397	0.00215358	0.00295071	0.00716694	0.0033002	0.00135888	0.000600298	0.00540047	0.0050614	0.00211668	0.00302026	0.0972481	0.00176625	0.00167231	0.0048205	0.000813386	0.0193957	0.00138431	0.00207357	0.00146086	0.000571963	0.00249029	0.0273194
20210409_Plate4_Horizontal_ZigZag_I_15.xy	P092	male	Working-age population (15-64 years)	14	0	ICU	non-ICU	5	Obese	0.000330196	0.000141785	0.000235685	0.000229694	0.00092842	0.000265572	0.000204142	0.00513417	0.000921909	0.000533181	0.000772062	0.000134386	0.0100858	0.00879149	0.00156945	0.00198997	0.00100614	0.00196874	0.00133922	0.00227512	0.00398383	0.00298533	0.00159027	0.000473747	0.00277651	0.00542081	0.00140352	0.00224394	0.0504429	0.000880348	0.00163561	0.00426509	0.000629711	0.00920813	0.00118988	0.00192266	0.000752373	0.00110775	0.00282119	0.021897
20210409_Plate4_Horizontal_ZigZag_I_16.xy	P100	female	Elderly population (>64 years)	28	7	ICU	non-ICU	0	Obese	0.00106346	0.000307982	0.000417539	0.000607954	0.00258906	0.000571113	0.0004352	0.0129877	0.00152555	0.000991318	0.0020735	0.000187929	0.0101785	0.0230763	0.00298672	0.00271628	0.00173803	0.00545566	0.00220767	0.00331465	0.00978275	0.00418955	0.00158945	0.00084969	0.00716947	0.00503853	0.00246084	0.00332912	0.103466	0.00211266	0.00210071	0.00513337	0.00089125	0.0222202	0.00154654	0.00299363	0.00136704	0.000552201	0.00245141	0.025912
20210409_Plate4_Horizontal_ZigZag_I_17.xy	P092	male	Working-age population (15-64 years)	16	1	ICU	non-ICU	6	Obese	0.000484713	0.000260093	0.000614303	0.000532712	0.00125565	0.00048782	0.000284113	0.00667353	0.00152411	0.000682207	0.000927694	0.000108049	0.0106137	0.0114918	0.00185888	0.00217983	0.000813354	0.00184059	0.00207176	0.00248826	0.0050515	0.00304571	0.00155592	0.000490043	0.00226254	0.00441707	0.00125099	0.00281363	0.0510049	0.00096285	0.00160742	0.00474634	0.0009309	0.0119997	0.00118413	0.00201057	0.00105519	0.00123942	0.0032727	0.0214769
20210409_Plate4_Horizontal_ZigZag_I_18.xy	P101	male	Working-age population (15-64 years)	18	0	non-ICU	non-ICU	3		0.000564283	0.000171283	0.000406863	0.000353979	0.00115994	0.000393873	0.000261474	0.00420541	0.00130116	0.000701987	0.000880288	0.000115051	0.0094758	0.0117595	0.00233974	0.00171176	0.00137908	0.00190714	0.00149045	0.00257263	0.00703124	0.0039371	0.00147059	0.000655636	0.00241297	0.00452879	0.00191728	0.00286568	0.0929412	0.00144896	0.00229694	0.00429635	0.000601791	0.0149004	0.00132494	0.0031015	0.00120069	0.000650131	0.0028549	0.0252844
20210409_Plate4_Horizontal_ZigZag_I_19.xy	P092	male	Working-age population (15-64 years)	19	2	ICU	non-ICU	3	Obese	0.000349131	0.00017428	0.000298142	0.000263277	0.000931773	0.000371855	0.00022305	0.00458628	0.00103898	0.000518662	0.000796996	0.000126278	0.00799184	0.0106268	0.00155994	0.00152134	0.000893685	0.00174822	0.00173153	0.00210356	0.0053392	0.00276488	0.00136829	0.000484531	0.00233609	0.00416852	0.00124106	0.00247451	0.049035	0.000875583	0.00152981	0.00373395	0.000702982	0.0126068	0.00102704	0.00193527	0.000833195	0.000831129	0.00230724	0.0177577
20210409_Plate4_Horizontal_ZigZag_I_20.xy	P101	male	Working-age population (15-64 years)	20	1	non-ICU	non-ICU	2		0.000691733	0.000224677	0.000438047	0.000392989	0.00137181	0.000515781	0.000348015	0.00468278	0.00147003	0.000920146	0.00112966	0.000187996	0.0106566	0.0136503	0.0027669	0.00204329	0.00177902	0.00253032	0.00181334	0.00339164	0.00833304	0.0046093	0.00196095	0.000791635	0.00300125	0.00574188	0.00208768	0.00321016	0.100447	0.00176203	0.0028869	0.00484303	0.000755533	0.0155474	0.00146416	0.00371685	0.00127412	0.000940915	0.0027029	0.0247377
20210409_Plate4_Horizontal_ZigZag_I_21.xy	P092	male	Working-age population (15-64 years)	21	3	ICU	non-ICU	1	Obese	0.000359116	0.000164671	0.000240599	0.000304511	0.0011013	0.000368104	0.000218829	0.00633041	0.00103214	0.00046564	0.000859561	0.000115824	0.00833074	0.0130998	0.00182636	0.00191966	0.000922571	0.00194721	0.00171242	0.0022712	0.00601841	0.00318126	0.00122807	0.00045728	0.00313582	0.00407925	0.00144792	0.00242182	0.0635638	0.000883145	0.00139338	0.00361128	0.000591504	0.0138347	0.000982601	0.00211763	0.000891272	0.000708472	0.00227054	0.0222004
20210409_Plate4_Horizontal_ZigZag_I_22.xy	P102	male	Working-age population (15-64 years)	13	0	non-ICU	non-ICU	4	Obese	0.000705497	0.000323023	0.000371137	0.000392959	0.0015021	0.000628473	0.000360576	0.00788641	0.00154633	0.000748488	0.00113494	0.000175142	0.00883152	0.0223972	0.00221201	0.00259738	0.00154401	0.00266794	0.00170667	0.00254735	0.0122718	0.00623242	0.00143251	0.0007294	0.00376469	0.00395969	0.00171098	0.00474148	0.041887	0.00239642	0.00266623	0.00386131	0.000829465	0.0203958	0.00177766	0.00359622	0.00129144	0.000646857	0.00269043	0.0319217
20210409_Plate4_Horizontal_ZigZag_I_24.xy	P102	male	Working-age population (15-64 years)	15	1	non-ICU	non-ICU	2	Obese	0.000545571	0.000242563	0.000259256	0.000399349	0.0014282	0.00055257	0.000327757	0.00824738	0.0015928	0.000720234	0.00107889	0.000171641	0.00796234	0.025299	0.0024303	0.00266827	0.00166242	0.00277711	0.00171875	0.00259486	0.0150635	0.00715556	0.00138163	0.000771931	0.00384447	0.00392412	0.00188548	0.00543995	0.0479827	0.00258794	0.00296193	0.00349581	0.000867378	0.0243265	0.0016958	0.00401582	0.00118082	0.000538759	0.00212993	0.0336827
20210409_Plate4_Horizontal_ZigZag_J_01.xy	V079					visucon		-2		0.000355801	0.000137665	0.000237195	0.000169157	0.00104904	0.000345758	0.000223232	0.00462908	0.000782738	0.000461626	0.00090898	0.000118839	0.00882328	0.0130171	0.00178015	0.00193173	0.00100914	0.00217535	0.00109813	0.00211168	0.00838807	0.00428525	0.00113557	0.000568941	0.00308896	0.00418037	0.00136416	0.00272584	0.0691797	0.00178544	0.00165067	0.00400585	0.000644703	0.0156762	0.00122343	0.00260073	0.00115219	0.000697512	0.00261844	0.0307262
20210409_Plate4_Horizontal_ZigZag_J_02.xy	V087					visucon		-2		0.000161097	7.53309e-05	0.000139271	0.000100739	0.000770887	0.000248741	0.000164949	0.00303713	0.000593143	0.000320161	0.000706237	9.11123e-05	0.00761059	0.0104081	0.00154799	0.00147843	0.000764327	0.00181521	0.000822529	0.00165156	0.00739342	0.0035283	0.000941029	0.000448039	0.00302031	0.00371278	0.00128906	0.00219798	0.0739671	0.00169686	0.00147412	0.00371299	0.000534673	0.0151408	0.00104067	0.00230512	0.000995265	0.000586267	0.00223412	0.0309996
20210409_Plate4_Horizontal_ZigZag_J_03.xy	P123	male	Elderly population (>64 years)	11	0	non-ICU	non-ICU	3	Normal	4.29159e-05	2.34005e-05	6.10173e-05	9.88802e-05	0.000388677	0.000114307	0.00010907	0.00318496	0.000468548	0.000371748	0.000302457	6.2854e-05	0.00676652	0.00445439	0.000972447	0.00183602	0.000581238	0.000782989	0.000523296	0.00117445	0.00179216	0.00250456	0.000673048	0.000229887	0.0010376	0.0030843	0.000874913	0.0013057	0.0485195	0.000803132	0.000929836	0.00314522	0.000363839	0.00785062	0.00131443	0.00107685	0.000641305	0.000609974	0.00206175	0.0213248
20210409_Plate4_Horizontal_ZigZag_J_05.xy	P123	male	Elderly population (>64 years)	14	1	non-ICU	non-ICU	1	Normal	0.000114831	6.50195e-05	0.000106688	0.000197863	0.000630737	0.000175562	0.000162755	0.00520294	0.000722258	0.000602954	0.000490717	8.4014e-05	0.00729901	0.00733548	0.00136516	0.00281255	0.000952089	0.00112634	0.00077812	0.00160224	0.0029819	0.00397071	0.00106831	0.000395202	0.00130296	0.00378692	0.00116974	0.00165318	0.055164	0.00119056	0.0016607	0.00356668	0.000450277	0.00871063	0.00165555	0.00172174	0.000863889	0.000675986	0.00205983	0.0215712
20210409_Plate4_Horizontal_ZigZag_J_06.xy	P148	female	Elderly population (>64 years)	18	5	ICU	ICU	12	Overweight	0.000124471	3.91724e-05	0.000106713	0.000105465	0.000821744	0.000139456	0.000127271	0.00182508	0.000480841	0.000291471	0.000586191	6.02607e-05	0.00702885	0.00363282	0.00113876	0.000836657	0.000554566	0.00184513	0.00106075	0.00138557	0.00177431	0.00169429	0.000893712	0.000343633	0.00233834	0.00366775	0.00100372	0.00137864	0.0692294	0.000945351	0.00109326	0.00265601	0.000474862	0.0090955	0.00106865	0.00154565	0.000669424	0.000646003	0.0021013	0.0221827
20210409_Plate4_Horizontal_ZigZag_J_07.xy	P123	male	Elderly population (>64 years)	16	2	non-ICU	non-ICU	1	Normal	0.000120374	6.39995e-05	0.000111017	0.000194964	0.000604064	0.000194148	0.000171658	0.00519013	0.000708829	0.000556021	0.000468957	9.03404e-05	0.00705523	0.00741995	0.0013934	0.00287909	0.000990304	0.0011817	0.000797425	0.0016903	0.00305116	0.00414221	0.00103422	0.000397672	0.00132381	0.00373717	0.00126038	0.00173492	0.0566259	0.001185	0.00155987	0.00386232	0.000460386	0.00944929	0.00173338	0.00179743	0.000913474	0.000587906	0.00195306	0.0219171
20210409_Plate4_Horizontal_ZigZag_J_08.xy	P148	female	Elderly population (>64 years)	21	6	ICU	ICU	11	Overweight	0.000105551	3.37767e-05	0.000104691	8.85603e-05	0.000743949	0.000137306	0.000122365	0.00176207	0.000430715	0.000256851	0.000598299	6.43347e-05	0.00698809	0.00336575	0.00112693	0.000688269	0.000492655	0.0018524	0.00098055	0.00126859	0.00166215	0.00148894	0.000753024	0.000307951	0.00270794	0.00332804	0.00100686	0.00126617	0.0702557	0.000825167	0.000845511	0.00247512	0.000392464	0.0080056	0.000976394	0.00138496	0.00074309	0.000616969	0.00203155	0.0214777
20210409_Plate4_Horizontal_ZigZag_J_09.xy	P124	male	Working-age population (15-64 years)	14	0	non-ICU	non-ICU	2	Overweight	0.000150236	6.59314e-05	0.000130121	0.000126791	0.000708241	0.000194007	0.000149826	0.00195384	0.00062507	0.00032986	0.000529902	8.89237e-05	0.00787163	0.00599425	0.00103885	0.000988133	0.000590695	0.00143673	0.000798041	0.00129856	0.00373324	0.00216215	0.000824788	0.000319107	0.00211594	0.00334051	0.000844377	0.00153898	0.0280092	0.000991957	0.000915295	0.00336963	0.000415173	0.00757173	0.000895508	0.00121016	0.0010103	0.000751112	0.00240487	0.0275166
20210409_Plate4_Horizontal_ZigZag_J_10.xy	P148	female	Elderly population (>64 years)	23	7	ICU	ICU	14	Overweight	0.000155674	5.72652e-05	0.000167497	0.000130749	0.000954141	0.000169534	0.000149487	0.00232931	0.00055765	0.000342418	0.000715249	7.11091e-05	0.00774367	0.00416608	0.00133447	0.000827425	0.00064828	0.00210828	0.00120339	0.00147895	0.00190652	0.00179795	0.000992392	0.000348058	0.00289881	0.0038877	0.00106409	0.00146443	0.0737335	0.000949391	0.00107341	0.00288166	0.000465991	0.00815095	0.0010783	0.00163683	0.000775304	0.00070752	0.00231722	0.0233668
20210409_Plate4_Horizontal_ZigZag_J_11.xy	P125	female	Elderly population (>64 years)	11	0	non-ICU	non-ICU	5	Obese	0.000257639	9.2343e-05	0.000194062	0.000170162	0.000616693	0.000210766	0.000156708	0.00490345	0.000512267	0.000474274	0.000621975	0.000120623	0.00957414	0.00589111	0.00100342	0.00297288	0.000703508	0.00139038	0.00103675	0.00208993	0.00246596	0.00299426	0.00120208	0.000358796	0.00182209	0.0050288	0.00150227	0.00167506	0.0395009	0.000909252	0.00100705	0.00430119	0.000512384	0.00585578	0.00121478	0.00122697	0.00127985	0.000934801	0.00270339	0.0287551
20210409_Plate4_Horizontal_ZigZag_J_12.xy	P148	female	Elderly population (>64 years)	28	8	ICU	ICU	12	Overweight	0.000148709	6.51342e-05	0.000142595	0.000140386	0.000853044	0.000161226	0.000144408	0.00265624	0.000533934	0.0003174	0.000674253	6.86755e-05	0.00691081	0.00472351	0.00132031	0.000917513	0.000608531	0.00192012	0.00119447	0.00152259	0.00209551	0.00188934	0.000869739	0.000331309	0.00274616	0.00389355	0.0010609	0.00143096	0.0764171	0.000939731	0.00108491	0.0030255	0.000417042	0.00931539	0.00114559	0.00158066	0.000901724	0.0006782	0.00208766	0.0216499
20210409_Plate4_Horizontal_ZigZag_J_13.xy	P125	female	Elderly population (>64 years)	14	1	non-ICU	non-ICU	3	Obese	0.000179769	7.12738e-05	0.000120254	0.000132601	0.000553099	0.000171483	0.000152449	0.00468426	0.000419073	0.00040994	0.000454872	8.03911e-05	0.00802079	0.00543723	0.000884073	0.0028001	0.000622052	0.00108297	0.000885618	0.00198444	0.00226725	0.00282254	0.00102278	0.000299529	0.00134238	0.00483301	0.00151238	0.00147944	0.0375394	0.000845812	0.000901023	0.003804	0.000400862	0.00568849	0.00114879	0.00102333	0.00128839	0.000798672	0.00225724	0.0290185
20210409_Plate4_Horizontal_ZigZag_J_14.xy	P148	female	Elderly population (>64 years)	30	9	ICU	ICU	11	Overweight	0.00034758	0.000109904	0.000254035	0.000252376	0.00113053	0.000248028	0.000194555	0.00472179	0.000704177	0.000452898	0.000815796	0.000109174	0.00868006	0.00627565	0.0015302	0.00125901	0.000710064	0.00204021	0.00143765	0.00204681	0.00237886	0.00223117	0.00120026	0.000409882	0.0027036	0.00433121	0.0011782	0.00181871	0.0745216	0.000948229	0.0012904	0.00373863	0.000513511	0.00897808	0.0012477	0.00166231	0.00101661	0.000791576	0.00250059	0.0195238
20210409_Plate4_Horizontal_ZigZag_J_15.xy	P125	female	Elderly population (>64 years)	16	2	non-ICU	non-ICU	1	Obese	0.000290875	8.47055e-05	0.000168394	0.0001557	0.000759081	0.000206755	0.000183156	0.00443945	0.000529991	0.000430666	0.000667482	0.000111056	0.00837748	0.00638334	0.00116615	0.00274846	0.00071676	0.00162212	0.00100948	0.00230352	0.00309297	0.00318238	0.00122355	0.000353985	0.00237349	0.00492177	0.00169023	0.00162215	0.0452603	0.000930484	0.00103191	0.00396841	0.000489936	0.00676925	0.00108662	0.00122467	0.00112613	0.000896654	0.00213399	0.0266893
20210409_Plate4_Horizontal_ZigZag_J_16.xy	P149	male	Working-age population (15-64 years)	7	0	non-ICU	non-ICU	3	Overweight	0.000145609	7.43411e-05	0.000130257	0.000114424	0.000774053	0.000221255	0.000141647	0.00299977	0.000573918	0.000292093	0.000573353	8.99744e-05	0.00832789	0.00859476	0.00116744	0.00164892	0.000724241	0.0014439	0.000819456	0.00127967	0.00495338	0.00320342	0.000833893	0.000372216	0.0020001	0.00315661	0.000875318	0.00202911	0.0443924	0.00126251	0.00125511	0.00312704	0.000473637	0.0107268	0.000956614	0.00228533	0.000892999	0.00064128	0.00234056	0.0289828
20210409_Plate4_Horizontal_ZigZag_J_17.xy	P126	male	Elderly population (>64 years)	10	0	non-ICU	non-ICU	5	Obese	0.000377141	0.000121767	0.000213385	0.000188711	0.000742296	0.000300302	0.00022877	0.00273772	0.000742018	0.00053535	0.000660391	0.000140891	0.00994111	0.00764225	0.00156402	0.00150891	0.00100954	0.00164124	0.0011197	0.00173888	0.00494975	0.00372681	0.00140346	0.000637369	0.0014995	0.00395604	0.00114302	0.00220606	0.0327585	0.00144359	0.00158953	0.00444718	0.000608351	0.0113717	0.00127341	0.00201687	0.000955354	0.000974495	0.0029659	0.0191573
20210409_Plate4_Horizontal_ZigZag_J_18.xy	V088					visucon		-2		0.000317874	0.000142885	0.000336485	0.00021785	0.0012118	0.000432669	0.000263154	0.00516429	0.000952739	0.000617683	0.0010711	0.00014045	0.00925407	0.0145882	0.00185878	0.00202374	0.00113743	0.00227419	0.00128853	0.00226808	0.00909394	0.00436825	0.00144326	0.000701551	0.00312763	0.00450733	0.00126892	0.00303225	0.0670098	0.00194952	0.00228738	0.00451979	0.00082389	0.0165531	0.00134581	0.00309462	0.00124293	0.000846415	0.00269784	0.0307234
20210409_Plate4_Horizontal_ZigZag_J_19.xy	P126	male	Elderly population (>64 years)	13	1	non-ICU	non-ICU	0	Obese	0.000355277	0.000115422	0.000198732	0.000245472	0.00102772	0.000358998	0.000284221	0.00356493	0.00100264	0.000681318	0.00085855	0.00015406	0.00819684	0.0107595	0.00168893	0.00182653	0.00133439	0.0021532	0.00146205	0.00210476	0.00703098	0.00466407	0.00142873	0.000640104	0.00175801	0.00394485	0.00139286	0.00265558	0.0377975	0.00157995	0.00236224	0.00399098	0.000767025	0.0175158	0.00158798	0.00283475	0.0008582	0.000871588	0.00246238	0.0173324
20210409_Plate4_Horizontal_ZigZag_J_20.xy	P150	female	Working-age population (15-64 years)	10	0	non-ICU	non-ICU	3	Overweight	0.000381091	9.71639e-05	0.000193237	0.000183892	0.000986921	0.000288646	0.000233217	0.00212865	0.000804929	0.000411029	0.000814871	0.000137448	0.00988058	0.00644678	0.00124012	0.0009363	0.000845134	0.00185367	0.00112064	0.00167333	0.00396725	0.00284863	0.000990804	0.000406602	0.00230217	0.00347207	0.00113004	0.00199861	0.0371568	0.00156434	0.00167955	0.00384687	0.000577187	0.0115634	0.00142887	0.0017895	0.001138	0.000748873	0.00299888	0.0315114
20210409_Plate4_Horizontal_ZigZag_J_21.xy	P167	male	Elderly population (>64 years)	16	0	ICU	ICU	17	Overweight	0.000223837	0.000119878	0.000182567	0.000216477	0.000671807	0.000275518	0.000173075	0.0046261	0.000713581	0.000473615	0.000572009	0.000120458	0.00848329	0.0101205	0.0011912	0.00124005	0.000783904	0.00124616	0.00134445	0.00196586	0.00431271	0.00217424	0.00113465	0.000379217	0.00119483	0.00486953	0.00122248	0.00205038	0.0475035	0.000940742	0.00122478	0.00343556	0.000567464	0.0106453	0.00102751	0.00138859	0.00123623	0.000770957	0.00232333	0.0317353
20210409_Plate4_Horizontal_ZigZag_J_22.xy	P170	male	Elderly population (>64 years)	5	0	non-ICU	non-ICU	3	Overweight	0.000336856	0.000111257	0.000233445	0.000349929	0.000951066	0.000216098	0.000168468	0.00612046	0.000821242	0.000568202	0.000719529	8.18543e-05	0.0103354	0.00661642	0.00141096	0.00364823	0.000952396	0.00187705	0.000781534	0.00161737	0.00217314	0.00385334	0.000862972	0.000426171	0.00321904	0.00363687	0.00124616	0.00150115	0.0414325	0.00123308	0.000888619	0.00472553	0.000375159	0.00648469	0.00130364	0.00171173	0.00153892	0.000614207	0.00311045	0.0384985
20210409_Plate4_Horizontal_ZigZag_J_24.xy	P170	male	Elderly population (>64 years)	7	1	non-ICU	non-ICU	0	Overweight	0.000335825	0.000117713	0.000209229	0.000329165	0.00096088	0.000212556	0.000201203	0.00602471	0.000793663	0.000582979	0.000696755	0.000120537	0.00986958	0.00636425	0.00125202	0.00333472	0.000893961	0.00178743	0.000778944	0.00162844	0.00213739	0.0038594	0.000837686	0.000433627	0.0029554	0.00355602	0.00123937	0.00158787	0.0384448	0.00127213	0.000932077	0.00438517	0.000385065	0.00642374	0.00132133	0.00183026	0.00135354	0.000594409	0.002859	0.0336431
20210409_Plate4_Horizontal_ZigZag_K_01.xy	P093	male	Working-age population (15-64 years)	14	0	ICU	ICU	12	Normal	0.000209913	0.000116116	0.000225659	8.91923e-05	0.000622466	0.000267789	0.000138452	0.00224723	0.000509176	0.000372077	0.00060946	0.000104862	0.00775599	0.00768052	0.00134629	0.000982547	0.000665977	0.00141192	0.00121376	0.00190614	0.00503771	0.00245519	0.00116463	0.000383412	0.00226668	0.00421208	0.00116071	0.00205598	0.0668138	0.00102005	0.00110836	0.0035366	0.000571982	0.0113102	0.000906245	0.00159037	0.000915986	0.000769186	0.0024228	0.0271126
[truncated: 126 more rows]
[truncated: 93 more columns]
