# Supplementary material for: Total plasma N-glycomic signature of SARS-CoV-2 infection
Source: iScience. 2024 Jun 24;27(7):110374. doi: 10.1016/j.isci.2024.110374 (PMC11294702; doi:10.1016/j.isci.2024.110374)
Supplement: Table S2. Analyte list (including two dummy glycans) and relevant properties, related to STAR Methods — Analyte compositions with (theoretical) m/z-values and extraction windows. All species are calculated as [M+Na]+. Calibrants used for internal calibration by MassyTools are colored red. The most abundant isotope of the isotopic envelope was used for calibration, in the case that the second isotope is the most abundant it is indicated by (i2). H = hexose; N = N-acetylhexosamine; F = deoxyhexose (fucose); L = lactonized N-acetylneuraminic acid (α2,3-linked); E = ethyl esterified N-acetylneuraminic acid (α2,6-linked). Calculation of the extraction window per analyte for MALDI-FTICR-MS data according to the formula 0.00003 ∗ "m/z" - 0.0269 [S2]. This list was used to extract peak areas, associated with parameters for glycan relative quantification and data quality assessment by MassyTools from the recorded spectra. All glycans not included in the final analysis are shaded gray. [file mmc3.xlsx]

## Sheet: Table S2-Analyte list
Composition	m/z	Extraction window
H4N2	1095.37	0.005961095
H3N3	1136.4	0.007191891
H5N2	1257.42	0.010822679
H3N3F1	1282.45	0.011573628
H4N3	1298.45	0.012053476
H3N4	1339.48	0.013284272
H6N2	1419.48	0.015684264
H4N3F1	1444.51	0.016435213
H5N3	1460.5	0.016915061
H3N4F1	1485.53	0.01766601
H4N4	1501.53	0.018145857
H3N5	1542.56	0.019376654
H4N3L1	1571.53	0.020246021
H7N2	1581.53	0.020545849
H5N3F1	1606.56	0.021296798
H4N3E1	1617.58	0.021627277
H6N3	1622.55	0.021776645
H4N4F1	1647.59	0.022527594
H5N4	1663.58	0.023007442
H3N5F1	1688.61	0.023758391
H4N5	1704.61	0.024238238
H5N3L1	1733.59	0.025107606
H8N2	1743.58	0.025407434
H4N3F1E1	1763.63	0.026009015
H4N4L1	1774.61	0.026338403
H5N3E1	1779.63	0.026488862
H5N4F1	1809.64	0.027389179
H4N4E1	1820.66	0.027719659
H6N4	1825.63	0.027869026
H4N5F1	1850.67	0.028619976
H4N3F2L1	1863.65	0.029009496
H5N5	1866.66	0.029099823
H9N2	1905.63	0.030269018
H5N4L1	1936.67	0.031199987
H6N3E1	1941.68	0.031350447
H5N4F2	1955.7	0.031770916
H4N4F1E1	1966.71	0.032101396
H5N4E1	1982.71	0.032581243
H5N5F1	2012.72	0.03348156
H4N5E1	2023.73	0.03381204
H5N4F1L1	2082.72	0.035581725
H6N4L1	2098.72	0.036061572
H4N7	2110.77	0.036423001
H5N4F1E1	2128.77	0.036962981
H4N5F1E1	2169.79	0.038193777
H5N5E1	2185.79	0.038673624
H5N4L2	2209.75	0.039392533
H3N4F2E1L1	2223.8	0.039814094
H5N5E1Ac1	2227.8	0.039933941
H5N4E1L1	2255.79	0.040773789
H5N4E2	2301.83	0.042155045
H5N5F1E1	2331.85	0.043055362
H6N5E1	2347.84	0.043535209
H5N4F1L2	2355.81	0.04377427
H4N6F1E1	2372.87	0.044286158
H5N4F1E1L1	2401.85	0.045155526
H5N5L2	2412.83	0.045484914
H4N7E1	2429.89	0.045996802
H5N4F1E2	2447.89	0.046536782
H6N5F1E1	2493.9	0.047916946
H5N5E2	2504.91	0.048247426
H6N5L2	2574.88	0.050346499
H6N5E1L1	2620.93	0.051727755
H5N5F1E2	2650.97	0.052629163
H6N5E2	2666.97	0.053109011
H6N5F1L2	2720.94	0.054728236
H6N5F1E1L1	2766.98	0.056109492
H6N5F1E2	2813.02	0.057490748
H6N5L3	2847.97	0.058539044
H8N6F2	2848.01	0.058540433
H7N6F1E1	2859.03	0.058870912
H10N6	2880	0.059500128
H6N5E1L2	2894.01	0.0599203
H6N8L1	2911.04	0.060431097
H6N5E2L1	2940.05	0.061301556	(i2) (m/z 2941.05523)
H6N5E3	2986.09	0.062682812
H6N5F1L3	2994.03	0.062920782
H7N6E2	3032.1	0.064062977
H6N5F1E1L2	3040.07	0.064302038
H5N8E1L1	3068.11	0.065143314
H6N5F1E2L1	3086.11	0.065683293	(i2) (m/z 3087.11314)
H6N5F1E3	3132.15	0.067064549
H6N5F2E1L2	3186.13	0.068683775
H5N8F1E1L1	3214.17	0.069525051
H4N7F2L3	3222.14	0.069764112
H6N5F2E2L1	3232.17	0.070065031
H7N6F2L2	3232.13	0.070063939
H7N6E1L2	3259.14	0.070874266
H7N6E2L1	3305.18	0.072255522
H7N6E3	3351.23	0.073636778
H7N6F1E1L2	3405.2	0.075256003
H7N6F1E2L1	3451.24	0.076637259
H7N6E1L3	3532.23	0.079066812	(i2) (m/z 3533.23041)
H7N6F2E1L2	3551.26	0.079637741
H7N6E2L2	3578.27	0.080448068	(i2) (m/z 3579.27228)
H7N6F2E2L1	3597.3	0.081018997
H8N7E1L2	3624.27	0.081828232
H7N6E3L1	3624.31	0.081829324
H7N6F1L4	3632.24	0.082067293
H7N6E4	3670.35	0.08321058
H7N6F1E1L3	3678.28	0.083448549	(i2) (m/z 3679.28832)
H7N6F1E2L2	3724.33	0.084829805
H7N6F1E3L1	3770.37	0.086211061
H7N6F2E1L3	3824.34	0.087830286
H7N6F2E2L2	3870.38	0.089211542
H8N7E1L3	3897.36	0.090020778
H9N8L3	3943.36	0.091400942
H8N7E2L2	3943.4	0.091402034
H7N6F3E1L3	3970.4	0.092212023
H9N8E1L2	3989.41	0.092782198
H8N7E3L1	3989.44	0.092783289
H8N7F1E1L3	4043.42	0.094402515
H8N7F1E2L2	4089.46	0.095783771
H9N8F1E1L2	4135.46	0.097163935
H7N6F2E3L2	4189.51	0.098785344
H8N7F2E2L2	4235.52	0.100165508
H9N8E2L2	4308.53	0.102355999
H10N9E1L2	4354.54	0.103736164
H11N9F2E1L1	4535.62	0.109168677
H10N9L4	4581.58	0.110547453
H10N9E1L3	4627.62	0.111928709
H10N9F1L4	4727.64	0.114929191
Dummy glycans	m/z	Extraction window
N11	2274.87	0.041346186
N13	2681.03	0.053530949
