# Supplementary material for: Total plasma N-glycomic signature of SARS-CoV-2 infection
Source: iScience. 2024 Jun 24;27(7):110374. doi: 10.1016/j.isci.2024.110374 (PMC11294702; doi:10.1016/j.isci.2024.110374)
Supplement: Table S3. Glycosylation traits calculation formulas, related to STAR Methods — H = hexose; N = N-acetylhexosamine; F = deoxyhexose (fucose); Fa = Antenna fucose; S = N-acetylneuraminic acid (Sialic acid); L = lactonized N-acetylneuraminic acid (α2,3-linked); E = ethyl esterified N-acetylneuraminic acid (α2,6-linked); M = Mannose; Hy = Hybrid; A = Antenna; T = Total; C = Complex. [file mmc4.xlsx]

## Sheet: Table S3-Glycosylation traits
Short notation	Description of trait	Calculation with glycans in spectra
TM	Total Oligomannose	TM = ( H5N2 + H6N2 + H7N2 + H8N2 + H9N2 ) / ( H5N2 + H3N3F1 + H4N3 + H3N4 + H6N2 + H4N3F1 + H5N3 + H3N4F1 + H4N4 + H3N5 + H7N2 + H5N3F1 + H4N3E1 + H4N4F1 + H5N4 + H3N5F1 + H4N5 + H8N2 + H4N3F1E1 + H5N3E1 + H5N4F1 + H4N5F1 + H4N3F2L1 + H5N5 + H9N2 + H5N4L1 + H6N3E1 + H4N4F1E1 + H5N4E1 + H5N5F1 + H4N5E1 + H5N4F1L1 + H4N7 + H5N4F1E1 + H4N5F1E1 + H5N5E1 + H5N4L2 + H3N4F2E1L1 + H5N5E1Ac1 + H5N4E1L1 + …
THy	Total Hybrid type	THy = ( H5N3 + H5N3F1 + H5N3E1 + H6N3E1 ) / ( H5N2 + H3N3F1 + H4N3 + H3N4 + H6N2 + H4N3F1 + H5N3 + H3N4F1 + H4N4 + H3N5 + H7N2 + H5N3F1 + H4N3E1 + H4N4F1 + H5N4 + H3N5F1 + H4N5 + H8N2 + H4N3F1E1 + H5N3E1 + H5N4F1 + H4N5F1 + H4N3F2L1 + H5N5 + H9N2 + H5N4L1 + H6N3E1 + H4N4F1E1 + H5N4E1 + H5N5F1 + H4N5E1 + H5N4F1L1 + H4N7 + H5N4F1E1 + H4N5F1E1 + H5N5E1 + H5N4L2 + H3N4F2E1L1 + H5N5E1Ac1 + H5N4E1L1 + …
TC	Total Complex type	TC = ( H3N4 + H3N4F1 + H4N4 + H3N5 + H4N3E1 + H4N4F1 + H5N4 + H3N5F1 + H4N5 + H4N3F1E1 + H5N4F1 + H4N5F1 + H4N3F2L1 + H5N5 + H5N4L1 + H4N4F1E1 + H5N4E1 + H5N5F1 + H4N5E1 + H5N4F1L1 + H4N7 + H5N4F1E1 + H4N5F1E1 + H5N5E1 + H5N4L2 + H3N4F2E1L1 + H5N5E1Ac1 + H5N4E1L1 + H5N4E2 + H5N5F1E1 + H6N5E1 + H4N6F1E1 + H5N4F1E1L1 + H4N7E1 + H5N4F1E2 + H6N5F1E1 + H5N5E2 + H6N5E1L1 + H5N5F1E2 + H6N5E2 + H6N5F1E1L…
MM	Number of mannoses in Oligomannose glycan	MM = ( 4 * (0) + 5 * ( H5N2 ) + 6 * ( H6N2 ) + 7 * ( H7N2 ) + 8 * ( H8N2 ) + 9 * ( H9N2 ) + 10 * (0) ) / ( H5N2 + H6N2 + H7N2 + H8N2 + H9N2 )
CA1	Mono-antennary species of complex glycans relative to TC	CA1 = ( H4N3E1 + H4N3F1E1 + H4N3F2L1 ) / ( H3N4 + H3N4F1 + H4N4 + H3N5 + H4N3E1 + H4N4F1 + H5N4 + H3N5F1 + H4N5 + H4N3F1E1 + H5N4F1 + H4N5F1 + H4N3F2L1 + H5N5 + H5N4L1 + H4N4F1E1 + H5N4E1 + H5N5F1 + H4N5E1 + H5N4F1L1 + H4N7 + H5N4F1E1 + H4N5F1E1 + H5N5E1 + H5N4L2 + H3N4F2E1L1 + H5N5E1Ac1 + H5N4E1L1 + H5N4E2 + H5N5F1E1 + H6N5E1 + H4N6F1E1 + H5N4F1E1L1 + H4N7E1 + H5N4F1E2 + H6N5F1E1 + H5N5E2 + H6N5…
CA2	Bi-antennary species of complex glycans relative to TC	CA2 = ( H3N4 + H3N4F1 + H4N4 + H3N5 + H4N4F1 + H5N4 + H3N5F1 + H4N5 + H5N4F1 + H4N5F1 + H5N5 + H5N4L1 + H4N4F1E1 + H5N4E1 + H5N5F1 + H4N5E1 + H5N4F1L1 + H5N4F1E1 + H4N5F1E1 + H5N5E1 + H5N4L2 + H3N4F2E1L1 + H5N5E1Ac1 + H5N4E1L1 + H5N4E2 + H5N5F1E1 + H5N4F1E1L1 + H5N4F1E2 + H5N5E2 + H5N5F1E2 ) / ( H3N4 + H3N4F1 + H4N4 + H3N5 + H4N3E1 + H4N4F1 + H5N4 + H3N5F1 + H4N5 + H4N3F1E1 + H5N4F1 + H4N5F1 + H4…
CA3	Tri-antennary species of complex glycans relative to TC	CA3 = ( H6N5E1 + H6N5F1E1 + H6N5E1L1 + H6N5E2 + H6N5F1E1L1 + H6N5F1E2 + H6N5E1L2 + H6N5E2L1 + H6N5E3 + H6N5F1L3 + H6N5F1E1L2 + H6N5F1E2L1 + H6N5F1E3 + H6N5F2E1L2 + H6N5F2E2L1 ) / ( H3N4 + H3N4F1 + H4N4 + H3N5 + H4N3E1 + H4N4F1 + H5N4 + H3N5F1 + H4N5 + H4N3F1E1 + H5N4F1 + H4N5F1 + H4N3F2L1 + H5N5 + H5N4L1 + H4N4F1E1 + H5N4E1 + H5N5F1 + H4N5E1 + H5N4F1L1 + H4N7 + H5N4F1E1 + H4N5F1E1 + H5N5E1 + H5N4…
CA4	Tetra-antennary species of complex glycans relative to TC	CA4 = ( H4N6F1E1 + H7N6F1E1 + H7N6E2 + H7N6F2L2 + H7N6E1L2 + H7N6E2L1 + H7N6E3 + H7N6F1E1L2 + H7N6F1E2L1 + H7N6E1L3 + H7N6F2E1L2 + H7N6E2L2 + H7N6E3L1 + H7N6E4 + H7N6F1E1L3 + H7N6F1E2L2 + H7N6F2E1L3 + H7N6F2E2L2 ) / ( H3N4 + H3N4F1 + H4N4 + H3N5 + H4N3E1 + H4N4F1 + H5N4 + H3N5F1 + H4N5 + H4N3F1E1 + H5N4F1 + H4N5F1 + H4N3F2L1 + H5N5 + H5N4L1 + H4N4F1E1 + H5N4E1 + H5N5F1 + H4N5E1 + H5N4F1L1 + H4N7 …
CF	Fucosylated species of complex glycans relative to TC	CF = ( H3N4F1 + H4N4F1 + H3N5F1 + H4N3F1E1 + H5N4F1 + H4N5F1 + H4N3F2L1 + H4N4F1E1 + H5N5F1 + H5N4F1L1 + H5N4F1E1 + H4N5F1E1 + H3N4F2E1L1 + H5N5F1E1 + H4N6F1E1 + H5N4F1E1L1 + H5N4F1E2 + H6N5F1E1 + H5N5F1E2 + H6N5F1E1L1 + H6N5F1E2 + H7N6F1E1 + H6N5F1L3 + H6N5F1E1L2 + H6N5F1E2L1 + H6N5F1E3 + H6N5F2E1L2 + H4N7F2L3 + H6N5F2E2L1 + H7N6F2L2 + H7N6F1E1L2 + H7N6F1E2L1 + H7N6F2E1L2 + H7N6F1E1L3 + H7N6F1E2…
CFa	Antenna Fucosylated species of complex glycans relative to TC	CFa = ( H4N3F2L1 + H3N4F2E1L1 + H6N5F2E1L2 + H4N7F2L3 + H6N5F2E2L1 + H7N6F2L2 + H7N6F2E1L2 + H7N6F2E1L3 + H7N6F2E2L2 ) / ( H3N4 + H3N4F1 + H4N4 + H3N5 + H4N3E1 + H4N4F1 + H5N4 + H3N5F1 + H4N5 + H4N3F1E1 + H5N4F1 + H4N5F1 + H4N3F2L1 + H5N5 + H5N4L1 + H4N4F1E1 + H5N4E1 + H5N5F1 + H4N5E1 + H5N4F1L1 + H4N7 + H5N4F1E1 + H4N5F1E1 + H5N5E1 + H5N4L2 + H3N4F2E1L1 + H5N5E1Ac1 + H5N4E1L1 + H5N4E2 + H5N5F1E1…
CB	Bisected species of complex glycans relative to TC	CB = ( H3N5 + H3N5F1 + H4N5 + H4N5F1 + H5N5 + H5N5F1 + H4N5E1 + H4N5F1E1 + H5N5E1 + H5N5E1Ac1 + H5N5F1E1 + H5N5E2 + H5N5F1E2 ) / ( H3N4 + H3N4F1 + H4N4 + H3N5 + H4N3E1 + H4N4F1 + H5N4 + H3N5F1 + H4N5 + H4N3F1E1 + H5N4F1 + H4N5F1 + H4N3F2L1 + H5N5 + H5N4L1 + H4N4F1E1 + H5N4E1 + H5N5F1 + H4N5E1 + H5N4F1L1 + H4N7 + H5N4F1E1 + H4N5F1E1 + H5N5E1 + H5N4L2 + H3N4F2E1L1 + H5N5E1Ac1 + H5N4E1L1 + H5N4E2 + …
CG	Galactosylated species of complex glycans relative to TC	CG = ( H4N4 + H4N3E1 + H4N4F1 + H5N4 + H4N5 + H4N3F1E1 + H5N4F1 + H4N5F1 + H4N3F2L1 + H5N5 + H5N4L1 + H4N4F1E1 + H5N4E1 + H5N5F1 + H4N5E1 + H5N4F1L1 + H5N4F1E1 + H4N5F1E1 + H5N5E1 + H5N4L2 + H3N4F2E1L1 + H5N5E1Ac1 + H5N4E1L1 + H5N4E2 + H5N5F1E1 + H6N5E1 + H4N6F1E1 + H5N4F1E1L1 + H4N7E1 + H5N4F1E2 + H6N5F1E1 + H5N5E2 + H6N5E1L1 + H5N5F1E2 + H6N5E2 + H6N5F1E1L1 + H6N5F1E2 + H7N6F1E1 + H6N5E1L2 + H6…
CS	Sialylated species of complex glycans relative to TC	CS = ( H4N3E1 + H4N3F1E1 + H4N3F2L1 + H5N4L1 + H4N4F1E1 + H5N4E1 + H4N5E1 + H5N4F1L1 + H5N4F1E1 + H4N5F1E1 + H5N5E1 + H5N4L2 + H3N4F2E1L1 + H5N5E1Ac1 + H5N4E1L1 + H5N4E2 + H5N5F1E1 + H6N5E1 + H4N6F1E1 + H5N4F1E1L1 + H4N7E1 + H5N4F1E2 + H6N5F1E1 + H5N5E2 + H6N5E1L1 + H5N5F1E2 + H6N5E2 + H6N5F1E1L1 + H6N5F1E2 + H7N6F1E1 + H6N5E1L2 + H6N5E2L1 + H6N5E3 + H6N5F1L3 + H7N6E2 + H6N5F1E1L2 + H5N8E1L1 + H6…
TA2S	Sialylated species of bi-antennary glycans relative to Total	TA2S = ( ( H5N4L1 + H4N4F1E1 + H5N4E1 + H4N5E1 + H5N4F1L1 + H5N4F1E1 + H4N5F1E1 + H5N5E1 + H5N5E1Ac1 + H5N5F1E1 ) + ( H5N4L2 + H3N4F2E1L1 + H5N4E1L1 + H5N4E2 + H5N4F1E1L1 + H5N4F1E2 + H5N5E2 + H5N5F1E2 ) ) / ( H5N2 + H3N3F1 + H4N3 + H3N4 + H6N2 + H4N3F1 + H5N3 + H3N4F1 + H4N4 + H3N5 + H7N2 + H5N3F1 + H4N3E1 + H4N4F1 + H5N4 + H3N5F1 + H4N5 + H8N2 + H4N3F1E1 + H5N3E1 + H5N4F1 + H4N5F1 + H4N3F2L1 + …
TA3S	Sialylated species of tri-antennary glycans relative to Total	TA3S = ( ( H6N5E1 + H6N5F1E1 ) + ( H6N5E1L1 + H6N5E2 + H6N5F1E1L1 + H6N5F1E2 ) + ( H6N5E1L2 + H6N5E2L1 + H6N5E3 + H6N5F1L3 + H6N5F1E1L2 + H6N5F1E2L1 + H6N5F1E3 + H6N5F2E1L2 + H6N5F2E2L1 ) ) / ( H5N2 + H3N3F1 + H4N3 + H3N4 + H6N2 + H4N3F1 + H5N3 + H3N4F1 + H4N4 + H3N5 + H7N2 + H5N3F1 + H4N3E1 + H4N4F1 + H5N4 + H3N5F1 + H4N5 + H8N2 + H4N3F1E1 + H5N3E1 + H5N4F1 + H4N5F1 + H4N3F2L1 + H5N5 + H9N2 + H5…
TA4S	Sialylated species of tetra-antennary glycans relative to Total	TA4S = ( ( H4N6F1E1 + H7N6F1E1 ) + ( H7N6E2 + H7N6F2L2 ) + ( H7N6E1L2 + H7N6E2L1 + H7N6E3 + H7N6F1E1L2 + H7N6F1E2L1 + H7N6F2E1L2 ) + ( H7N6E1L3 + H7N6E2L2 + H7N6E3L1 + H7N6E4 + H7N6F1E1L3 + H7N6F1E2L2 + H7N6F2E1L3 + H7N6F2E2L2 ) ) / ( H5N2 + H3N3F1 + H4N3 + H3N4 + H6N2 + H4N3F1 + H5N3 + H3N4F1 + H4N4 + H3N5 + H7N2 + H5N3F1 + H4N3E1 + H4N4F1 + H5N4 + H3N5F1 + H4N5 + H8N2 + H4N3F1E1 + H5N3E1 + H5N4…
TA1	Mono-antennary species relative to Total	TA1 = ( H3N3F1 + H4N3 + H4N3F1 + H5N3 + H5N3F1 + H4N3E1 + H4N3F1E1 + H5N3E1 + H4N3F2L1 + H6N3E1 ) / ( H5N2 + H3N3F1 + H4N3 + H3N4 + H6N2 + H4N3F1 + H5N3 + H3N4F1 + H4N4 + H3N5 + H7N2 + H5N3F1 + H4N3E1 + H4N4F1 + H5N4 + H3N5F1 + H4N5 + H8N2 + H4N3F1E1 + H5N3E1 + H5N4F1 + H4N5F1 + H4N3F2L1 + H5N5 + H9N2 + H5N4L1 + H6N3E1 + H4N4F1E1 + H5N4E1 + H5N5F1 + H4N5E1 + H5N4F1L1 + H4N7 + H5N4F1E1 + H4N5F1E1 …
TA2	Bi-antennary species relative to Total	TA2 = ( H3N4 + H3N4F1 + H4N4 + H3N5 + H4N4F1 + H5N4 + H3N5F1 + H4N5 + H5N4F1 + H4N5F1 + H5N5 + H5N4L1 + H4N4F1E1 + H5N4E1 + H5N5F1 + H4N5E1 + H5N4F1L1 + H5N4F1E1 + H4N5F1E1 + H5N5E1 + H5N4L2 + H3N4F2E1L1 + H5N5E1Ac1 + H5N4E1L1 + H5N4E2 + H5N5F1E1 + H5N4F1E1L1 + H5N4F1E2 + H5N5E2 + H5N5F1E2 ) / ( H5N2 + H3N3F1 + H4N3 + H3N4 + H6N2 + H4N3F1 + H5N3 + H3N4F1 + H4N4 + H3N5 + H7N2 + H5N3F1 + H4N3E1 + H…
TA3	Tri-antennary species relative to Total	TA3 = ( H6N5E1 + H6N5F1E1 + H6N5E1L1 + H6N5E2 + H6N5F1E1L1 + H6N5F1E2 + H6N5E1L2 + H6N5E2L1 + H6N5E3 + H6N5F1L3 + H6N5F1E1L2 + H6N5F1E2L1 + H6N5F1E3 + H6N5F2E1L2 + H6N5F2E2L1 ) / ( H5N2 + H3N3F1 + H4N3 + H3N4 + H6N2 + H4N3F1 + H5N3 + H3N4F1 + H4N4 + H3N5 + H7N2 + H5N3F1 + H4N3E1 + H4N4F1 + H5N4 + H3N5F1 + H4N5 + H8N2 + H4N3F1E1 + H5N3E1 + H5N4F1 + H4N5F1 + H4N3F2L1 + H5N5 + H9N2 + H5N4L1 + H6N3E1…
TA4	Tetra-antennary species relative to Total	TA4 = ( H4N6F1E1 + H7N6F1E1 + H7N6E2 + H7N6F2L2 + H7N6E1L2 + H7N6E2L1 + H7N6E3 + H7N6F1E1L2 + H7N6F1E2L1 + H7N6E1L3 + H7N6F2E1L2 + H7N6E2L2 + H7N6E3L1 + H7N6E4 + H7N6F1E1L3 + H7N6F1E2L2 + H7N6F2E1L3 + H7N6F2E2L2 ) / ( H5N2 + H3N3F1 + H4N3 + H3N4 + H6N2 + H4N3F1 + H5N3 + H3N4F1 + H4N4 + H3N5 + H7N2 + H5N3F1 + H4N3E1 + H4N4F1 + H5N4 + H3N5F1 + H4N5 + H8N2 + H4N3F1E1 + H5N3E1 + H5N4F1 + H4N5F1 + H4N…
TF	Fucosylated species relative to Total	TF = ( H3N4F1 + H4N4F1 + H3N5F1 + H4N3F1E1 + H5N4F1 + H4N5F1 + H4N3F2L1 + H4N4F1E1 + H5N5F1 + H5N4F1L1 + H5N4F1E1 + H4N5F1E1 + H3N4F2E1L1 + H5N5F1E1 + H4N6F1E1 + H5N4F1E1L1 + H5N4F1E2 + H6N5F1E1 + H5N5F1E2 + H6N5F1E1L1 + H6N5F1E2 + H7N6F1E1 + H6N5F1L3 + H6N5F1E1L2 + H6N5F1E2L1 + H6N5F1E3 + H6N5F2E1L2 + H4N7F2L3 + H6N5F2E2L1 + H7N6F2L2 + H7N6F1E1L2 + H7N6F1E2L1 + H7N6F2E1L2 + H7N6F1E1L3 + H7N6F1E2…
A1F	Fucosylation of mono-antennary glycans	A1F = ( H4N3F1E1 + H4N3F2L1 ) / ( H4N3E1 + H4N3F1E1 + H4N3F2L1 )
A2F	Fucosylation of bi-antennary glycans	A2F = ( H3N4F1 + H4N4F1 + H3N5F1 + H5N4F1 + H4N5F1 + H4N4F1E1 + H5N5F1 + H5N4F1L1 + H5N4F1E1 + H4N5F1E1 + H3N4F2E1L1 + H5N5F1E1 + H5N4F1E1L1 + H5N4F1E2 + H5N5F1E2 ) / ( H3N4 + H3N4F1 + H4N4 + H3N5 + H4N4F1 + H5N4 + H3N5F1 + H4N5 + H5N4F1 + H4N5F1 + H5N5 + H5N4L1 + H4N4F1E1 + H5N4E1 + H5N5F1 + H4N5E1 + H5N4F1L1 + H5N4F1E1 + H4N5F1E1 + H5N5E1 + H5N4L2 + H3N4F2E1L1 + H5N5E1Ac1 + H5N4E1L1 + H5N4E2 + …
A3F	Fucosylation of tri-antennary glycans	A3F = ( H6N5F1E1 + H6N5F1E1L1 + H6N5F1E2 + H6N5F1L3 + H6N5F1E1L2 + H6N5F1E2L1 + H6N5F1E3 + H6N5F2E1L2 + H6N5F2E2L1 ) / ( H6N5E1 + H6N5F1E1 + H6N5E1L1 + H6N5E2 + H6N5F1E1L1 + H6N5F1E2 + H6N5E1L2 + H6N5E2L1 + H6N5E3 + H6N5F1L3 + H6N5F1E1L2 + H6N5F1E2L1 + H6N5F1E3 + H6N5F2E1L2 + H6N5F2E2L1 )
A4F	Fucosylation of tetra-antennary glycans	A4F = ( H4N6F1E1 + H7N6F1E1 + H7N6F2L2 + H7N6F1E1L2 + H7N6F1E2L1 + H7N6F2E1L2 + H7N6F1E1L3 + H7N6F1E2L2 + H7N6F2E1L3 + H7N6F2E2L2 ) / ( H4N6F1E1 + H7N6F1E1 + H7N6E2 + H7N6F2L2 + H7N6E1L2 + H7N6E2L1 + H7N6E3 + H7N6F1E1L2 + H7N6F1E2L1 + H7N6E1L3 + H7N6F2E1L2 + H7N6E2L2 + H7N6E3L1 + H7N6E4 + H7N6F1E1L3 + H7N6F1E2L2 + H7N6F2E1L3 + H7N6F2E2L2 )
A1Fa	Antenna-fucosylation of mono-antennary glycans	A1Fa = ( H4N3F2L1 ) / ( H4N3E1 + H4N3F1E1 + H4N3F2L1 )
A2Fa	Antenna-fucosylation of bi-antennary glycans	A2Fa = ( H3N4F2E1L1 ) / ( H3N4 + H3N4F1 + H4N4 + H3N5 + H4N4F1 + H5N4 + H3N5F1 + H4N5 + H5N4F1 + H4N5F1 + H5N5 + H5N4L1 + H4N4F1E1 + H5N4E1 + H5N5F1 + H4N5E1 + H5N4F1L1 + H5N4F1E1 + H4N5F1E1 + H5N5E1 + H5N4L2 + H3N4F2E1L1 + H5N5E1Ac1 + H5N4E1L1 + H5N4E2 + H5N5F1E1 + H5N4F1E1L1 + H5N4F1E2 + H5N5E2 + H5N5F1E2 )
A3Fa	Antenna-fucosylation of tri-antennary glycans	A3Fa = ( H6N5F2E1L2 + H6N5F2E2L1 ) / ( H6N5E1 + H6N5F1E1 + H6N5E1L1 + H6N5E2 + H6N5F1E1L1 + H6N5F1E2 + H6N5E1L2 + H6N5E2L1 + H6N5E3 + H6N5F1L3 + H6N5F1E1L2 + H6N5F1E2L1 + H6N5F1E3 + H6N5F2E1L2 + H6N5F2E2L1 )
A4Fa	Antenna-fucosylation of tetra-antennary glycans	A4Fa = ( H7N6F2L2 + H7N6F2E1L2 + H7N6F2E1L3 + H7N6F2E2L2 ) / ( H4N6F1E1 + H7N6F1E1 + H7N6E2 + H7N6F2L2 + H7N6E1L2 + H7N6E2L1 + H7N6E3 + H7N6F1E1L2 + H7N6F1E2L1 + H7N6E1L3 + H7N6F2E1L2 + H7N6E2L2 + H7N6E3L1 + H7N6E4 + H7N6F1E1L3 + H7N6F1E2L2 + H7N6F2E1L3 + H7N6F2E2L2 )
TB	Bisected species relative to Total	TB = ( H3N5 + H3N5F1 + H4N5 + H4N5F1 + H5N5 + H5N5F1 + H4N5E1 + H4N5F1E1 + H5N5E1 + H5N5E1Ac1 + H5N5F1E1 + H5N5E2 + H5N5F1E2 ) / ( H5N2 + H3N3F1 + H4N3 + H3N4 + H6N2 + H4N3F1 + H5N3 + H3N4F1 + H4N4 + H3N5 + H7N2 + H5N3F1 + H4N3E1 + H4N4F1 + H5N4 + H3N5F1 + H4N5 + H8N2 + H4N3F1E1 + H5N3E1 + H5N4F1 + H4N5F1 + H4N3F2L1 + H5N5 + H9N2 + H5N4L1 + H6N3E1 + H4N4F1E1 + H5N4E1 + H5N5F1 + H4N5E1 + H5N4F1L1 …
A2B	Bisected species of bi-antennary glycans	A2B = ( H3N5 + H3N5F1 + H4N5 + H4N5F1 + H5N5 + H5N5F1 + H4N5E1 + H4N5F1E1 + H5N5E1 + H5N5E1Ac1 + H5N5F1E1 + H5N5E2 + H5N5F1E2 ) / ( H3N4 + H3N4F1 + H4N4 + H3N5 + H4N4F1 + H5N4 + H3N5F1 + H4N5 + H5N4F1 + H4N5F1 + H5N5 + H5N4L1 + H4N4F1E1 + H5N4E1 + H5N5F1 + H4N5E1 + H5N4F1L1 + H5N4F1E1 + H4N5F1E1 + H5N5E1 + H5N4L2 + H3N4F2E1L1 + H5N5E1Ac1 + H5N4E1L1 + H5N4E2 + H5N5F1E1 + H5N4F1E1L1 + H5N4F1E2 + H5…
A2FS0B	Bisected species of bi-antennary, fucosylated, non-sialylated glycans	A2FS0B = ( H3N5F1 + H4N5F1 + H5N5F1 ) / ( H3N4F1 + H4N4F1 + H3N5F1 + H5N4F1 + H4N5F1 + H5N5F1 )
A2G	Galactosylation of bi-antennary glycans	A2G = ( 0/2 * ( H3N4 + H3N4F1 + H3N5 + H3N5F1 ) + 1/2 * ( H4N4 + H4N4F1 + H4N5 + H4N5F1 + H4N4F1E1 + H4N5E1 + H4N5F1E1 ) + 2/2 * ( H5N4 + H5N4F1 + H5N5 + H5N4L1 + H5N4E1 + H5N5F1 + H5N4F1L1 + H5N4F1E1 + H5N5E1 + H5N4L2 + H3N4F2E1L1 + H5N5E1Ac1 + H5N4E1L1 + H5N4E2 + H5N5F1E1 + H5N4F1E1L1 + H5N4F1E2 + H5N5E2 + H5N5F1E2 ) ) / ( H3N4 + H3N4F1 + H4N4 + H3N5 + H4N4F1 + H5N4 + H3N5F1 + H4N5 + H5N4F1 + H…
A4G	Galactosylation of tetra-antennary glycans	A4G = ( 0/4 * (0) + 1/4 * ( H4N6F1E1 ) + 2/4 * (0) + 3/4 * (0) + 4/4 * ( H7N6F1E1 + H7N6E2 + H7N6F2L2 + H7N6E1L2 + H7N6E2L1 + H7N6E3 + H7N6F1E1L2 + H7N6F1E2L1 + H7N6E1L3 + H7N6F2E1L2 + H7N6E2L2 + H7N6E3L1 + H7N6E4 + H7N6F1E1L3 + H7N6F1E2L2 + H7N6F2E1L3 + H7N6F2E2L2 ) ) / ( H4N6F1E1 + H7N6F1E1 + H7N6E2 + H7N6F2L2 + H7N6E1L2 + H7N6E2L1 + H7N6E3 + H7N6F1E1L2 + H7N6F1E2L1 + H7N6E1L3 + H7N6F2E1L2 + H7…
A2FG	Galactosylation of fucosylated bi-antennary glycans	A2FG = ( 0/2 * ( H3N4F1 + H3N5F1 ) + 1/2 * ( H4N4F1 + H4N5F1 + H4N4F1E1 + H4N5F1E1 ) + 2/2 * ( H5N4F1 + H5N5F1 + H5N4F1L1 + H5N4F1E1 + H3N4F2E1L1 + H5N5F1E1 + H5N4F1E1L1 + H5N4F1E2 + H5N5F1E2 ) ) / ( H3N4F1 + H4N4F1 + H3N5F1 + H5N4F1 + H4N5F1 + H4N4F1E1 + H5N5F1 + H5N4F1L1 + H5N4F1E1 + H4N5F1E1 + H3N4F2E1L1 + H5N5F1E1 + H5N4F1E1L1 + H5N4F1E2 + H5N5F1E2 )
A2FS0G	Galactosylation of fucosylated non-sialylated bi-antennary glycans	A2FS0G = ( 0/2 * ( H3N4F1 + H3N5F1 ) + 1/2 * ( H4N4F1 + H4N5F1 ) + 2/2 * ( H5N4F1 + H5N5F1 ) ) / ( H3N4F1 + H4N4F1 + H3N5F1 + H5N4F1 + H4N5F1 + H5N5F1 )
TA1S	Sialylated mono-antennary species relative to Total	TA1S = ( H4N3E1 + H4N3F1E1 + H4N3F2L1 ) / ( H5N2 + H3N3F1 + H4N3 + H3N4 + H6N2 + H4N3F1 + H5N3 + H3N4F1 + H4N4 + H3N5 + H7N2 + H5N3F1 + H4N3E1 + H4N4F1 + H5N4 + H3N5F1 + H4N5 + H8N2 + H4N3F1E1 + H5N3E1 + H5N4F1 + H4N5F1 + H4N3F2L1 + H5N5 + H9N2 + H5N4L1 + H6N3E1 + H4N4F1E1 + H5N4E1 + H5N5F1 + H4N5E1 + H5N4F1L1 + H4N7 + H5N4F1E1 + H4N5F1E1 + H5N5E1 + H5N4L2 + H3N4F2E1L1 + H5N5E1Ac1 + H5N4E1L1 + H5…
A2S	Sialylation of bi-antennary glycans	A2S = ( 0/2 * ( H3N4 + H3N4F1 + H4N4 + H3N5 + H4N4F1 + H5N4 + H3N5F1 + H4N5 + H5N4F1 + H4N5F1 + H5N5 + H5N5F1 ) + 1/2 * ( H5N4L1 + H4N4F1E1 + H5N4E1 + H4N5E1 + H5N4F1L1 + H5N4F1E1 + H4N5F1E1 + H5N5E1 + H5N5E1Ac1 + H5N5F1E1 ) + 2/2 * ( H5N4L2 + H3N4F2E1L1 + H5N4E1L1 + H5N4E2 + H5N4F1E1L1 + H5N4F1E2 + H5N5E2 + H5N5F1E2 ) ) / ( H3N4 + H3N4F1 + H4N4 + H3N5 + H4N4F1 + H5N4 + H3N5F1 + H4N5 + H5N4F1 + H…
A3S	Sialylation of tri-antennary glycans	A3S = ( 0/3 * (0) + 1/3 * ( H6N5E1 + H6N5F1E1 ) + 2/3 * ( H6N5E1L1 + H6N5E2 + H6N5F1E1L1 + H6N5F1E2 ) + 3/3 * ( H6N5E1L2 + H6N5E2L1 + H6N5E3 + H6N5F1L3 + H6N5F1E1L2 + H6N5F1E2L1 + H6N5F1E3 + H6N5F2E1L2 + H6N5F2E2L1 ) ) / ( H6N5E1 + H6N5F1E1 + H6N5E1L1 + H6N5E2 + H6N5F1E1L1 + H6N5F1E2 + H6N5E1L2 + H6N5E2L1 + H6N5E3 + H6N5F1L3 + H6N5F1E1L2 + H6N5F1E2L1 + H6N5F1E3 + H6N5F2E1L2 + H6N5F2E2L1 )
A4S	Sialylation of tetra-antennary glycans	A4S = ( 0/4 * (0) + 1/4 * ( H4N6F1E1 + H7N6F1E1 ) + 2/4 * ( H7N6E2 + H7N6F2L2 ) + 3/4 * ( H7N6E1L2 + H7N6E2L1 + H7N6E3 + H7N6F1E1L2 + H7N6F1E2L1 + H7N6F2E1L2 ) + 4/4 * ( H7N6E1L3 + H7N6E2L2 + H7N6E3L1 + H7N6E4 + H7N6F1E1L3 + H7N6F1E2L2 + H7N6F2E1L3 + H7N6F2E2L2 ) ) / ( H4N6F1E1 + H7N6F1E1 + H7N6E2 + H7N6F2L2 + H7N6E1L2 + H7N6E2L1 + H7N6E3 + H7N6F1E1L2 + H7N6F1E2L1 + H7N6E1L3 + H7N6F2E1L2 + H7N6E2…
A1L	a2,3-linked Sialylation of mono-antennary glycans	A1L = ( 0/1 * ( H4N3E1 + H4N3F1E1 ) + 1/1 * ( H4N3F2L1 ) ) / ( H4N3E1 + H4N3F1E1 + H4N3F2L1 )
A2L	a2,3-linked Sialylation of bi-antennary glycans	A2L = ( 0/2 * ( H3N4 + H3N4F1 + H4N4 + H3N5 + H4N4F1 + H5N4 + H3N5F1 + H4N5 + H5N4F1 + H4N5F1 + H5N5 + H4N4F1E1 + H5N4E1 + H5N5F1 + H4N5E1 + H5N4F1E1 + H4N5F1E1 + H5N5E1 + H5N5E1Ac1 + H5N4E2 + H5N5F1E1 + H5N4F1E2 + H5N5E2 + H5N5F1E2 ) + 1/2 * ( H5N4L1 + H5N4F1L1 + H3N4F2E1L1 + H5N4E1L1 + H5N4F1E1L1 ) + 2/2 * ( H5N4L2 ) ) / ( H3N4 + H3N4F1 + H4N4 + H3N5 + H4N4F1 + H5N4 + H3N5F1 + H4N5 + H5N4F1 + H…
A3L	a2,3-linked Sialylation of tri-antennary glycans	A3L = ( 0/3 * ( H6N5E1 + H6N5F1E1 + H6N5E2 + H6N5F1E2 + H6N5E3 + H6N5F1E3 ) + 1/3 * ( H6N5E1L1 + H6N5F1E1L1 + H6N5E2L1 + H6N5F1E2L1 + H6N5F2E2L1 ) + 2/3 * ( H6N5E1L2 + H6N5F1E1L2 + H6N5F2E1L2 ) + 3/3 * ( H6N5F1L3 ) ) / ( H6N5E1 + H6N5F1E1 + H6N5E1L1 + H6N5E2 + H6N5F1E1L1 + H6N5F1E2 + H6N5E1L2 + H6N5E2L1 + H6N5E3 + H6N5F1L3 + H6N5F1E1L2 + H6N5F1E2L1 + H6N5F1E3 + H6N5F2E1L2 + H6N5F2E2L1 )
A4L	a2,3-linked Sialylation of tetra-antennary glycans	A4L = ( 0/4 * ( H4N6F1E1 + H7N6F1E1 + H7N6E2 + H7N6E3 + H7N6E4 ) + 1/4 * ( H7N6E2L1 + H7N6F1E2L1 + H7N6E3L1 ) + 2/4 * ( H7N6F2L2 + H7N6E1L2 + H7N6F1E1L2 + H7N6F2E1L2 + H7N6E2L2 + H7N6F1E2L2 + H7N6F2E2L2 ) + 3/4 * ( H7N6E1L3 + H7N6F1E1L3 + H7N6F2E1L3 ) + 4/4 * (0) ) / ( H4N6F1E1 + H7N6F1E1 + H7N6E2 + H7N6F2L2 + H7N6E1L2 + H7N6E2L1 + H7N6E3 + H7N6F1E1L2 + H7N6F1E2L1 + H7N6E1L3 + H7N6F2E1L2 + H7N6E2…
A1E	a2,6-linked Sialylation of mono-antennary glycans	A1E = ( 0/1 * ( H4N3F2L1 ) + 1/1 * ( H4N3E1 + H4N3F1E1 ) ) / ( H4N3E1 + H4N3F1E1 + H4N3F2L1 )
A2E	a2,6-linked Sialylation of bi-antennary glycans	A2E = ( 0/2 * ( H3N4 + H3N4F1 + H4N4 + H3N5 + H4N4F1 + H5N4 + H3N5F1 + H4N5 + H5N4F1 + H4N5F1 + H5N5 + H5N4L1 + H5N5F1 + H5N4F1L1 + H5N4L2 ) + 1/2 * ( H4N4F1E1 + H5N4E1 + H4N5E1 + H5N4F1E1 + H4N5F1E1 + H5N5E1 + H3N4F2E1L1 + H5N5E1Ac1 + H5N4E1L1 + H5N5F1E1 + H5N4F1E1L1 ) + 2/2 * ( H5N4E2 + H5N4F1E2 + H5N5E2 + H5N5F1E2 ) ) / ( H3N4 + H3N4F1 + H4N4 + H3N5 + H4N4F1 + H5N4 + H3N5F1 + H4N5 + H5N4F1 + H…
A3E	a2,6-linked Sialylation of tri-antennary glycans	A3E = ( 0/3 * ( H6N5F1L3 ) + 1/3 * ( H6N5E1 + H6N5F1E1 + H6N5E1L1 + H6N5F1E1L1 + H6N5E1L2 + H6N5F1E1L2 + H6N5F2E1L2 ) + 2/3 * ( H6N5E2 + H6N5F1E2 + H6N5E2L1 + H6N5F1E2L1 + H6N5F2E2L1 ) + 3/3 * ( H6N5E3 + H6N5F1E3 ) ) / ( H6N5E1 + H6N5F1E1 + H6N5E1L1 + H6N5E2 + H6N5F1E1L1 + H6N5F1E2 + H6N5E1L2 + H6N5E2L1 + H6N5E3 + H6N5F1L3 + H6N5F1E1L2 + H6N5F1E2L1 + H6N5F1E3 + H6N5F2E1L2 + H6N5F2E2L1 )
A4E	a2,6-linked Sialylation of tetra-antennary glycans	A4E = ( 0/4 * ( H7N6F2L2 ) + 1/4 * ( H4N6F1E1 + H7N6F1E1 + H7N6E1L2 + H7N6F1E1L2 + H7N6E1L3 + H7N6F2E1L2 + H7N6F1E1L3 + H7N6F2E1L3 ) + 2/4 * ( H7N6E2 + H7N6E2L1 + H7N6F1E2L1 + H7N6E2L2 + H7N6F1E2L2 + H7N6F2E2L2 ) + 3/4 * ( H7N6E3 + H7N6E3L1 ) + 4/4 * ( H7N6E4 ) ) / ( H4N6F1E1 + H7N6F1E1 + H7N6E2 + H7N6F2L2 + H7N6E1L2 + H7N6E2L1 + H7N6E3 + H7N6F1E1L2 + H7N6F1E2L1 + H7N6E1L3 + H7N6F2E1L2 + H7N6E2L2…
