# Supplementary material for: Total plasma N-glycomic signature of SARS-CoV-2 infection
Source: iScience. 2024 Jun 24;27(7):110374. doi: 10.1016/j.isci.2024.110374 (PMC11294702; doi:10.1016/j.isci.2024.110374)
Supplement: Table S4. Case-control comparison, related to Figures 2 and S2 — Results of the Wilcoxon rank-sum test for Timepoint 0 for controls (n = 12) and cases (n = 152). 1Indicated significance is based on B-H corrected p-value. [file mmc5.xlsx]

## Sheet: Table S4-Wilcoxon Case Control
trait	estimate	statistic	p-value	B-H corrected p-value	confidence interval (CI)	significance1	Median control	Mean control	SD control	Median case	Mean case	SD case	fold change case/control	log2(FC)
H5N2	0.000317713	1616	8.90343e-06	2.81942e-05	2.64E-04 - 4.79E-04	****	0.000643797	0.000649437	0.000204552	0.00026186	0.000325298	0.000230083	0.500893	-0.997425
H3N3F1	0.000124613	1597	1.54447e-05	4.1083e-05	9.56E-05 - 1.33E-04	****	0.000221625	0.000236279	8.33711e-05	0.00010829	0.00012662	8.1429e-05	0.535891	-0.899988
H4N3	8.4599e-05	1484	0.000307719	0.000593139	6.21E-05 - 1.57E-04	***	0.000293791	0.000296618	6.38415e-05	0.000182778	0.000205415	0.000107605	0.692522	-0.530067
H3N4	0.000124396	1441	0.000846294	0.00142477	7.38E-05 - 2.20E-04	***	0.000319131	0.000336563	0.000119072	0.000183842	0.000212034	0.00011546	0.629996	-0.666585
H6N2	0.000573013	1625	6.82569e-06	2.26954e-05	3.54E-04 - 7.74E-04	****	0.00143432	0.00141387	0.000319615	0.000788295	0.000880409	0.000352433	0.622693	-0.683406
H4N3F1	0.000226328	1658	2.50859e-06	1.01104e-05	1.22E-04 - 2.68E-04	****	0.000481556	0.000469769	9.0156e-05	0.000263254	0.000275787	0.000110918	0.58707	-0.768395
H5N3	0.000148001	1688	9.73782e-07	4.93198e-06	1.09E-04 - 2.13E-04	****	0.000299106	0.000323963	8.66137e-05	0.000162246	0.000177299	6.25316e-05	0.547283	-0.869641
H3N4F1	0.00333219	1496	0.000229163	0.000448216	1.88E-03 - 4.87E-03	***	0.00799133	0.00933014	0.00637835	0.00429753	0.00510927	0.00346386	0.547609	-0.868781
H4N4	0.000495265	1613	9.72139e-06	2.93851e-05	3.03E-04 - 7.25E-04	****	0.00125859	0.00123084	0.000279431	0.000692841	0.000753371	0.000285916	0.612078	-0.708213
H3N5	0.00023584	1481	0.000330969	0.000628841	1.10E-04 - 3.27E-04	***	0.000652116	0.000694683	0.000189704	0.000437607	0.000472266	0.000204904	0.679829	-0.556757
H7N2	0.00051211	1657	2.58744e-06	1.01215e-05	3.11E-04 - 6.69E-04	****	0.0012256	0.0011866	0.000278039	0.000662071	0.000720189	0.000295516	0.606934	-0.720388
H5N3F1	0.000107379	1603	1.29982e-05	3.63132e-05	8.73E-06 - 9.84E-05	****	0.000155202	0.000171788	5.23485e-05	9.89534e-05	0.000104231	3.74635e-05	0.606742	-0.720846
H4N3E1	-0.000317858	799	0.477471	0.533644	-1.19E-03 - 5.38E-04	ns	0.00910607	0.00917159	0.00106325	0.00945337	0.00960593	0.00191527	1.04736	0.0667538
H4N4F1	0.0122919	1755	1.03806e-07	1.19112e-06	9.52E-03 - 1.55E-02	****	0.0219053	0.0256973	0.0142425	0.00894004	0.00981843	0.00472128	0.38208	-1.38805
H5N4	0.00127962	1754	1.0747e-07	1.19112e-06	9.79E-04 - 1.58E-03	****	0.00278769	0.00271992	0.000455617	0.00135658	0.00147115	0.000485343	0.540881	-0.886616
H3N5F1	0.00184044	1626	6.62582e-06	2.25957e-05	1.24E-03 - 2.48E-03	****	0.00349663	0.00410485	0.00188812	0.00172952	0.00197607	0.00121505	0.481399	-1.05469
H4N5	0.000807474	1720	3.41585e-07	2.51016e-06	5.77E-04 - 1.00E-03	****	0.00164441	0.00166796	0.000409373	0.000832939	0.000860396	0.000303249	0.515838	-0.955009
H8N2	0.00132622	1681	1.21815e-06	5.40045e-06	9.78E-04 - 1.65E-03	****	0.002988	0.00307369	0.000597866	0.00163782	0.00180537	0.000734417	0.587361	-0.767681
H4N3F1E1	0.000108565	1093	0.254386	0.307576	-1.12E-04 - 3.16E-04	ns	0.00134309	0.00126986	0.000238778	0.00112017	0.00123248	0.000484253	0.970566	-0.0431024
H5N3E1	0.000691687	1528	0.000101679	0.000214655	3.75E-04 - 1.00E-03	***	0.00246493	0.00251399	0.000445462	0.0017663	0.00186645	0.000604512	0.742424	-0.429684
H5N4F1	0.00903816	1792	2.79897e-08	6.14328e-07	7.37E-03 - 1.11E-02	****	0.0134219	0.0144429	0.00397218	0.00417006	0.00495711	0.00251499	0.343222	-1.54279
H4N5F1	0.00423344	1775	5.14509e-08	7.6033e-07	3.45E-03 - 5.20E-03	****	0.00731686	0.00832861	0.00362545	0.00299236	0.00330302	0.00150306	0.396587	-1.33429
H4N3F2L1	0.000292894	1448	0.000721192	0.0012457	1.35E-04 - 4.56E-04	***	0.00132627	0.00134091	0.000208731	0.00105531	0.001065	0.000293723	0.794242	-0.33235
H5N5	0.000469287	1758	9.35245e-08	1.19112e-06	3.20E-04 - 5.92E-04	****	0.000889012	0.000891431	0.000225274	0.000415037	0.000438263	0.000134026	0.491639	-1.02433
H9N2	0.00281888	1686	1.03831e-06	4.93198e-06	2.13E-03 - 3.48E-03	****	0.00513685	0.00522502	0.0010233	0.00224991	0.0026167	0.00136364	0.500803	-0.997686
H5N4L1	0.000665622	1449	0.000704793	0.0012457	2.95E-04 - 1.10E-03	***	0.00435761	0.00454839	0.000523529	0.00380317	0.0038719	0.000771525	0.85127	-0.232312
H6N3E1	0.000652806	1610	1.06108e-05	3.13609e-05	4.85E-04 - 8.70E-04	****	0.00180277	0.00189661	0.000294052	0.00118721	0.00131083	0.00056865	0.691144	-0.532942
H4N4F1E1	0.0012476	1585	2.1716e-05	5.4495e-05	7.42E-04 - 1.76E-03	****	0.00352163	0.00366137	0.000954135	0.00220218	0.00235911	0.000822305	0.644323	-0.634144
H5N4E1	0.0323274	1732	2.28277e-07	1.89755e-06	2.60E-02 - 3.82E-02	****	0.0811491	0.0815439	0.00602861	0.0486045	0.0511834	0.0145918	0.627678	-0.671903
H5N5F1	0.00148185	1803	1.8764e-08	6.14328e-07	1.21E-03 - 1.74E-03	****	0.00276258	0.00277829	0.000564983	0.00118982	0.00127067	0.000385891	0.457355	-1.12861
H4N5E1	0.000943588	1642	4.09702e-06	1.43396e-05	5.96E-04 - 1.24E-03	****	0.00215447	0.00235569	0.00079114	0.00126389	0.00133644	0.000512289	0.567326	-0.817751
H5N4F1L1	0.00140867	1655	2.75233e-06	1.01683e-05	9.47E-04 - 1.88E-03	****	0.00521264	0.00534611	0.000755418	0.00385706	0.00392352	0.00081473	0.733901	-0.446342
H4N7	0.000135815	1388	0.00267749	0.00434276	4.90E-05 - 2.38E-04	**	0.000709599	0.000690193	0.000135952	0.000534215	0.000553628	0.000148962	0.802135	-0.318083
H5N4F1E1	0.00897055	1699	6.82343e-07	4.12507e-06	6.49E-03 - 1.21E-02	****	0.019277	0.021771	0.00628495	0.0111508	0.0118977	0.00468859	0.546492	-0.871728
H4N5F1E1	0.000171998	1179	0.0924131	0.121693	-4.87E-05 - 3.97E-04	ns	0.0013119	0.00140941	0.000348734	0.00116067	0.0012451	0.000451118	0.883418	-0.178832
H5N5E1	0.00249709	1788	3.2333e-08	6.14328e-07	1.79E-03 - 3.31E-03	****	0.00411172	0.00454606	0.00160878	0.00171844	0.00182108	0.0005857	0.400584	-1.31982
H5N4L2	0.000226914	1302	0.0139138	0.0212705	7.07E-05 - 3.75E-04	*	0.00119806	0.00125223	0.000223386	0.00100429	0.00106738	0.000346967	0.852387	-0.23042
H3N4F2E1L1	-0.000138628	369	0.000613455	0.00110256	-1.99E-04 - -7.10E-05	***	0.000594961	0.000586973	8.06389e-05	0.000717904	0.000732229	0.000156019	1.24747	0.319002
H5N5E1Ac1	-0.000412472	351	0.000401258	0.000751652	-6.07E-04 - -1.89E-04	***	0.00219229	0.00221886	0.000236975	0.00261687	0.00264138	0.00042426	1.19042	0.251473
H5N4E1L1	0.00417072	1224	0.0491885	0.0695965	4.06E-05 - 8.17E-03	*	0.0301363	0.0318964	0.00531964	0.0274363	0.0281208	0.00801855	0.88163	-0.181755
H5N4E2	0.00336064	946	0.83247	0.864989	-2.24E-02 - 2.98E-02	ns	0.352143	0.355218	0.03473	0.352193	0.351858	0.0450447	0.99054	-0.0137128
H5N5F1E1	0.00515391	1648	3.41255e-06	1.22667e-05	3.35E-03 - 6.93E-03	****	0.0115895	0.0120474	0.00465317	0.0060636	0.00641901	0.00262619	0.532813	-0.9083
H6N5E1	0.000220226	1008	0.546488	0.595762	-6.57E-04 - 1.15E-03	ns	0.00683502	0.00677798	0.00111596	0.00643714	0.00686425	0.00223487	1.01273	0.0182463
H4N6F1E1	1.01714e-05	982	0.660767	0.708725	-8.60E-05 - 1.57E-04	ns	0.000684772	0.000706716	0.000162975	0.00066536	0.000717799	0.000291522	1.01568	0.0224494
H5N4F1E1L1	0.00249028	1168	0.10667	0.137738	-5.01E-04 - 5.38E-03	ns	0.0114422	0.0122881	0.00487568	0.00897751	0.00995936	0.00430077	0.810487	-0.303139
H4N7E1	-7.81136e-05	665	0.119586	0.152932	-2.47E-04 - 3.74E-05	ns	0.00135672	0.00137426	0.000144219	0.00147357	0.00149348	0.000280971	1.08675	0.120023
H5N4F1E2	-0.00204665	791	0.446721	0.503508	-7.81E-03 - 3.17E-03	ns	0.0312754	0.0321617	0.00675	0.0333042	0.035097	0.0111176	1.09127	0.126002
H6N5F1E1	0.000747162	1515	0.000142113	0.000286378	4.37E-04 - 1.02E-03	***	0.00334165	0.00342218	0.000396042	0.00257186	0.00276123	0.000711338	0.806861	-0.309607
H5N5E2	0.000284083	1280	0.0203104	0.0306964	6.76E-05 - 5.17E-04	*	0.00210296	0.00210088	0.000428947	0.00178106	0.00184734	0.000472047	0.879318	-0.185542
H6N5E1L1	0.00054583	1017	0.509343	0.564522	-1.17E-03 - 2.02E-03	ns	0.0109213	0.0102629	0.0020479	0.00950494	0.0103992	0.00378284	1.01328	0.0190364
H5N5F1E2	0.00418949	1255	0.0305641	0.0446705	4.24E-04 - 7.74E-03	*	0.0146753	0.018491	0.00839896	0.0123095	0.0136502	0.00659735	0.738205	-0.437906
H6N5E2	0.000252915	974	0.697765	0.742422	-9.48E-04 - 1.59E-03	ns	0.00843252	0.00877672	0.00237627	0.00781931	0.00856976	0.00276308	0.97642	-0.0344269
H6N5F1E1L1	0.000684797	1058	0.358224	0.414294	-6.53E-04 - 1.89E-03	ns	0.00507792	0.00536313	0.00209848	0.00442712	0.00484571	0.00208553	0.903523	-0.146367
H6N5F1E2	0.0010982	1238	0.0398446	0.056982	5.44E-05 - 2.14E-03	*	0.00461058	0.00474635	0.00170636	0.0033291	0.00386461	0.00209331	0.814227	-0.296498
H7N6F1E1	2.09299e-05	1047	0.395717	0.45371	-3.87E-05 - 1.19E-04	ns	0.000372458	0.000337355	0.00013797	0.000258906	0.000377066	0.000363716	1.11771	0.160549
H6N5E1L2	-0.00303423	624	0.0694613	0.0933167	-6.74E-03 - 2.76E-04	ns	0.0097344	0.0101054	0.00406784	0.0126093	0.0141926	0.00800046	1.40446	0.490016
H6N5E2L1	-0.0193321	656	0.10667	0.137738	-4.40E-02 - 4.50E-03	ns	0.0747449	0.0825101	0.0345044	0.101758	0.103312	0.0452235	1.25211	0.324359
H6N5E3	-0.0170453	169	2.75233e-06	1.01683e-05	-2.39E-02 - -1.09E-02	****	0.0277536	0.029734	0.00678784	0.0463521	0.0480392	0.0136676	1.61563	0.692098
H6N5F1L3	0.000201099	1240	0.0386414	0.055862	8.70E-06 - 3.51E-04	*	0.00109902	0.00113228	0.000204031	0.000935464	0.000971479	0.000324629	0.857986	-0.220975
H7N6E2	-0.000344498	619	0.0647501	0.0887811	-8.05E-04 - 1.92E-05	ns	0.00135578	0.00153717	0.000520206	0.00173366	0.00209556	0.00108641	1.36326	0.447062
H6N5F1E1L2	-0.000703241	746	0.296003	0.35467	-2.12E-03 - 5.61E-04	ns	0.00672632	0.00642569	0.00171309	0.00715552	0.00743458	0.00275574	1.15701	0.210401
H5N8E1L1	-0.000624617	430	0.00236254	0.00387924	-1.01E-03 - -2.34E-04	**	0.00228234	0.00225206	0.000516907	0.00286178	0.00289835	0.000695172	1.28698	0.363985
H6N5F1E2L1	-0.0131237	707	0.196597	0.239885	-3.19E-02 - 6.30E-03	ns	0.0659568	0.0672845	0.0286331	0.0775018	0.0810593	0.031556	1.20473	0.268704
H6N5F1E3	-0.000735814	669	0.125706	0.159228	-1.75E-03 - 1.69E-04	ns	0.00498722	0.00469662	0.00103379	0.0053495	0.0059225	0.0025061	1.26101	0.334583
H6N5F2E1L2	-0.000105552	887	0.877054	0.897294	-1.38E-03 - 1.02E-03	ns	0.00293553	0.00323548	0.00183368	0.00304011	0.00359314	0.00221058	1.11054	0.151267
H4N7F2L3	-0.000674162	780	0.40634	0.461908	-2.11E-03 - 9.24E-04	ns	0.00649213	0.00639019	0.00244971	0.0069883	0.00702397	0.00231893	1.09918	0.136426
H6N5F2E2L1	-0.000610006	621	0.066602	0.0903884	-1.48E-03 - 3.66E-05	ns	0.00218349	0.00201303	0.000713345	0.00259022	0.00300224	0.00166967	1.4914	0.57667
H7N6F2L2	-0.00062897	617	0.0629409	0.0871994	-1.47E-03 - 1.73E-05	ns	0.00228023	0.00212964	0.000703566	0.00270954	0.00310987	0.00163366	1.46028	0.546246
H7N6E1L2	-0.000852579	757	0.329271	0.384149	-2.55E-03 - 7.99E-04	ns	0.00758759	0.00749888	0.0018975	0.00805837	0.00897549	0.00405811	1.19691	0.259315
H7N6E2L1	-0.00241478	264	4.3396e-05	9.78249e-05	-3.53E-03 - -1.33E-03	****	0.00310373	0.00335075	0.00121432	0.00571749	0.00605321	0.00239701	1.80653	0.853217
H7N6E3	-0.000955475	211	9.72139e-06	2.93851e-05	-1.42E-03 - -5.64E-04	****	0.000755487	0.000887392	0.000368905	0.00171588	0.00202447	0.00109391	2.28137	1.1899
H7N6F1E1L2	-0.000927325	561	0.0268826	0.0397265	-1.91E-03 - -1.34E-04	*	0.00283446	0.00262304	0.00096268	0.00347721	0.00386263	0.00192739	1.47258	0.558343
H7N6F1E2L1	-0.0013742	424	0.00208186	0.00346109	-2.61E-03 - -5.15E-04	**	0.00244145	0.00220633	0.000803168	0.00348579	0.00426863	0.00268044	1.93472	0.952127
H7N6E1L3	-0.00394569	451	0.00363971	0.0058323	-8.08E-03 - -1.14E-03	**	0.00636215	0.00611524	0.00313116	0.0093278	0.0122465	0.00887397	2.00262	1.00189
H7N6F2E1L2	-0.000290346	700	0.18171	0.225864	-8.06E-04 - 1.89E-04	ns	0.00106768	0.00100365	0.00066467	0.00106854	0.00160847	0.00149662	1.60263	0.680442
H7N6E2L2	-0.00855077	160	2.0818e-06	8.65249e-06	-1.27E-02 - -5.63E-03	****	0.00563531	0.00543653	0.00226193	0.013801	0.0158227	0.00849865	2.91045	1.54124
H8N7E1L2	-0.00417574	15	1.50569e-08	6.14328e-07	-5.30E-03 - -3.17E-03	****	0.00134728	0.00128844	0.000475547	0.0055183	0.00588109	0.00258888	4.56451	2.19046
H7N6E3L1	-0.00405321	16	1.5621e-08	6.14328e-07	-5.15E-03 - -3.08E-03	****	0.00132382	0.001251	0.000457333	0.0053384	0.0057097	0.00253739	4.56413	2.19034
H7N6E4	-0.000906308	106	3.65121e-07	2.51016e-06	-1.16E-03 - -6.10E-04	****	0.000518919	0.000560737	0.000192398	0.00146353	0.00155326	0.000734718	2.77003	1.4699
H7N6F1E1L3	-0.00284187	362	0.000520854	0.000948953	-4.61E-03 - -1.26E-03	***	0.00431265	0.00414131	0.00119484	0.00687325	0.00785659	0.00475748	1.89713	0.923817
H7N6F1E2L2	-0.00569388	102	3.19517e-07	2.49975e-06	-7.59E-03 - -4.05E-03	****	0.00305296	0.00310424	0.000977922	0.00879353	0.00951037	0.00476159	3.06367	1.61526
H7N6F2E1L3	-0.00118504	503	0.00989558	0.0154837	-2.22E-03 - -3.08E-04	**	0.00198724	0.00182031	0.0010054	0.00281014	0.0036108	0.00289781	1.98361	0.988132
H7N6F2E2L2	-0.00190484	309	0.000142113	0.000286378	-3.23E-03 - -9.69E-04	***	0.00134178	0.00129673	0.000855801	0.00316056	0.00459176	0.00441251	3.54103	1.82417
H9N8L3	-0.00035107	353	0.000420891	0.000777479	-6.54E-04 - -1.62E-04	***	0.000322825	0.000352108	0.000153518	0.000637116	0.000801616	0.000486148	2.27662	1.18689
H8N7F1E2L2	-0.000220883	274	5.6862e-05	0.000126044	-3.78E-04 - -1.23E-04	****	0.000245938	0.000251791	7.0212e-05	0.000484583	0.000530373	0.00027885	2.1064	1.07478
TM	0.00559277	1695	7.76969e-07	4.49291e-06	4.36E-03 - 6.91E-03	****	0.0117832	0.0115486	0.00198247	0.00555179	0.00634797	0.00278551	0.549673	-0.863354
THy	0.00156357	1604	1.26283e-05	3.63132e-05	1.06E-03 - 2.05E-03	****	0.00471336	0.00490635	0.000769587	0.00320047	0.00345881	0.00121271	0.704966	-0.504375
TC	-0.00758251	137	1.00555e-06	4.93198e-06	-9.17E-03 - -5.85E-03	****	0.982481	0.982542	0.00263172	0.990574	0.989585	0.00390729	1.00717	0.0103046
MM	0.0668016	1181	0.0899934	0.119691	-1.21E-02 - 1.52E-01	ns	7.95094	7.93971	0.125973	7.8801	7.85831	0.149086	0.989748	-0.0148667
CA1	5.26181e-05	926	0.932066	0.939128	-9.63E-04 - 1.16E-03	ns	0.0118894	0.0119941	0.00130108	0.0118071	0.0120337	0.00242481	1.0033	0.00475781
CA2	0.113364	1717	3.77468e-07	2.51016e-06	8.12E-02 - 1.44E-01	****	0.680238	0.677514	0.0200974	0.56287	0.565731	0.0651547	0.835011	-0.260134
CA3	-0.0575664	233	1.83265e-05	4.77926e-05	-7.89E-02 - -3.48E-02	****	0.248655	0.250846	0.0173571	0.310031	0.307936	0.047097	1.22759	0.295826
CA4	-0.0449214	83	1.68112e-07	1.4906e-06	-5.87E-02 - -3.13E-02	****	0.0446519	0.0468251	0.00738768	0.090493	0.0949216	0.0320395	2.02715	1.01946
CF	0.0264039	1129	0.1716	0.215309	-1.61E-02 - 7.10E-02	ns	0.27803	0.304631	0.0687727	0.270491	0.277421	0.0644253	0.910677	-0.134988
CFa	-0.00621057	607	0.0545111	0.0763155	-1.35E-02 - 1.25E-04	ns	0.0203623	0.0201632	0.00794928	0.0245399	0.0286271	0.0141701	1.41977	0.505656
CB	0.0238983	1687	1.00555e-06	4.93198e-06	1.72E-02 - 3.16E-02	****	0.0600096	0.0627288	0.0145674	0.0367817	0.0376916	0.0123507	0.600865	-0.734887
CG	-0.00575018	264	4.3396e-05	9.78249e-05	-7.91E-03 - -3.59E-03	****	0.987169	0.984577	0.00830523	0.992846	0.991583	0.00465596	1.00712	0.0102288
CS	-0.0373678	45	4.46293e-08	7.41962e-07	-4.53E-02 - -3.03E-02	****	0.934859	0.925804	0.027343	0.970607	0.968443	0.0127205	1.04606	0.064961
TA2S	0.0663419	1533	8.92413e-05	0.000191437	3.62E-02 - 9.44E-02	****	0.598176	0.593444	0.0304226	0.526536	0.529031	0.0557837	0.891459	-0.16576
TA3S	-0.058694	222	1.33785e-05	3.63132e-05	-8.03E-02 - -3.53E-02	****	0.245077	0.246486	0.0173708	0.306272	0.304832	0.0472465	1.23671	0.306504
TA4S	-0.0447984	82	1.62463e-07	1.4906e-06	-5.86E-02 - -3.14E-02	****	0.0439221	0.046007	0.00725518	0.0893731	0.0939949	0.0318806	2.04306	1.03073
TA1	0.00189855	1274	0.0224494	0.0335479	2.84E-04 - 3.54E-03	*	0.017365	0.0176914	0.0019765	0.0156621	0.01597	0.00338277	0.902703	-0.147677
TA2	0.106924	1712	4.455e-07	2.8215e-06	7.59E-02 - 1.37E-01	****	0.665797	0.665668	0.0191591	0.557433	0.559673	0.0629453	0.84077	-0.250218
TA3	-0.058694	222	1.33785e-05	3.63132e-05	-8.03E-02 - -3.53E-02	****	0.245077	0.246486	0.0173708	0.306272	0.304832	0.0472465	1.23671	0.306504
TA4	-0.0447984	82	1.62463e-07	1.4906e-06	-5.86E-02 - -3.14E-02	****	0.0439221	0.046007	0.00725518	0.0893731	0.0939949	0.0318806	2.04306	1.03073
TF	0.024686	1119	0.192255	0.236759	-1.80E-02 - 6.81E-02	ns	0.272847	0.299387	0.0680285	0.268262	0.274538	0.0638072	0.917003	-0.125002
A1F	0.0323512	1336	0.00749136	0.0118613	9.67E-03 - 5.17E-02	**	0.217431	0.221831	0.0310459	0.185096	0.191873	0.0372978	0.864951	-0.209309
A2F	0.0565057	1516	0.000138531	0.000286378	2.96E-02 - 8.45E-02	***	0.244755	0.258942	0.0501477	0.19093	0.198661	0.0403446	0.767203	-0.38232
A3F	0.0296169	1015	0.517482	0.568802	-6.86E-02 - 1.25E-01	ns	0.388436	0.403108	0.159787	0.374511	0.376491	0.129798	0.933971	-0.098551
A4F	0.0131916	958	0.773877	0.81687	-8.72E-02 - 1.08E-01	ns	0.425195	0.428212	0.152739	0.415889	0.419771	0.147027	0.980286	-0.0287254
A1Fa	0.0248051	1562	4.10939e-05	9.58857e-05	1.53E-02 - 3.46E-02	****	0.11055	0.11381	0.0137401	0.0881594	0.0893639	0.0176129	0.7852	-0.348868
A2Fa	-0.000437409	133	8.84173e-07	4.89979e-06	-5.62E-04 - -3.20E-04	****	0.000893054	0.00088276	0.000128903	0.00131867	0.00131446	0.000262713	1.48904	0.574378
A3Fa	0.000369529	928	0.922032	0.936109	-6.42E-03 - 8.37E-03	ns	0.0224357	0.0216066	0.0104566	0.0198667	0.0223253	0.0129582	1.03326	0.0472073
A4Fa	0.0044716	953	0.798155	0.835863	-4.22E-02 - 5.62E-02	ns	0.128016	0.140296	0.0751677	0.119484	0.139028	0.083823	0.990959	-0.0131024
TB	0.0232748	1684	1.10695e-06	5.07669e-06	1.67E-02 - 3.07E-02	****	0.058967	0.0616351	0.0143355	0.0364715	0.0372812	0.0121594	0.604869	-0.725305
A2B	0.0250462	1543	6.85488e-05	0.000149459	1.46E-02 - 3.56E-02	****	0.0859579	0.0926224	0.0217321	0.0630313	0.0663608	0.0196567	0.716465	-0.481031
A2FS0B	-0.0162265	755	0.323048	0.380225	-5.20E-02 - 1.90E-02	ns	0.235214	0.241418	0.0461106	0.259867	0.256727	0.0607758	1.06341	0.0887014
A2G	-0.0191599	202	7.46047e-06	2.4201e-05	-2.64E-02 - -1.31E-02	****	0.951766	0.94498	0.0249924	0.971156	0.969015	0.0118005	1.02543	0.0362351
A4G	-0.00555584	256	3.48627e-05	8.58656e-05	-7.66E-03 - -3.43E-03	****	0.988248	0.98806	0.0038585	0.994218	0.993331	0.0042322	1.00533	0.00767527
A2FG	-0.0445337	383	0.000846294	0.00142477	-6.77E-02 - -2.08E-02	***	0.819447	0.812074	0.0637998	0.873319	0.864871	0.0418732	1.06502	0.0908747
A2FS0G	0.0464229	1307	0.0127365	0.0196971	1.04E-02 - 8.48E-02	*	0.544638	0.539467	0.0527893	0.500737	0.491476	0.0706551	0.911041	-0.134413
TA1S	-3.4221e-05	901	0.947138	0.947138	-1.00E-03 - 1.04E-03	ns	0.0116886	0.0117824	0.0012534	0.0117095	0.0119034	0.0023736	1.01027	0.0147479
A2S	-0.0759979	23	2.01862e-08	6.14328e-07	-9.33E-02 - -6.06E-02	****	0.797906	0.786765	0.0378797	0.871284	0.868904	0.0257858	1.1044	0.143264
A3S	-0.0171176	314	0.000161367	0.000320326	-2.44E-02 - -9.44E-03	***	0.93343	0.932778	0.00614582	0.950328	0.947015	0.0171538	1.01526	0.0218531
A4S	-0.0436479	239	2.1716e-05	5.4495e-05	-5.97E-02 - -2.52E-02	****	0.847326	0.845752	0.0188398	0.89167	0.886358	0.0320518	1.04801	0.0676541
A1L	0.0248051	1562	4.10939e-05	9.58857e-05	1.53E-02 - 3.46E-02	****	0.11055	0.11381	0.0137401	0.0881594	0.0893639	0.0176129	0.7852	-0.348868
A2L	0.000400221	944	0.842337	0.868456	-3.52E-03 - 3.77E-03	ns	0.0432481	0.0429191	0.00370556	0.0420944	0.043993	0.00949387	1.02502	0.0356523
A3L	0.00656235	1075	0.304845	0.362003	-7.35E-03 - 1.95E-02	ns	0.283178	0.284716	0.0142571	0.276492	0.278757	0.0287052	0.97907	-0.0305158
A4L	0.00563442	1003	0.567689	0.613842	-1.64E-02 - 2.73E-02	ns	0.481539	0.48366	0.0260664	0.477574	0.477803	0.042972	0.987892	-0.0175754
A1E	-0.0248281	262	4.10939e-05	9.58857e-05	-3.46E-02 - -1.53E-02	****	0.88945	0.88619	0.0137401	0.911841	0.910636	0.0176129	1.02759	0.0392592
A2E	-0.0749261	33	2.90192e-08	6.14328e-07	-9.23E-02 - -5.82E-02	****	0.754657	0.743846	0.0394686	0.824656	0.824911	0.0250869	1.10898	0.149235
A3E	-0.0217005	376	0.000721192	0.0012457	-3.25E-02 - -1.01E-02	***	0.644013	0.648062	0.0118707	0.668466	0.668258	0.0245425	1.03116	0.0442729
A4E	-0.0483977	148	1.42776e-06	6.12554e-06	-6.26E-02 - -3.42E-02	****	0.355474	0.362093	0.018873	0.409375	0.408555	0.0268816	1.12832	0.17417
