# Supplementary material for: Total plasma N-glycomic signature of SARS-CoV-2 infection
Source: iScience. 2024 Jun 24;27(7):110374. doi: 10.1016/j.isci.2024.110374 (PMC11294702; doi:10.1016/j.isci.2024.110374)
Supplement: Table S5. Receiver Operating Characteristics analyses, related to STAR Methods and Figures S2 and S3 — Receiver Operating Characteristics (ROC) analysis was performed for the Case-Control comparison at timepoint of hospital admission (T0) and at highest severity (TH). Feature selection was achieved using the SES algorithm of the MXM R-package [S3] applied to Log10-normalized and scaled data on the significant glycans and traits from the Wilcoxon tests with sufficient fold change (1.5). This algorithm could in theory output multiple sets of covariates for a single comparison. This happened for both T0 and TH, therefore two models for both timepoints are included in the table. For each of these sets of covariates a general logistic model was calculated and used in a 10-fold cross validation procedure. From this cross-validation procedure, the Area Under the Curve (AUC) was calculated. As a comparison the single parameter models are also included. [file mmc6.xlsx]

## Sheet: Table S5 - ROC analyses
Model	Parameter	Beta	AUC	Chisq	P>Chisq
T0 - H7N6E2L1	H7N6E2L1	1.49835	0.8	21.2108	4.11443e-06
T0 - H7N6E3L1	H7N6E3L1	3.76335	0.99	63.0343	2.03142e-15
T0 - H8N7E1L2	H8N7E1L2	3.75876	0.99	63.2372	1.83259e-15
T0 - H7N6E2L1 + H8N7E1L2	H7N6E2L1	-151.514	0.89	85.8588	2.26991e-19
	H8N7E1L2	252.074
T0 - H7N6E2L1 + H7N6E3L1	H7N6E2L1	-14.9966	0.95	81.5903	2.10433e-19
	H7N6E3L1	27.372
TH - H5N4F1	H5N4F1	-5.6047	0.98	61.6381	4.12752e-15
TH - H8N7E1L2	H8N7E1L2	3.49633	0.98	61.0806	5.47852e-15
TH - H7N6E3L1	H7N6E3L1	3.51771	0.98	60.9355	5.89751e-15
TH - H5N4F1 + H8N7E1L2	H5N4F1	-4.55647	0.79	74.3739	7.07808e-17
	H8N7E1L2	3.24879
TH - H5N4F1 + H7N6E3L1	H5N4F1	-4.52089	0.85	74.0073	8.50201e-17
	H7N6E3L1	3.26458
