# Supplementary material for: Total plasma N-glycomic signature of SARS-CoV-2 infection
Source: iScience. 2024 Jun 24;27(7):110374. doi: 10.1016/j.isci.2024.110374 (PMC11294702; doi:10.1016/j.isci.2024.110374)
Supplement: Table S6. Correlation analysis, related to STAR Methods — Spearman’s correlations between alanine aminotransferase (ALAT), aspartate aminotransferase (ASAT) and the glycans and glycosylation traits, with corresponding p-values at time of hospitalization (n = 99) and at time of highest disease severity (n = 128). Adjusted p-values are according to Benjamini-Hochberg multiple testing correction per liver injury marker per timepoint. Significant correlations are highlighted in green. [file mmc7.xlsx]

## Sheet: Table S6 - Correlations
	Spearman's correlation coefficients (r) and corresponding p-values
	At time of hospitalization (T0)						At highest severity (TH)
	ALAT			ASAT			ALAT			ASAT
	r	p-value	adjusted p-value	r	p-value	adjusted p-value	r	p-value	adjusted p-value	r	p-value	adjusted p-value
H5N2	-0.1	0.313	0.566149	0.016	0.872	0.895192	0.041	0.645	0.982779	0.13	0.13	0.358286
H3N3F1	-0.21	0.0347	0.261396	-0.13	0.193	0.551396	0.017	0.846	0.982779	0.069	0.44	0.7315
H4N3	-0.12	0.233	0.49875	-0.098	0.336	0.644394	0.036	0.691	0.982779	0.047	0.596	0.815119
H3N4	-0.24	0.0177	0.218342	-0.093	0.359	0.64523	-0.066	0.456	0.982779	0.072	0.42	0.707089
H6N2	-0.038	0.706	0.899333	0.028	0.78	0.87115	0.08	0.371	0.982779	0.11	0.209	0.479259
H4N3F1	-0.13	0.185	0.463037	-0.073	0.473	0.670485	0.018	0.838	0.982779	0.055	0.538	0.812944
H5N3	-0.089	0.38	0.623951	-0.066	0.515	0.693212	-0.041	0.649	0.982779	-0.045	0.613	0.815119
H3N4F1	-0.27	0.00715	0.158492	-0.14	0.175	0.547465	-0.059	0.509	0.982779	0.035	0.698	0.843945
H4N4	-0.15	0.131	0.414833	-0.073	0.47	0.670485	-0.053	0.55	0.982779	0.015	0.863	0.925637
H3N5	-0.27	0.00675	0.158492	-0.035	0.727	0.833543	-0.069	0.436	0.982779	0.094	0.294	0.572478
H7N2	-0.035	0.728	0.904897	0.04	0.698	0.82113	0.077	0.387	0.982779	0.12	0.176	0.432855
H5N3F1	-0.18	0.0766	0.341846	-0.047	0.644	0.801661	-0.044	0.62	0.982779	0.06	0.499	0.790083
H4N3E1	-0.2	0.0459	0.261396	-0.057	0.575	0.761129	-0.085	0.339	0.982779	0.036	0.686	0.841927
H4N4F1	-0.19	0.0659	0.324619	-0.09	0.377	0.654047	-0.022	0.809	0.982779	0.051	0.566	0.815119
H5N4	-0.13	0.188	0.463037	-0.11	0.261	0.596355	-0.008	0.929	0.982779	-0.025	0.776	0.874644
H3N5F1	-0.29	0.00396	0.13167	-0.16	0.11	0.417472	-0.085	0.342	0.982779	0.02	0.823	0.90462
H4N5	-0.25	0.014	0.218342	-0.066	0.516	0.693212	-0.05	0.576	0.982779	0.047	0.595	0.815119
H8N2	-0.04	0.696	0.898718	0.027	0.793	0.871645	0.09	0.31	0.982779	0.12	0.179	0.432855
H4N3F1E1	0.057	0.577	0.8246	0.083	0.414	0.654047	0.15	0.0841	0.982779	0.17	0.0549	0.17809
H5N3E1	-0.13	0.192	0.463125	-0.039	0.7	0.82113	-0.075	0.402	0.982779	-0.0052	0.953	0.96755
H5N4F1	-0.079	0.437	0.689744	-0.073	0.475	0.670485	0.03	0.735	0.982779	0.011	0.906	0.941391
H4N5F1	-0.23	0.0197	0.218342	-0.13	0.199	0.551396	-0.029	0.741	0.982779	0.033	0.713	0.854315
H4N3F2L1	-0.1	0.32	0.567467	-0.03	0.767	0.8645	-0.029	0.745	0.982779	-0.041	0.648	0.8322
H5N5	-0.2	0.0472	0.261396	-0.071	0.485	0.670485	-0.043	0.632	0.982779	-0.018	0.838	0.913557
H9N2	-0.055	0.589	0.8246	-0.013	0.898	0.91171	0.096	0.282	0.982779	0.092	0.303	0.5757
H5N4L1	-0.022	0.826	0.938957	-0.094	0.354	0.64523	-0.032	0.718	0.982779	-0.13	0.155	0.401558
H6N3E1	-0.14	0.163	0.445038	-0.057	0.578	0.761129	-0.1	0.263	0.982779	0.017	0.849	0.918024
H4N4F1E1	-0.09	0.378	0.623951	0.038	0.707	0.82113	0.038	0.667	0.982779	0.13	0.157	0.401558
H5N4E1	0.0065	0.949	0.974	-0.1	0.309	0.606324	0.084	0.346	0.982779	-0.029	0.749	0.860521
H5N5F1	-0.16	0.111	0.360073	-0.096	0.344	0.644394	0.0037	0.967	0.982779	-0.007	0.937	0.966054
H4N5E1	-0.14	0.17	0.445038	0.032	0.754	0.857111	-0.014	0.873	0.982779	0.044	0.619	0.815119
H5N4F1L1	-0.2	0.0436	0.261396	-0.15	0.137	0.4795	-0.052	0.556	0.982779	-0.0018	0.984	0.991455
H4N7	-0.018	0.857	0.941992	0.088	0.387	0.654047	0.074	0.405	0.982779	0.13	0.132	0.358286
H5N4F1E1	0.0036	0.972	0.974	0.076	0.452	0.670485	0.086	0.333	0.982779	0.14	0.103	0.304422
H4N5F1E1	-0.2	0.0499	0.261396	0.024	0.813	0.88312	-0.035	0.692	0.982779	0.13	0.144	0.38304
H5N5E1	-0.14	0.172	0.445038	0.016	0.875	0.895192	-0.016	0.861	0.982779	0.061	0.493	0.789988
H5N4L2	-0.031	0.762	0.92978	-0.13	0.213	0.560135	-0.05	0.573	0.982779	-0.14	0.127	0.358286
H3N4F2E1L1	-0.12	0.241	0.49875	-0.12	0.256	0.596355	-0.13	0.15	0.982779	-0.15	0.0833	0.263783
H5N5E1Ac1	-0.12	0.227	0.49875	-0.16	0.105	0.410735	-0.059	0.508	0.982779	-0.1	0.24	0.514839
H5N4E1L1	0.051	0.616	0.836	-0.047	0.643	0.801661	-0.0049	0.956	0.982779	-0.085	0.342	0.614676
H5N4E2	-0.2	0.0453	0.261396	-0.17	0.0849	0.374012	-0.11	0.236	0.982779	-0.075	0.398	0.687455
H5N5F1E1	-0.14	0.156	0.445038	-0.11	0.296	0.606324	0.0071	0.936	0.982779	0.012	0.891	0.935189
H6N5E1	0.0033	0.974	0.974	0.0076	0.941	0.941	0.13	0.159	0.982779	0.12	0.167	0.419075
H4N6F1E1	-0.029	0.774	0.935836	0.1	0.31	0.606324	0.13	0.136	0.982779	0.22	0.0114	0.0522828
H5N4F1E1L1	-0.043	0.674	0.878843	0.26	0.0102	0.0847875	0.012	0.89	0.982779	0.33	0.000143	0.0038038
H4N7E1	-0.13	0.208	0.476966	-0.028	0.786	0.87115	0.059	0.509	0.982779	0.18	0.0444	0.151415
H5N4F1E2	0.057	0.576	0.8246	0.07	0.489	0.670485	0.12	0.179	0.982779	0.19	0.0312	0.115267
H6N5F1E1	-0.12	0.247	0.49875	0.056	0.585	0.762794	0.067	0.45	0.982779	0.23	0.0094	0.0463037
H5N5E2	-0.036	0.724	0.904897	0.023	0.825	0.88312	-0.0036	0.968	0.982779	-0.0062	0.945	0.966808
H6N5E1L1	0.21	0.0369	0.261396	0.018	0.858	0.895192	0.18	0.0413	0.982779	-0.04	0.654	0.8322
H5N5F1E2	-0.1	0.308	0.566149	-0.12	0.245	0.596355	-0.029	0.746	0.982779	-0.1	0.258	0.538234
H6N5E2	-0.053	0.604	0.833649	-0.13	0.183	0.551396	0.049	0.586	0.982779	-0.086	0.335	0.614676
H6N5F1E1L1	0.024	0.817	0.938957	0.22	0.0314	0.181574	0.13	0.157	0.982779	0.31	0.000346	0.0051338
H6N5F1E2	-0.082	0.421	0.682841	0.085	0.405	0.654047	0.06	0.501	0.982779	0.15	0.0967	0.292298
H7N6F1E1	-0.048	0.639	0.858455	0.11	0.278	0.596355	0.13	0.154	0.982779	0.24	0.006	0.0346957
H6N5E1L2	0.15	0.141	0.426205	0.073	0.474	0.670485	0.0055	0.951	0.982779	-0.078	0.384	0.68096
H6N5E2L1	0.092	0.363	0.623951	-0.17	0.0873	0.374012	-0.0052	0.954	0.982779	-0.3	0.00067	0.00810091
H6N5E3	-0.077	0.446	0.689744	-0.26	0.0101	0.0847875	-0.095	0.287	0.982779	-0.31	0.000332	0.0051338
H6N5F1L3	-0.044	0.663	0.878843	0.018	0.863	0.895192	-0.045	0.61	0.982779	0.012	0.893	0.935189
H7N6E2	-0.012	0.908	0.966112	-0.02	0.843	0.889833	0.063	0.478	0.982779	0.028	0.757	0.860521
H6N5F1E1L2	0.12	0.253	0.49875	0.32	0.00148	0.0218711	0.042	0.641	0.982779	0.29	0.000955	0.0090725
H5N8E1L1	-0.0046	0.964	0.974	0.1	0.307	0.606324	0.0061	0.945	0.982779	0.076	0.394	0.687455
H6N5F1E2L1	0.023	0.823	0.938957	0.12	0.234	0.587208	0.0027	0.976	0.983394	0.14	0.119	0.344065
H6N5F1E3	0.031	0.76	0.92978	0.075	0.46	0.670485	0.13	0.153	0.982779	0.17	0.0488	0.16226
H6N5F2E1L2	-0.0036	0.971	0.974	0.28	0.00434	0.0481017	0.023	0.793	0.982779	0.31	0.000381	0.0051338
H4N7F2L3	-0.027	0.788	0.938957	0.11	0.297	0.606324	0.037	0.679	0.982779	0.19	0.0296	0.11248
H6N5F2E2L1	0.071	0.487	0.74208	0.17	0.0928	0.374012	0.15	0.0815	0.982779	0.29	0.000891	0.0090725
H7N6F2L2	0.077	0.446	0.689744	0.16	0.113	0.417472	0.16	0.0783	0.982779	0.28	0.00116	0.00907529
H7N6E1L2	0.24	0.0157	0.218342	0.11	0.277	0.596355	0.11	0.228	0.982779	-0.048	0.587	0.815119
H7N6E2L1	0.18	0.0785	0.341846	0.071	0.487	0.670485	0.094	0.291	0.982779	-0.062	0.485	0.786646
H7N6E3	-0.023	0.822	0.938957	0.072	0.478	0.670485	-0.025	0.783	0.982779	0.028	0.752	0.860521
H7N6F1E1L2	0.17	0.0888	0.341846	0.39	7.95e-05	0.00262542	0.12	0.186	0.982779	0.34	0.0001	0.003325
H7N6F1E2L1	0.023	0.824	0.938957	0.25	0.0142	0.111094	0.037	0.682	0.982779	0.25	0.00437	0.0264186
H7N6E1L3	0.2	0.0511	0.261396	0.13	0.189	0.551396	0.015	0.868	0.982779	-0.053	0.556	0.815119
H7N6F2E1L2	0.07	0.491	0.74208	0.38	0.000128	0.00283733	0.061	0.491	0.982779	0.38	1e-05	0.00133
H7N6E2L2	0.2	0.0484	0.261396	0.13	0.217	0.560135	-0.015	0.868	0.982779	-0.085	0.34	0.614676
H8N7E1L2	0.1	0.315	0.566149	0.13	0.199	0.551396	-0.11	0.206	0.982779	-0.087	0.329	0.614676
H7N6E3L1	0.1	0.326	0.5705	0.12	0.249	0.596355	-0.12	0.193	0.982779	-0.094	0.291	0.572478
H7N6E4	0.026	0.795	0.938957	0.24	0.0185	0.123025	-0.091	0.308	0.982779	0.093	0.297	0.572478
H7N6F1E1L3	0.22	0.0315	0.261396	0.36	0.000233	0.004427	0.028	0.751	0.982779	0.2	0.0233	0.0911441
H7N6F1E2L2	0.11	0.284	0.5396	0.35	0.000428	0.0071155	-0.041	0.648	0.982779	0.22	0.0133	0.0589633
H7N6F2E1L3	0.11	0.292	0.546986	0.41	2.9e-05	0.00262542	0.027	0.764	0.982779	0.35	5.8e-05	0.003325
H7N6F2E2L2	-0.0039	0.97	0.974	0.29	0.00406	0.0481017	-0.0075	0.933	0.982779	0.31	0.000386	0.0051338
H9N8L3	0.17	0.101	0.344436	0.14	0.167	0.541732	-0.027	0.759	0.982779	-0.055	0.54	0.812944
H8N7F1E2L2	0.24	0.0185	0.218342	0.29	0.00372	0.0481017	0.1	0.246	0.982779	0.15	0.0865	0.267547
TM	-0.056	0.585	0.8246	0.0088	0.931	0.938053	0.095	0.286	0.982779	0.12	0.191	0.453625
THy	-0.13	0.195	0.463125	-0.038	0.71	0.82113	-0.078	0.384	0.982779	0.00067	0.994	0.994
TC	0.09	0.375	0.623951	0.022	0.83	0.88312	-0.029	0.745	0.982779	-0.066	0.457	0.750383
MM	-0.0052	0.959	0.974	-0.094	0.356	0.64523	-0.022	0.807	0.982779	-0.11	0.202	0.471333
CA1	-0.17	0.0936	0.341846	-0.04	0.695	0.82113	-0.037	0.676	0.982779	0.055	0.534	0.812944
CA2	-0.17	0.0995	0.344436	-0.12	0.219	0.560135	-0.011	0.9	0.982779	0.04	0.657	0.8322
CA3	0.12	0.251	0.49875	-0.086	0.398	0.654047	0.0069	0.939	0.982779	-0.2	0.0221	0.0911441
CA4	0.21	0.0417	0.261396	0.38	8.89e-05	0.00262542	0.037	0.682	0.982779	0.24	0.00684	0.037905
CF	-0.014	0.891	0.955669	0.22	0.0269	0.162623	0.035	0.698	0.982779	0.29	0.0011	0.00907529
CFa	-0.0042	0.967	0.974	0.27	0.00621	0.0635331	0.044	0.621	0.982779	0.32	0.000192	0.004256
CB	-0.18	0.0782	0.341846	-0.11	0.266	0.596355	-0.043	0.631	0.982779	-0.036	0.69	0.841927
CG	0.29	0.00373	0.13167	0.15	0.135	0.4795	0.083	0.35	0.982779	-0.028	0.753	0.860521
CS	0.25	0.0118	0.218342	0.14	0.156	0.5187	0.047	0.6	0.982779	-0.03	0.733	0.860521
TA2S	-0.14	0.174	0.445038	-0.12	0.253	0.596355	-0.013	0.886	0.982779	0.021	0.813	0.901075
TA3S	0.12	0.237	0.49875	-0.083	0.413	0.654047	0.0067	0.94	0.982779	-0.2	0.0229	0.0911441
TA4S	0.21	0.0417	0.261396	0.38	9.87e-05	0.00262542	0.036	0.687	0.982779	0.24	0.00741	0.037905
TA1	-0.18	0.0823	0.341846	-0.049	0.629	0.801661	-0.044	0.62	0.982779	0.055	0.537	0.812944
TA2	-0.17	0.0951	0.341846	-0.13	0.212	0.560135	-0.013	0.881	0.982779	0.036	0.688	0.841927
TA3	0.12	0.237	0.49875	-0.083	0.413	0.654047	0.0067	0.94	0.982779	-0.2	0.0229	0.0911441
TA4	0.21	0.0417	0.261396	0.38	9.87e-05	0.00262542	0.036	0.687	0.982779	0.24	0.00741	0.037905
TF	-0.014	0.891	0.955669	0.22	0.0264	0.162623	0.035	0.696	0.982779	0.29	0.00109	0.00907529
A1F	0.12	0.218	0.491424	0.089	0.382	0.654047	0.2	0.0263	0.982779	0.096	0.281	0.566258
A2F	-0.062	0.544	0.803911	0.076	0.454	0.670485	0.021	0.817	0.982779	0.19	0.0326	0.117184
A3F	-0.052	0.608	0.833649	0.2	0.043	0.22876	0.0074	0.934	0.982779	0.28	0.00161	0.01127
A4F	-0.058	0.57	0.8246	0.21	0.0368	0.203933	0.018	0.838	0.982779	0.29	0.000779	0.00863392
A1Fa	-0.019	0.848	0.939867	-0.045	0.657	0.801661	0.027	0.759	0.982779	-0.11	0.226	0.492754
A2Fa	-0.069	0.498	0.744202	-0.085	0.404	0.654047	-0.12	0.164	0.982779	-0.18	0.0387	0.13545
A3Fa	-0.043	0.67	0.878843	0.24	0.0179	0.123025	0.055	0.537	0.982779	0.34	9.46e-05	0.003325
A4Fa	-0.08	0.433	0.689744	0.17	0.0842	0.374012	0.019	0.835	0.982779	0.28	0.0014	0.0103444
TB	-0.18	0.0821	0.341846	-0.11	0.271	0.596355	-0.045	0.617	0.982779	-0.039	0.664	0.833132
A2B	-0.14	0.168	0.445038	-0.075	0.459	0.670485	-0.047	0.598	0.982779	-0.046	0.609	0.815119
A2FS0B	-0.015	0.886	0.955669	-0.022	0.826	0.88312	-0.049	0.579	0.982779	-0.051	0.565	0.815119
A2G	0.29	0.00364	0.13167	0.14	0.177	0.547465	0.083	0.353	0.982779	-0.041	0.649	0.8322
A4G	0.15	0.136	0.420651	0.18	0.0816	0.374012	-0.049	0.582	0.982779	0.013	0.883	0.935189
A2FG	0.35	0.000444	0.059052	0.24	0.0163	0.120439	0.14	0.111	0.982779	0.074	0.406	0.692282
A2FS0G	0.21	0.0408	0.261396	0.096	0.343	0.644394	0.09	0.313	0.982779	-0.029	0.746	0.860521
TA1S	-0.17	0.0902	0.341846	-0.043	0.675	0.816136	-0.039	0.661	0.982779	0.054	0.544	0.812944
A2S	0.14	0.167	0.445038	0.086	0.396	0.654047	0.0013	0.989	0.989	-0.025	0.783	0.875118
A3S	0.038	0.71	0.899333	-0.082	0.418	0.654047	-0.13	0.155	0.982779	-0.23	0.0104	0.0494
A4S	0.12	0.255	0.49875	0.15	0.144	0.491077	-0.12	0.192	0.982779	-0.047	0.596	0.815119
A1L	-0.019	0.848	0.939867	-0.045	0.657	0.801661	0.027	0.759	0.982779	-0.11	0.226	0.492754
A2L	0.092	0.366	0.623951	0.11	0.296	0.606324	-0.025	0.776	0.982779	0.044	0.619	0.815119
A3L	0.15	0.15	0.443333	0.18	0.0805	0.374012	0.028	0.754	0.982779	0.1	0.259	0.538234
A4L	0.17	0.0916	0.341846	0.2	0.0496	0.253723	0.025	0.783	0.982779	0.098	0.269	0.550415
A1E	0.019	0.848	0.939867	0.045	0.657	0.801661	-0.027	0.759	0.982779	0.11	0.226	0.492754
A2E	0.11	0.284	0.5396	0.055	0.592	0.764427	0.006	0.946	0.982779	-0.045	0.612	0.815119
A3E	-0.13	0.204	0.476	-0.27	0.00745	0.070775	-0.097	0.278	0.982779	-0.27	0.00207	0.0137655
A4E	-0.16	0.108	0.3591	-0.17	0.0916	0.374012	-0.21	0.0193	0.982779	-0.25	0.00391	0.0247633
